# Supplementary material for: Phosphorus deficiency alleviates iron limitation in Synechocystis cyanobacteria through direct PhoB-mediated gene regulation
Source: Nat Commun. 2024 May 24;15:4426. doi: 10.1038/s41467-024-48847-4 (PMC11126600; doi:10.1038/s41467-024-48847-4)
Supplement: Supplementary file 4 — Supplementary Data 1 [file 41467_2024_48847_MOESM4_ESM.xlsx]

## Sheet: Supplementary Data 1
Supplementary Data 1. List of the putative Pho regulons. Genes studied or discussed in this study are shown in bold red font.
No.	Gene ID	Description	FIMO					ChIP-seq	+Fe−P_vs_+Fe+P			−Fe−P_vs_−Fe+P
			Matched_sequence	Start	Stop	Strand	P-value	Fold enrichment	FC	Log2FC	Padjust	FC	Log2FC	Padjust
1	slr1908	Fe-selective porin	GTTAAGTAAAGGTTAAGGATCCGTTAAGCA	203	232	+	2.36e-08	3.81916	0.964	-0.0533387	0.832216	1.927	0.946536	9.99921e-26
2	slr1593		CTTAACAGTGACTTAATAATCTCTTAAGAA	592	621	+	1.11e-07		8.628	3.10903	3.23521e-58	1.318	0.398819	1.10629e-05
3	slr1247	phosphate ABC transporter substrate-binding protein PstS	CTTAATTCTATCTTAATTTCGACTTAATCA	285	314	+	1.41e-07		269.681	8.07511	2.13774e-150	306.349	8.25903	0
4	sll1552	unknown protein, N-acetyltransferase activity	CTTAATTTTAATTTAACCTTAATTTAATCT	90	119	+	1.79e-07	1.31405	184.846	7.53018	1.56828e-79	222.774	7.79944	2.84341e-172
5	slr1651	hlyB-2, haemolysin secretion ATP-binding protein	CTTAATTTTAATTTAACCTTAATTTAATCT	699	728	-	1.79e-07	1.31405	17.356	4.1174	1.97012e-62	3.824	1.93513	1.53458e-31
6	sll0679	protein sphX	GTTAAGCCCTAGTAAAGGTTTGGTTAAAGG	121	150	-	4.98e-07	6.44449	1.925	0.944589	2.03106e-08	2.226	1.15475	1.42748e-18
7	slr1865	carbohydrate ABC transporter substrate-binding protein	ATTCAGGTCAGGTTAACCAAATTTTAACAC	134	163	+	2.63e-06	1.43219	2.936	1.55371	5.14721e-09	1.458	0.544073	4.1859e-05
8	slr1670		CATAAATCTTTGTTAAAGATTACTTAACCC	226	255	+	3.7e-06	1.42086	3.105	1.63444	8.59158e-17	0.826	-0.275238	0.0207272
9	slr2015	prepilin-type N-terminal cleavage/methylation domain-containing protein	TTTAAAATCCCTTTATTTGAGCTTTAAGCA	332	361	+	3.7e-06	6.01842	3.044	1.60611	1.1357e-08	1.31	0.389064	0.000222305
10	sll1566	otsA ggpS	TTTACTGACGGGTTAAGTAATCTTTAACAA	525	554	+	3.7e-06		1.757	0.812862	0.000682649	1.277	0.352855	0.000166211
11	sll0485	response regulator	ATTAACCGACATTAAAAACTTAGTTAAAAG	7	36	+	4.65e-06	2.00668	1.022	0.031346	0.904136	1.958	0.969326	2.4194e-07
12	slr0753		CTTAATCACGGCTTAGTTTAATTTTAATCT	508	537	+	4.65e-06		1.474	0.559773	0.0234296	1.699	0.764736	5.06897e-05
13	sll1876	coproporphyrinogen III oxidase hemN-2	ATTAAGAGAGTGTTTATTTCAATTTAATAC	14	43	+	5.31e-06		2.668	1.41554	0.00144322	1.051	0.0715984	0.837904
14	sll1318		ATTAAAACTTCATTAAAACAAGTTAAAGCA	5	34	-	5.31e-06		1.596	0.674224	0.154413	1.634	0.70875	0.0186231
15	slr1974		CTTAAATTAAAGTTAATGCGTATTTGAAAG	40	69	-	5.31e-06	3.06504	1.943	0.958645	2.0029e-08	0.897	-0.157074	0.202378
16	sll1885		CTTAAATTAAAGTTAATGCGTATTTGAAAG	109	138	+	5.31e-06	3.06504	1.673	0.742451	0.000128672	1.535	0.618521	2.88745e-09
17	slr0749	ChlL ferredoxin:protochlorophyllide reductase (ATP-dependent) iron-sulfur ATP-binding protein	CTTAAATTCGTTTTAATTGCTTTTAAAACT	364	393	-	5.31e-06	1.79792	0.874	-0.194801	0.486552	1.771	0.824437	2.1445e-05
18	sll0741	pyruvate-flavodoxin oxidoreductase nifj	TTTAAACTATAGTTAATTTGGCTGTAAATT	48	77	+	5.69e-06		0.573	-0.803388	5.47323e-06	1.659	0.730533	1.73537e-10
19	sll1595	circadian clock protein KaiC	GTTATTCCCCCCTCAACCATTGCTTAAACC	1	30	-	7.5e-06		2.454	1.29506	1.32212e-05	1.044	0.06148	0.807023
20	sll0537	ammonium transporter amt3	GTTAATGCTGTTTTTAGAACGGGTTAGCCC	85	114	-	1.05e-05	1.52119	3.453	1.78801	4.32495e-05	0.521	-0.941679	7.43726e-05
21	slr0907	FkbM family methyltransferase	CTTGCACAGCTTTTAACCACAGCTTAAGAG	7	36	+	1.69e-05	3.52302	2.887	1.52961	1.35896e-15	1.202	0.265148	0.0509351
22	sll1358		GTTAAGACACTGTTACTGGCCCTTCAATCT	61	90	+	1.69e-05		1.508	0.592593	0.00167125	1.56	0.641257	1.63139e-09
23	ssr3000		CTTAACAAGGCCCTAAATGACTGTCAATCC	87	116	+	1.69e-05		1.456	0.542229	0.0379268	2.169	1.11722	3.08887e-13
24	sll1526	methyltransferase domain-containing protein	GTTTAAGGGGACTTAATTCCCCATAAAAAC	330	359	-	1.69e-05	1.54385	3.078	1.62203	3.18349e-10	0.954	-0.0673013	0.736775
25	slr1070	glycosyltransferase family 2 protein	TTTAAGTGTTGCTTTAGTGACTCGTAATCG	36	65	+	2.74e-05	1.31243	1.086	0.118386	0.644622	1.892	0.919649	3.85488e-12
26	sll0943		GTTAAAATAGGGTTTTCTGTGGATTAACCA	37	66	-	2.74e-05	1.42248	3.718	1.89464	0.0167326	1.082	0.11319	0.850355
27	sll5075		TTTCAGCAACAATTACTAGGGGTTTAACGG	130	159	+	2.74e-05	1.78483	1.399	0.48401	0.6141	2.717	1.44205	0.00140481
28	sll1994	porphobilinogen synthase hemB	GTTAATCAAGCACTAACTAATCCCTAAGGC	142	171	+	2.74e-05	1.76858	1.666	0.736373	0.00500233	0.608	-0.716974	2.25039e-06
29	sll1825	short chain dehydrogenase	TTTATTGGCAGCTTAATGAGTTTTTACCCC	145	174	+	2.74e-05	4.18623	1.693	0.759224	0.00421145	1.42	0.505964	8.57967e-05
30	sll1453	bacitracin ABC transporter ATP-binding protein nrtd-2	TTTACCTCTAAGTTAACCCCATCTAAAACC	162	191	-	2.74e-05		2.571	1.36213	8.24941e-08	1.287	0.363598	8.9436e-05
31	slr0224		GGTAAATGGTTCTTAAGTAACGATTGACCC	234	263	-	2.74e-05	1.43555	0.828	-0.271909	0.345119	2.005	1.00389	1.06843e-17
32	slr5126		ATTCAGGCAAAATTTACTAGAGGTTAATGG	10	39	-	4.16e-05		1.601	0.679154	0.01633	2.719	1.44295	4.94556e-15
33	slr0697	5-oxoprolinase	CTCCAGCCATGTTTAAGCAGAAATTAATTG	44	73	+	4.16e-05	1.16193	1.693	0.759805	6.73778e-06	1.12	0.164063	0.186544
34	sll0743		ATGAACAGGATTTTAATCTGTGGTTAGAGG	49	78	+	4.16e-05		0.715	-0.483734	0.0949535	2.191	1.13158	1.41446e-06
35	slr0851	NAD(P)/FAD-dependent oxidoreductase ndh-2	TTAAACAGGCTCTTAGATTCAGTTTAATGG	70	99	-	4.16e-05		7.264	2.8608	2.11676e-42	1.744	0.802765	1.06934e-09
36	sll1091	geranylgeranyl diphosphate reductase	GTTAAAACTGGGTTAATACTATGGTGACCA	199	228	+	4.16e-05	2.05037	1.719	0.78135	0.00103681	0.51	-0.972256	3.11856e-20
37	sll1167	penicillin-binding protein Pbp	ATCGAGCTTCCCTTAACCAATATTTAATCG	227	256	+	4.16e-05		2.138	1.09613	0.0230155	0.883	-0.179185	0.552574
38	slr0993	nlpD	TTTAATCTCCCATTAAACCTGAAATGACTG	420	449	+	4.16e-05	2.13938	3.662	1.87264	5.80578e-16	1.113	0.154836	0.217806
39	sll0225		ATTAGCAAAGCTTAAAGTGGGGATTAATTT	6	35	+	5.72e-05		1.346	0.428295	0.221049	1.713	0.776607	0.00933305
40	sll0354		CTTAATAAACACTTACCTGTTACTTTAAGG	40	69	+	5.72e-05	1.1943	4.503	2.17098	0.0395986	2.046	1.03275	0.215702
41	sll1326	ATP synthase subunit alpha atpA	TTCAACGGAAAATTAAGACTATGGTAAGCA	41	70	+	5.72e-05	2.60289	1.56	0.641904	0.00248905	1.138	0.186785	0.109665
42	slr7088	peptidase	CTTAATTGAATCTTACTAACAGCTAAATCC	94	123	-	5.72e-05	1.37492	0.584	-0.776332	0.0254585	1.717	0.780293	9.13883e-05
43	sll0227	peptidyl-prolyl cis-trans isomerase ppiB	CCTAACAAGGACTTTAAAGTTGGTTAATTT	125	154	+	5.72e-05	1.87074	2.48	1.31033	1.85117e-09	0.927	-0.10934	0.540035
44	slr0607	yclic nucleotide-binding domain-containing protein	GTTAAGAGAAGGTTAAAGAAGATTGACTCT	112	141	-	5.72e-05	1.70082	16.454	4.04037	2.69337e-08	7.271	2.8622	9.12728e-09
45	sll1169	Crp/Fnr family transcriptional regulator	GGTAATTAGATTTTAAAACCGCATAAACTC	121	150	-	5.72e-05		0.638	-0.648068	0.113218	1.722	0.784306	0.0287024
46	sll0508		AATAAACAATAGTTAATCGAGGTTTGAGTG	189	218	+	5.72e-05		0.937	-0.0937882	0.817961	2.233	1.15903	4.04951e-10
47	slr1516	sodB, Superoxide dismutase	ATTAACAAGGGATTAAAAAACTGTCAGGCT	504	533	+	5.72e-05	1.5309	0.939	-0.0908778	0.785929	3.448	1.78565	9.07352e-67
48	slr1285	sensor histidine kinase	GGTAATTAGATTTTAAAACCGCATAAACTC	634	663	+	5.72e-05		0.607	-0.720817	0.000738792	5.54	2.46984	3.17021e-95
49	slr0728	O-antigen ligase family protein	ATTAACACCAAATGATAGCTTGATTAAACT	12	41	+	7.09e-05	2.62946	1.759	0.814702	0.00234954	0.878	-0.187239	0.327446
50	sll1308	NAD(P)-dependent oxidoreductase	AATAATCCTAATTTTACTCATAGTTAAGAC	24	53	+	7.09e-05	1.33185	3.073	1.61988	0.0158132	1.161	0.21509	0.730541
51	slr0848		ATAGAACGAAATTTAAAACAGTTTTAACGC	8	37	-	7.09e-05	2.31577	2.863	1.51734	5.40315e-09	0.809	-0.305187	0.0245245
52	slr1090	GTPase ObgE	TTGAAGTCTATTTTTAGTCAGAATTAACAG	49	78	+	7.09e-05	1.65227	1.966	0.974944	0.0327698	1.48	0.565744	0.0427812
53	slr0458		GTTAAGATGAGGGTAACAATTATTTGATTC	80	109	-	7.09e-05		2.478	1.30914	0.0234556	2.369	1.24439	0.00111608
54	sll0178		TTTAACTCAAGGATAAATTTCTCTGAAACT	94	123	-	7.09e-05	1.26011	2.161	1.11152	2.61519e-07	1.466	0.551487	4.12108e-10
55	sll1471	phycobilisome rod-core linker polypeptide CpcG-2	ATTGGCTGGACATTAAACAACTTTTAAGTT	191	220	+	7.09e-05	1.9905	2.028	1.02005	0.0934631	3.556	1.83035	2.14455e-09
56	slr0730		CCTAAGCAAAGATTAAATTTTCATTCACCA	205	234	+	7.09e-05	2.62946	2.075	1.05301	0.0414925	1.291	0.36833	0.29376
57	slr1406	heme-binding protein	CTTAACTATGAGTAAAATTAGGATTATTTC	341	370	+	7.09e-05	1.22019	2.49	1.31636	6.94e-07	2.002	1.00174	2.65702e-09
58	sll1642		TTTAAACTGTACAGAAGGATATATTAAGGA	344	373	+	7.09e-05		4.346	2.11965	0.000348268	3.406	1.76794	3.51743e-08
59	sll1291	response regulator	CTTAATCTTAAGTTAACTATAGTTGATCAC	516	545	-	7.09e-05	3.77871	5.301	2.40638	6.92168e-38	1.488	0.573753	5.74743e-07
60	sll1316	petC, Cytochrome b6-f complex iron-sulfur subunit	TTTAATCCCAACTTAATTTTGGTTAACTTT	31	60	+	8.07e-05	3.64762	2.684	1.42419	9.8654e-13	1.105	0.143512	0.328107
61	ssl0312		CTTAGAACAAATTGAAAGACAAGTTAAACA	58	87	+	8.07e-05		2.657	1.40956	0.0261663	3.416	1.77228	2.8446e-09
62	slr0913		CTTATTCATGAGTTAAAATATATTAAACTC	60	89	-	8.07e-05	1.30272	4.126	2.04462	2.24955e-10	1.812	0.857454	3.41833e-07
63	sll0842	glycoside hydrolase family 13 protein nplt	ATTAACAAATTATTAACAAGGACTAGAATC	89	118	+	8.07e-05		1.991	0.993793	0.00467176	1.312	0.391574	0.206155
64	slr1056		TTTAATTCCATATGAATTACTGCTTACTTG	86	115	-	8.07e-05		1.588	0.667551	0.00849539	1.323	0.404022	0.00110427
65	sll5086	PLP-dependent aminotransferase family protein	TTTAGTGGAGCAATAAAATAGCATTAAATT	383	412	+	8.07e-05	1.6252	1.5	0.584904	0.0826012	1.64	0.713689	0.00303856
66	slr5073		TCTAAAAGCTGATTAATAACTTTTTCATCC	369	398	-	8.07e-05	3.93363	0.604	-0.726328	0.00112575	1.851	0.888516	8.43198e-08
67	sll1879		TTTAATTCAAATTTAATTCAATGGTATGTG	6	35	+	8.61e-05	2.02448	1.626	0.701014	1.38275e-05	0.851	-0.233178	0.0298356
68	sll0027	NAD(P)H-quinone oxidoreductase subunit D4 ndhd-3	GATCAAAACTAATTAATCTTGATTTAAAAC	10	39	+	8.61e-05	1.20077	1.925	0.944687	1.77537e-05	0.782	-0.355419	0.0115935
69	slr1409		TTTTATTCTCAATTCAGGATTTTTTAAATG	53	82	+	8.61e-05	1.33185	2.701	1.4335	4.08728e-09	1.529	0.612959	0.00265156
70	slr0625	sodium:glutamate symporter	TTTAATTAATGTTTTATTTGCCTTTATAAC	66	95	+	8.61e-05	1.39335	2.077	1.05426	2.61519e-07	0.509	-0.973853	9.8807e-18
71	slr0616	MFS transporter	ATTATAATTACCTTAAAAATAGCTTTATTC	60	89	-	8.61e-05	2.31254	0.442	-1.1776	5.23517e-11	1.721	0.782953	3.03392e-06
72	slr1615	aminotransferase class V-fold PLP-dependent enzyme rfbE	TTGAAGAAGTATTTAAAAAATATTTAGGGG	175	204	+	8.61e-05	2.06979	1.526	0.609424	0.116764	1.533	0.61672	0.00018791
73	sll1428	bile acid:sodium symporter family protein	CTTAGATACGTCTTAAAATATGTCTAATTT	178	207	+	8.61e-05	1.28007	1.781	0.832818	0.0427397	1.626	0.701305	0.0318918
74	slr1503	aldo/keto reductase	ATTAGACATATTTTAAGACGTATCTAAGTT	191	220	+	8.61e-05	1.51472	0.387	-1.36978	2.07236e-19	1.541	0.623657	2.23685e-07
75	sll1202	iron-siderophore ABC transporter substrate-binding protein	ATTAAAAGTTACTTGCTGTTTTTTTAATGA	4	33	+	8.85e-05		2.552	1.35151	0.0127106	2.216	1.14806	2.98727e-07
76	sll1485		TTTTAAATTAGCTAAATTTGTATTTAAATC	43	72	+	8.85e-05		7.986	2.9974	8.17561e-09	0.989	-0.0158397	0.977279
77	slr2118	glycosyltransferase family 1 protein	TTTAATTATTAATCCAGTTCCTTTTAATCA	48	77	+	8.85e-05		6.445	2.68828	8.8222e-09	1.834	0.874988	0.00524998
78	sll0494		TTTAATTTTTTATTTATTCTCAGTTGAAAG	33	62	-	8.85e-05	1.2121	1.271	0.345416	0.267854	1.521	0.604773	4.00768e-05
79	sll1080	aliphatic sulfonate ABC transporter substrate-binding protein	GTTAATAACATATAAAACTAAATTGAAAAG	35	64	-	8.85e-05		1.602	0.67977	0.0228077	0.635	-0.654999	0.000360156
80	slr1652	phytol kinase	TTTAATACTATTTTGATAGCAAATAAAATC	37	66	-	8.85e-05	1.39011	1.893	0.920799	0.0456195	1.075	0.103854	0.759497
81	slr2116	glycosyltransferase family 2 protein spsA	GTCAAACATATTATAATTTTGAGTTAATTA	98	127	+	8.85e-05		2.101	1.07085	0.00114604	1.638	0.711872	0.0006812
82	slr0061		ATTAATATTTTTATGATGATAAGTTAAGTC	215	244	+	8.85e-05	2.82461	5.743	2.52174	1.3232e-05	3.62	1.85608	4.16299e-08
83	ssl2138		CTGAATATTTAATGAATAAATCCTTAAATG	323	352	+	8.85e-05	2.05037	0.996	-0.00525592	0.997369	11.45	3.5173	0.0291061
84	slr0303	SAM-dependent methyltransferase	ATTAAAATCTATTCAATCTAGAATAAAAAG	396	425	+	8.85e-05		2.147	1.10249	0.000427776	0.93	-0.104902	0.596819
85	slr1072	GDP-mannose 4,6 dehydratase yefA	ATTAATGCTATTTTCATAATAAATTATAGA	5	34	-	8.92e-05	1.13118	1.428	0.514308	0.0143384	2.26	1.17626	1.53458e-31
86	slr0506	protochlorophyllide oxidoreductase pcr	ACTAACAATTAATTAAAAATTTATAAATCC	92	121	+	8.92e-05	1.97755	2.432	1.28218	1.61811e-06	0.774	-0.368745	0.041044
87	sll1082	ABC transporter ATP-binding protein nrtd	TTTACAATTAATTTAATAGTTTTGTAATGA	16	45	-	8.94e-05		9.192	3.2003	6.39121e-05	0.913	-0.13173	0.798727
88	sll0172		TTTCAATGAAAATTAATTTAATTTTTATGA	381	410	+	8.94e-05	1.86751	3.758	1.90995	1.01018e-06	1.199	0.261994	0.302204
89	slr1643	petH	CCTATGGGCTTGTTAACCCCCTGTCAAGGG	94	123	+	9.02e-05	3.98908	1.828	0.870441	1.1502e-08	0.74	-0.433755	4.58946e-07
90	sll0410		CTAAAGGGGGCATTAAACAACGCTGATCCC	3	32	-	9.32e-05	1.35613	3.629	1.85968	0.00330386	1.433	0.518878	0.420767
91	slr1450		TTGAACCAGGGCGTTAGCCTCTGTTAAGCG	137	166	-	9.32e-05	1.55356	1.944	0.959352	0.00846133	2.49	1.31601	4.62616e-06
92	sll1162		CTTAACCGTGCTTTACTCACCCGGGAACGG	172	201	+	9.32e-05		0.556	-0.846041	0.0235616	1.843	0.882342	0.0215382
