# Supplementary material for: Phosphorus deficiency alleviates iron limitation in Synechocystis cyanobacteria through direct PhoB-mediated gene regulation
Source: Nat Commun. 2024 May 24;15:4426. doi: 10.1038/s41467-024-48847-4 (PMC11126600; doi:10.1038/s41467-024-48847-4)
Supplement: Supplementary file 5 — Supplementary Data 2 [file 41467_2024_48847_MOESM5_ESM.xlsx]

## Sheet: Supplementary Data 2
Supplementary Data 2. The transcriptional responses of Synechocystis under different Fe and P availabilities
Gene_id	Gene name	Gene description	WT_P_lim/WT_Replete									WT_Fe_lim/WT_Replete									WT_Co_lim/WT_Replete
			WT_Replete_1	WT_Replete_2	WT_Replete_3	WT_P_lim_1	WT_P_lim_2	WT_P_lim_3	FC	Log2FC	Padjust	WT_Replete_1	WT_Replete_2	WT_Replete_3	WT_Fe_lim_1	WT_Fe_lim_2	WT_Fe_lim_3	FC	Log2FC	Padjust	WT_Replete_1	WT_Replete_2	WT_Replete_3	WT_Co_lim_1	WT_Co_lim_2	WT_Co_lim_3	FC	Log2FC	Padjust
gene-aat	aat	Leu/Phe-tRNA-protein transferase	1.97	2.37	1.87	6.94	8.86	6.71	0.901	-0.150516	0.73086	1.97	2.37	1.87	6.5	7.31	7.24	1.355	0.438186	0.221334	1.97	2.37	1.87	17.18	12.51	13.21	1.551	0.633383	0.0373064
gene-abfB	abfB	arabinofuranosidase	380.04	342.1	386.6	89.54	137.13	123.41	0.079	-3.65997	6.3147e-58	380.04	342.1	386.6	225.16	231.24	227.98	0.245	-2.02761	1.92162e-85	380.04	342.1	386.6	244.67	248.65	352.34	0.171	-2.54472	1.5176e-56
gene-accA	accA	acetyl-CoA carboxylase alpha subunit	5.14	5.43	4.6	27.88	19.16	27.85	1.199	0.261926	0.265509	5.14	5.43	4.6	14.8	13.32	17.07	1.198	0.260948	0.143595	5.14	5.43	4.6	29.94	36.05	31.64	1.411	0.497164	0.00120674
gene-accB	accB	biotin carboxyl carrier protein of acetyl-CoA carboxylase	5.69	2.6	5.03	44.84	15.5	29.8	1.717	0.779672	0.103931	5.69	2.6	5.03	20.72	21.84	19.99	1.865	0.899003	0.00727474	5.69	2.6	5.03	19.4	23.36	19.16	1.086	0.119473	0.742666
gene-accC	accC	biotin carboxylase	4.07	3.83	2.98	16.31	9.3	15.21	0.909	-0.137443	0.639515	4.07	3.83	2.98	13.2	14.2	15.36	1.586	0.665062	5.35162e-05	4.07	3.83	2.98	13.99	17.51	12.63	0.887	-0.172922	0.369491
gene-accD	accD	acetyl-CoA carboxylase beta subunit	10.68	7.36	7.18	27.12	30.84	22.35	0.785	-0.349742	0.173589	10.68	7.36	7.18	73.76	67.56	78.09	3.512	1.81242	4.48336e-44	10.68	7.36	7.18	71.68	66.9	67.14	1.807	0.853346	4.3404e-08
gene-ackA	ackA	acetate kinase	2.21	2.14	1.47	29.14	33.58	32.07	3.999	1.99954	9.34082e-18	2.21	2.14	1.47	13.49	13.71	15.31	2.941	1.55654	8.22037e-16	2.21	2.14	1.47	30.94	33.18	26.29	3.408	1.76877	6.82043e-21
gene-acp	acp	acyl carrier protein	16.16	10.7	10.41	74.56	79.36	52.43	1.532	0.615676	0.098709	16.16	10.7	10.41	63.05	43.13	51.93	1.592	0.670925	0.0448556	16.16	10.7	10.41	104.71	115.39	110.65	2.249	1.16898	1.10794e-05
gene-acs	acs	acetyl-coenzyme A synthetase	10.58	11.44	11.69	29.49	35.01	28.06	0.665	-0.588999	0.00725335	10.58	11.44	11.69	23.42	20.95	21.75	0.788	-0.344012	0.0100979	10.58	11.44	11.69	27.22	29.76	23.33	0.517	-0.952955	1.74152e-10
gene-act	act	acetyltransferase	4.65	5.16	3.37	34.23	25.34	28.46	1.636	0.709941	0.00233158	4.65	5.16	3.37	11.14	10.5	12.12	1.028	0.0393014	0.883395	4.65	5.16	3.37	24.9	25.1	30.9	1.36	0.44341	0.0301078
gene-adk-2	adk	adenylate kinase	16.89	14.27	13.03	20.61	19.03	17.86	0.322	-1.63568	1.79933e-17	16.89	14.27	13.03	21.15	20.08	19.19	0.548	-0.866486	5.54707e-08	16.89	14.27	13.03	14.4	15.35	16.41	0.233	-2.0992	1.09802e-38
gene-adk	adk	adenylate kinase	2.73	2.95	2.61	8.23	7.56	4.87	0.619	-0.691277	0.0871914	2.73	2.95	2.61	8.97	5.7	8.09	1.092	0.127108	0.748059	2.73	2.95	2.61	11.41	12.58	11.61	0.968	-0.0475727	0.885425
gene-agp	agp	ADP-glucose pyrophosphorylase	7.86	5.9	4.49	50.75	54.99	40.55	1.978	0.984311	3.04695e-05	7.86	5.9	4.49	45.53	44.66	53.34	3.184	1.67085	3.0383e-32	7.86	5.9	4.49	71.42	79.76	59.42	2.547	1.34859	4.57598e-16
gene-ahcY	ahcY	S-adenosylhomocysteine hydrolase	56.68	54.05	52.62	186.18	220.38	173.36	0.868	-0.204983	0.326417	56.68	54.05	52.62	215.17	198.56	232.36	1.589	0.668252	6.39808e-13	56.68	54.05	52.62	243.25	252.61	268.87	1.025	0.0359076	0.784377
gene-alaS	alaS	alanyl-tRNA synthetase	5.54	5.71	4.75	18.99	16.83	17.78	0.81	-0.303403	0.065496	5.54	5.71	4.75	11.08	11.48	11.62	0.864	-0.210864	0.103604	5.54	5.71	4.75	13.69	16.41	15.29	0.617	-0.697823	2.77442e-08
gene-alr	alr	alanine racemase	12.26	10.05	10.15	81.76	64.11	73.07	1.636	0.710071	1.67327e-05	12.26	10.05	10.15	20.93	19.32	20.85	0.76	-0.396154	0.00189095	12.26	10.05	10.15	46.14	45.67	48.28	0.947	-0.0783918	0.596374
gene-ama-2	ama	N-acyl-L-amino acid amidohydrolase	25.67	20.57	20.62	48.43	47.48	40.73	0.498	-1.00709	6.62227e-09	0.45	0.74	0.42	2.97	3.31	3.88	2.524	1.33569	0.000576858	25.67	20.57	20.62	60.59	56.67	52.28	0.557	-0.845358	1.49024e-10
gene-ama	ama	N-acyl-L-amino acid amidohydrolase	0.45	0.74	0.42	8.92	2.32	7.95	2.849	1.51033	0.00541641	25.67	20.57	20.62	51.76	51.21	54.89	0.954	-0.067727	0.575266	0.45	0.74	0.42	3.14	4.16	2.85	1.371	0.454758	0.261539
gene-amiA	amiA	N-acetylmuramoyl-L-alanine amidase	2.6	1.95	2.19	6.18	7.7	4.86	0.683	-0.550835	0.103647	22.27	19.07	15.87	38.87	35.01	33.65	0.763	-0.389597	0.000459302	22.27	19.07	15.87	51.62	58.82	59.59	0.651	-0.619652	1.03002e-07
gene-amiA-3	amiA	N-acetylmuramoyl-L-alanine amidase	22.27	19.07	15.87	66.31	67.55	61.74	0.835	-0.259801	0.136662	2.6	1.95	2.19	6.57	6	6.46	1.14	0.189561	0.492834	2.6	1.95	2.19	15.2	14.53	13.66	1.425	0.510792	0.0189925
gene-amiA-2	amiA	N-acetylmuramoyl-L-alanine amidase	2.96	2.47	2.64	11.28	10.34	9.95	0.949	-0.0761991	0.756731	2.96	2.47	2.64	6.6	6.47	7.16	1.012	0.0174505	0.941273	2.96	2.47	2.64	12.42	14.41	11.56	1.039	0.0545394	0.781723
gene-amiC	amiC	negative aliphatic amidase regulator	7.83	8.07	7.63	107.46	68.88	84.6	2.666	1.41494	9.16993e-14	7.83	8.07	7.63	54.02	50.97	59.01	2.807	1.48923	1.10453e-39	7.83	8.07	7.63	28.9	38.97	37.27	0.972	-0.0411288	0.808732
gene-ams1	ams1	alpha-mannosidase	6.81	7.78	7.18	27.01	32.1	30.01	0.99	-0.014222	0.95627	6.81	7.78	7.18	27.2	28.01	31.33	1.6	0.677845	1.16924e-08	6.81	7.78	7.18	37.31	40.71	38.84	1.162	0.21643	0.113202
gene-amt1	amt1	ammonium/methylammonium permease	51.42	55.45	50.16	761.85	755.84	666.52	3.372	1.75369	3.82321e-28	51.42	55.45	50.16	249.84	236.39	267.04	1.928	0.947323	7.20167e-24	51.42	55.45	50.16	500.54	606.22	585.56	2.342	1.22785	1.49954e-27
gene-amt2	amt2	ammonium/methylammonium permease	0.51	0.67	0.5	25.37	13.33	21	8.542	3.0945	2.10332e-20	0.51	0.67	0.5	4.64	5.08	4.28	3.353	1.74527	7.06154e-08	0.51	0.67	0.5	8.07	11.36	9.99	3.811	1.93033	1.9659e-11
gene-amt3	amt3	ammonium/methylammonium permease	0.26	0.43	0.22	5.51	2.83	4.84	3.453	1.78801	4.32495e-05	0.26	0.43	0.22	2.64	2.42	2.85	3.463	1.79185	2.95304e-06	0.26	0.43	0.22	1.98	2.89	2.38	1.713	0.776498	0.0539362
gene-ank	ank	erythroid ankyrin	5.77	6.45	4.95	20.51	19.33	19.5	0.842	-0.247336	0.221803	5.77	6.45	4.95	16.47	16.7	16.96	1.177	0.235546	0.140969	5.77	6.45	4.95	34.84	38.81	37.02	1.412	0.497896	0.000533662
gene-apcA	apcA	allophycocyanin a chain	195.22	190.76	175.08	1924.39	1438.53	1597.48	2.198	1.13619	4.04005e-15	195.22	190.76	175.08	488.84	441.36	495.83	1.011	0.0156499	0.888473	195.22	190.76	175.08	702.33	833.03	675.33	0.887	-0.173288	0.137504
gene-apcB	apcB	allophycocyanin b chain	120.08	123.75	96.87	1076.43	1114.7	925.18	2.288	1.19391	1.04219e-12	120.08	123.75	96.87	290.46	261.75	289.3	0.986	-0.020266	0.870652	120.08	123.75	96.87	395.22	474.86	397.9	0.836	-0.25829	0.0334865
gene-apcC	apcC	phycobilisome LC linker polypeptide	429.09	586.27	594.42	2775.24	3614.19	2788.04	1.712	0.775338	0.000110854	429.09	586.27	594.42	1597.86	1607.05	1446.24	1.102	0.1405	0.366835	429.09	586.27	594.42	2187.78	2410.41	2131.27	1.164	0.219439	0.192273
gene-apcD	apcD	allophycocyanin-B	343.2	322.05	298.36	839.84	1436.66	774.51	0.815	-0.294378	0.329918	343.2	322.05	298.36	600.11	558.4	610.87	0.725	-0.46353	6.25927e-08	343.2	322.05	298.36	915.11	1006.21	922.6	0.678	-0.560671	2.49574e-08
gene-apcE	apcE	phycobilisome LCM core-membrane linker polypeptide	153.42	159.67	147.86	325.38	347.05	308.9	0.515	-0.957161	6.70718e-09	153.42	159.67	147.86	198.41	186.41	187.44	0.5	-0.999562	5.38803e-28	153.42	159.67	147.86	186.99	227.89	204.22	0.291	-1.78329	6.83454e-62
gene-apcF	apcF	phycobilisome core component	108.05	119.78	110.19	412.2	473.63	323.24	0.884	-0.177423	0.456978	108.05	119.78	110.19	331.2	316.64	307.3	1.129	0.174476	0.120282	108.05	119.78	110.19	382.01	439.97	340.98	0.762	-0.391804	0.00271659
gene-ape2	ape2	aminopeptidase	1.75	1.5	1.27	31.72	17.9	27.7	4.123	2.04356	1.50906e-18	1.75	1.5	1.27	8.44	9.13	10	2.474	1.30698	2.75621e-16	1.75	1.5	1.27	15.47	17.52	11.49	2.15	1.10404	4.73626e-09
gene-apqZ	apqZ	water channel protein	5.35	6.09	5.91	163.34	126.02	147.31	6.159	2.62279	3.77091e-44	5.35	6.09	5.91	9.31	5.65	7.23	0.512	-0.966501	3.81253e-05	5.35	6.09	5.91	42.75	52.69	40.58	1.732	0.792798	6.64124e-06
gene-apt	apt	adenine phosphoribosyltransferase	3.18	2.25	2.36	18.89	20.48	17.2	1.812	0.857235	0.00670878	3.18	2.25	2.36	6.01	5.73	6.4	0.932	-0.101134	0.798819	3.18	2.25	2.36	21.61	22.03	18.87	1.803	0.850488	0.000985613
gene-arcC	arcC	carbamate kinase	280.04	281.91	246.15	13.42	12.51	10.4	0.011	-6.50747	0	280.04	281.91	246.15	27.2	34.23	30.15	0.046	-4.45639	0	280.04	281.91	246.15	17.32	14.68	16.05	0.013	-6.24779	0
gene-argB	argB	N-acetylglutamate kinase	0.51	0.49	0.31	8.7	6.22	7.39	4.17	2.05999	4.23511e-06	0.51	0.49	0.31	4.13	3.2	3.11	3.203	1.67946	0.000471217	0.51	0.49	0.31	6.68	7.96	7.83	3.785	1.92016	1.8356e-06
gene-argC	argC	N-acetyl-gamma-glutamyl-phosphate reductase	39.72	40.47	38.09	162.32	141.91	145.45	0.925	-0.112785	0.504644	39.72	40.47	38.09	65.95	65.9	62.48	0.66	-0.598416	1.88861e-08	39.72	40.47	38.09	75.89	106.59	98.6	0.519	-0.945915	1.08776e-12
gene-argD	argD	N-acetylornithine aminotransferase	24.31	20.42	20.45	60.7	70.42	56.41	0.702	-0.510309	0.00962881	24.31	20.42	20.45	43.89	41.01	49.61	0.832	-0.264666	0.0179715	24.31	20.42	20.45	66.34	66.73	60.46	0.65	-0.622088	3.3164e-07
gene-argF	argF	ornithine carbamoyltransferase chain f	8.27	7.48	7.07	27.8	28.71	25.2	0.88	-0.18495	0.408351	8.27	7.48	7.07	30.35	27.32	32.72	1.591	0.670151	8.22398e-06	8.27	7.48	7.07	30.46	34.2	29.92	0.916	-0.126613	0.450514
gene-argG	argG	argininosuccinate synthetase	3.58	3.91	3.95	135.86	88.66	112.19	7.076	2.82284	1.16143e-44	3.58	3.91	3.95	83.94	79.03	92.54	9	3.16999	3.48729e-139	3.58	3.91	3.95	77.17	82.61	70.87	4.407	2.1398	2.3799e-48
gene-argH	argH	L-argininosuccinate lyase	3.09	2.9	1.87	24.24	25.32	22.5	2.248	1.16851	2.44596e-07	3.09	2.9	1.87	11.41	10.52	10.87	1.685	0.753074	7.79861e-05	3.09	2.9	1.87	24.35	28.3	21.02	2.055	1.03903	2.44449e-08
gene-argJ	argJ	ornithine acetyltransferase	17.39	16.44	16.5	80.46	60.61	74.65	1.036	0.0516049	0.795197	17.39	16.44	16.5	36.86	31.47	38.29	0.852	-0.231702	0.0630413	17.39	16.44	16.5	61.37	59.54	62.19	0.797	-0.327189	0.0121373
gene-argS	argS	arginyl-tRNA-synthetase	8.23	7.43	6.92	21.99	16.74	22.52	0.657	-0.606712	0.000936139	8.23	7.43	6.92	9.04	7.42	7.59	0.43	-1.21638	2.10809e-18	8.23	7.43	6.92	13.3	16.75	14.24	0.428	-1.22556	2.43006e-20
gene-aroA	aroA	3-phosphoshikimate 1-carboxyvinyltransferase	3.44	3.78	3.12	19.85	15.18	21.75	1.33	0.41167	0.0679739	3.44	3.78	3.12	8.34	9.12	7.9	0.99	-0.0142429	0.952155	3.44	3.78	3.12	14.6	17.84	15.93	1.02	0.029141	0.875993
gene-aroB	aroB	3-dehydroquinate synthase	4.31	4.52	4.06	26.09	7.8	27.19	1.133	0.180547	0.693766	4.31	4.52	4.06	6.66	5.95	6.35	0.592	-0.756943	8.1902e-05	4.31	4.52	4.06	11.84	13.24	15.58	0.692	-0.53124	0.00386612
gene-aroC	aroC	chorismate synthase	3.97	3.88	4.18	35.84	26.04	34.18	1.937	0.954186	1.17244e-05	3.97	3.88	4.18	20.44	18.2	21.49	2.01	1.00742	2.24093e-09	3.97	3.88	4.18	27.95	33.61	30.22	1.675	0.744464	8.26613e-06
gene-aroE	aroE	shikimate 5-dehydrogenase	2.14	1.17	1.84	17.56	11.24	13.33	2.004	1.00311	0.00305246	2.14	1.17	1.84	9.55	8.4	9.65	2.162	1.11262	0.00010441	2.14	1.17	1.84	13.97	18.55	16.66	2.124	1.08707	3.36698e-05
gene-aroH	aroH	chorismate mutase	32.05	27.1	26.77	180.55	281.18	164.53	1.869	0.902104	0.00116421	32.05	27.1	26.77	58.15	55.16	63.39	0.813	-0.298359	0.0612095	32.05	27.1	26.77	187.71	201.83	150.56	1.439	0.5249	0.000698673
gene-aroK	aroK	shikimate kinase	2.25	1.88	2.07	9.14	9.29	7.76	1.051	0.0716563	0.871072	2.25	1.88	2.07	5.21	7.14	6.11	1.191	0.251615	0.542689	2.25	1.88	2.07	15.72	14.1	12.88	1.551	0.633544	0.0362481
gene-aroQ	aroQ	carbonic 3-dehydroquinase	759.59	740.31	698.74	767.23	1077.79	809.24	0.296	-1.75503	8.34587e-17	759.59	740.31	698.74	1159.79	1173.72	1116.26	0.632	-0.662831	4.57506e-14	759.59	740.31	698.74	1493.75	1585.79	1623.7	0.468	-1.09512	3.6283e-27
gene-arsA	arsA	arsenical resistance operon repressor	14.48	11.81	9.66	59.83	50.01	55.49	1.142	0.191686	0.381173	14.48	11.81	9.66	35	32.14	37.04	1.16	0.213567	0.231393	14.48	11.81	9.66	107.08	108.54	102.66	1.984	0.988582	3.19885e-11
gene-arsC	arsC	arsenate reductase	1.18	0.59	0.8	6.69	3.78	4.81	1.553	0.635003	0.453947	1.18	0.59	0.8	0.94	1.01	1.28	0.49	-1.02946	0.359635	1.18	0.59	0.8	1.42	3.98	4.47	0.922	-0.116981	0.896355
gene-asd	asd	aspartate beta-semialdehyde dehydrogenese	66.53	63.29	51.29	144.78	147.92	128.94	0.569	-0.812322	3.09466e-07	66.53	63.29	51.29	108.45	100.26	111.24	0.714	-0.485287	4.32668e-08	66.53	63.29	51.29	147.46	167.35	160.57	0.576	-0.796368	6.23789e-15
gene-aslB	aslB	putative arylsulfatase regulatory protein	17.7	14.37	11.82	46.1	49.2	41.13	0.763	-0.391188	0.0470564	17.7	14.37	11.82	39.11	35.29	39.77	1.055	0.0778413	0.553729	17.7	14.37	11.82	66.04	62.35	60.91	0.951	-0.0729805	0.631717
gene-asnS	asnS	asparaginyl-tRNA synthetase	1.66	1.22	1.24	19.15	18.33	15.42	3.13	1.64619	6.09818e-12	1.66	1.22	1.24	17.96	21.57	25.01	6.333	2.663	5.29206e-45	1.66	1.22	1.24	44.89	40.97	41.89	6.82	2.76987	4.53282e-53
gene-aspA	aspA	aspartoacylase%2C ASP	376.92	310.44	335.37	42.93	55.55	41.64	0.034	-4.88779	1.80666e-130	376.92	310.44	335.37	51.07	48.55	54.4	0.06	-4.05115	0	376.92	310.44	335.37	65.48	74.55	93.52	0.05	-4.30862	3.38031e-199
gene-aspC	aspC	aspartate aminotransferase	10.95	9.18	8.23	20.71	16.44	20.56	0.497	-1.00897	4.15425e-08	10.95	9.18	8.23	29.2	28.02	32.85	1.281	0.357104	0.00886045	2.5	2.07	2.6	7.21	6.61	5.72	0.6	-0.73735	0.00136104
gene-aspC-3	aspC	aspartate aminotransferase	2.5	2.07	2.6	10.73	5.31	10.02	0.875	-0.192141	0.600252	17.73	16.83	14.63	34.44	33.02	37.32	0.858	-0.22077	0.0724751	10.95	9.18	8.23	33.68	36	33.4	0.801	-0.320938	0.0220085
gene-aspC-2	aspC	aspartate aminotransferase	17.73	16.83	14.63	61.69	72.75	57.55	0.959	-0.0603655	0.794452	2.5	2.07	2.6	5.08	4.58	6.31	0.897	-0.156965	0.565167	17.73	16.83	14.63	70.89	85.2	87.28	1.087	0.120757	0.377559
gene-aspS	aspS	aspartyl-tRNA synthetase	2.01	2.14	2.05	16.91	20.59	16.83	2.133	1.09286	3.23814e-06	2.01	2.14	2.05	13.63	12.9	12.88	2.568	1.36073	3.72908e-17	2.01	2.14	2.05	16.87	17.8	17.9	1.852	0.889104	7.11105e-08
gene-AT103	AT103	phytochrome-regulated gene	2.33	2.03	2.93	7.75	9.72	15.59	1.106	0.145948	0.733809	2.33	2.03	2.93	0.84	0.88	0.75	0.136	-2.88217	3.04939e-15	2.33	2.03	2.93	1.56	1.35	0.99	0.117	-3.09106	3.82937e-23
gene-atp1	atp1	BAA16741.1	17.13	24.94	28.3	275.6	140.15	268.08	2.381	1.25132	4.60078e-05	17.13	24.94	28.3	40.7	45.85	38.29	0.702	-0.510944	0.0152162	17.13	24.94	28.3	84.32	95.61	90.79	0.862	-0.213749	0.317041
gene-atpA	atpA	ATP synthase a subunit	12.93	15.39	15.98	101.41	99.53	86.01	1.56	0.641904	0.00248905	12.93	15.39	15.98	24.98	24.37	22.36	0.648	-0.625657	1.98727e-05	12.93	15.39	15.98	44.7	48.03	50.52	0.701	-0.51286	0.00109008
gene-atpB	atpB	ATP synthase b subunit	20.49	23.64	20.72	174.37	225.01	156.67	2.094	1.06643	1.97774e-06	20.49	23.64	20.72	117.7	109.26	121.09	2.157	1.10893	5.43864e-26	20.49	23.64	20.72	170.13	189.58	152.81	1.722	0.784401	2.51053e-09
gene-atpC	atpC	ATP synthase g subunit	32.46	34.36	34.16	71.62	97.18	65.8	0.571	-0.8075	0.000768324	32.46	34.36	34.16	31.23	29.75	30.33	0.362	-1.46619	2.81697e-33	32.46	34.36	34.16	59.66	60.92	71.47	0.419	-1.25533	2.69999e-19
gene-atpD	atpD	ATP synthase d subunit	5.63	6.94	8.38	57.08	58.42	58.27	2.068	1.0485	4.51782e-05	5.63	6.94	8.38	11.11	10.62	8.9	0.582	-0.781492	0.00416488	5.63	6.94	8.38	22.88	27.96	27.81	0.846	-0.241966	0.320384
gene-atpE	atpE	ATP synthase e subunit	10.6	8.99	10.08	119.65	94.45	102.4	2.673	1.4183	1.8743e-12	10.6	8.99	10.08	32.2	34.44	34.13	1.353	0.436077	0.0301757	10.6	8.99	10.08	65.22	79.64	71.93	1.659	0.729972	3.50247e-05
gene-atpF	atpF	ATP synthase subunit b	2.94	3.32	1.93	55.47	51.63	48.41	4.742	2.24553	3.37162e-15	2.94	3.32	1.93	9.85	7.77	9.42	1.304	0.382724	0.324351	2.94	3.32	1.93	20.95	20.92	26.86	1.898	0.924624	0.00201991
gene-atpG	atpG	ATP synthase subunit b'	1.99	3.23	2.09	59.13	26.56	44.63	4.433	2.14838	2.0029e-08	1.99	3.23	2.09	4.44	5.46	4.91	0.8	-0.321322	0.513425	1.99	3.23	2.09	9.47	11.61	17.08	1.19	0.250847	0.539192
gene-atpH	atpH	ATP synthase subunit c	79.41	103.76	157.94	489.62	445.31	480.77	1.303	0.381817	0.16861	79.41	103.76	157.94	157.29	114.96	104.49	0.428	-1.22514	2.59544e-06	79.41	103.76	157.94	229.74	280.01	244.66	0.648	-0.625829	0.00967788
gene-atpI	atpI	ATP synthase subunit a	31.36	34.06	32.8	254.14	212.74	225.27	1.724	0.785796	1.32454e-06	31.36	34.06	32.8	29.07	28.36	23.69	0.331	-1.59716	9.45885e-31	31.36	34.06	32.8	69.95	93.76	89.8	0.569	-0.813164	1.34133e-08
gene-bchB	bchB	protochlorophillide reductase 57 kD subunit	25.68	19.72	36.85	37.55	62.84	58.32	0.587	-0.768955	0.0695086	25.68	19.72	36.85	44.02	51.22	43.26	0.655	-0.61058	0.117103	25.68	19.72	36.85	69.21	84.7	77.67	0.802	-0.31828	0.341094
gene-bchE	bchE	Mg-protoporphyrin IX monomethyl ester oxidative cyclase 66 kD subunit	2.73	2.8	1.9	11.11	16.79	12.32	1.335	0.416843	0.162223	2.73	2.8	1.9	8.45	7.58	6.91	1.25	0.32176	0.117228	2.73	2.8	1.9	16.87	19.15	18.89	1.616	0.692557	3.97113e-05
gene-bcp-2	bcp	bacterioferritin comigratory protein	24.22	17.87	16.9	46.62	45.6	43.28	0.567	-0.81748	1.74761e-05	29.18	24.57	20.38	41.83	35.76	34.8	0.598	-0.741709	5.06109e-05	24.22	17.87	16.9	43.79	50.64	49.57	0.543	-0.881986	9.9074e-10
gene-bcp	bcp	bacterioferritin comigratory protein	29.18	24.57	20.38	81.77	90.34	76.65	0.859	-0.219486	0.357189	24.22	17.87	16.9	47.16	44.03	45.76	0.935	-0.0970651	0.5298	29.18	24.57	20.38	70.26	96.36	102.75	0.84	-0.25209	0.213232
gene-bfr	bfr	bacterioferritin	144.73	128.86	110.68	82.26	96.69	73.65	0.162	-2.62467	1.65101e-46	144.73	128.86	110.68	109.82	116.3	108.02	0.351	-1.50933	6.31007e-58	144.73	128.86	110.68	101.34	110.8	105.69	0.183	-2.45196	1.36557e-129
gene-bfr-2	bfr	bacterioferritin	7.9	9.11	8.08	52.04	30.43	52.25	1.3	0.378074	0.147627	7.9	9.11	8.08	12.22	13.28	12.13	0.603	-0.730928	1.43777e-05	7.9	9.11	8.08	22.8	23.09	25	0.622	-0.684786	1.76848e-05
gene-bgl	bgl	beta-glucosidase	0.97	1.01	0.84	9.19	9.53	9.9	2.467	1.30269	6.96416e-07	0.97	1.01	0.84	6.68	6.09	6.62	2.77	1.46996	2.48824e-10	0.97	1.01	0.84	8.9	9.71	8.41	2.091	1.06405	2.26691e-06
gene-bhy	bhy	b-carotene hydroxylase	2.58	2.64	1.64	34.04	22.56	27.04	2.977	1.57372	1.29047e-09	2.58	2.64	1.64	19.78	16.31	18.21	3.173	1.66574	5.07688e-15	2.58	2.64	1.64	22.32	25.34	19.02	2.142	1.09868	6.3322e-07
gene-bioB	bioB	biotin synthetase	2.92	3.39	1.75	38.39	34.04	33.64	3.216	1.68514	9.38201e-13	2.92	3.39	1.75	33.17	31.36	36.48	5.012	2.32538	4.67245e-40	2.92	3.39	1.75	27.29	28.6	24.8	2.197	1.13554	1.26235e-08
gene-bioF	bioF	7-keto-8-aminopelargonic acid synthetase	2.81	2.63	2.74	7.86	10.29	6.66	0.741	-0.431552	0.158548	2.81	2.63	2.74	10.76	10.79	11.06	1.609	0.686167	0.000273275	2.81	2.63	2.74	18.07	20.81	17.82	1.522	0.605519	0.000671828
gene-bioY	bioY	BioY protein	11.26	10.7	11.53	27.28	34.22	25.16	0.644	-0.634143	0.0139537	11.26	10.7	11.53	33.67	30.58	32.07	1.149	0.20011	0.285383	11.26	10.7	11.53	33.77	37.32	33.56	0.701	-0.512272	0.00279695
gene-birA	birA	biotin [acetyl-CoA-carboxylase] ligase	147.19	160.27	150.09	60.39	60.29	62.36	0.098	-3.34898	1.01845e-100	147.19	160.27	150.09	42.13	39.46	40.11	0.106	-3.23381	1.44863e-201	147.19	160.27	150.09	73.33	77.09	82.95	0.113	-3.14904	5.17015e-151
gene-blaOXA-3	blaOXA-3	beta-lactamase	0.49	0.43	0.24	3.72	3.41	3.34	2.215	1.14743	0.0332681	0.49	0.43	0.24	1.14	0.87	0.66	0.933	-0.100675	0.903224	0.49	0.43	0.24	2.65	3.53	1.83	1.521	0.604977	0.270077
gene-braG-or-livF	braG or livF	high-affinity branched-chain amino acid transport ATP-binding protein	1.88	1.42	1.93	27.81	38.36	23.67	4.277	2.0967	5.05419e-10	1.88	1.42	1.93	18.01	13.16	14.64	3.53	1.81975	1.48613e-11	1.88	1.42	1.93	47.04	47.89	40.54	5.809	2.53839	1.96577e-28
gene-brkB	brkB	serum resistance locus%3B BrkB	2.18	1.78	2.47	10.7	11.53	9.27	1.199	0.262106	0.428164	2.18	1.78	2.47	12.92	11.26	12.88	2.325	1.2171	1.00621e-07	2.18	1.78	2.47	21.29	23.61	21.68	2.294	1.19796	1.21287e-08
gene-btpA	btpA	BtpA	4.96	5.28	3.69	45.38	41.04	39.58	2.218	1.14921	1.95277e-08	4.96	5.28	3.69	19.82	19.25	19.99	1.701	0.766672	2.38374e-05	4.96	5.28	3.69	44.97	49.78	36.59	2.08	1.05642	6.54405e-09
gene-bvdR	bvdR	biliverdin reductase	0.93	0.69	0.64	12.73	8.44	12.87	3.697	1.88644	1.44237e-07	0.93	0.69	0.64	4.62	4.78	5.47	2.66	1.41136	7.48441e-05	0.93	0.69	0.64	11.28	12.93	9.21	3.274	1.71094	3.5047e-08
gene-cad	cad	lysine decarboxylase	0.59	0.44	0.45	4.57	4.12	5.9	2.396	1.26069	0.000788752	0.59	0.44	0.45	1.9	2.47	2.32	1.821	0.864804	0.0263345	0.59	0.44	0.45	3.65	4.54	3.12	1.667	0.737259	0.0311132
gene-capA	capA	cAMP binding protein	33.62	24.1	21.46	105.01	103.75	108.06	1.012	0.0167658	0.94985	33.62	24.1	21.46	56.47	57.99	60.4	0.879	-0.18559	0.292559	33.62	24.1	21.46	219.97	217.75	214.62	1.877	0.908804	1.81841e-09
gene-carA	carA	carbamoyl-phosphate synthetase subunit A	27.61	26.9	26.4	165.93	209.94	140.33	1.562	0.642988	0.00501527	27.61	26.9	26.4	60.63	58.47	61.69	0.898	-0.154436	0.17336	27.61	26.9	26.4	164.83	181.49	150.62	1.344	0.426118	0.00053462
gene-carB	carB	carbamoyl-phosphate synthase%2C pyrimidine-specific%2C large chain	2.52	2.19	1.92	43.01	40.17	38.59	4.46	2.15707	1.94964e-41	2.52	2.19	1.92	12.95	12.3	14.35	2.423	1.27659	5.22009e-24	2.52	2.19	1.92	20.44	22.01	18.13	1.994	0.995899	1.55274e-12
gene-cbaB	cbaB	3-chlorobenzoate-3%2C4-dioxygenase	6.23	6.77	5.78	13.72	21.75	12.16	0.626	-0.676469	0.0295182	6.23	6.77	5.78	17.17	12.81	15.87	0.98	-0.0287534	0.893675	6.23	6.77	5.78	18.05	19.13	17.44	0.64	-0.643876	7.45091e-05
gene-cbbA	cbbA	fructose-1%2C6-bisphosphate aldolase	47.72	41.2	45.03	195.99	108.29	171.68	0.856	-0.225039	0.360538	47.72	41.2	45.03	135.47	126.05	136.41	1.192	0.253859	0.0204438	47.72	41.2	45.03	91.91	108.85	105.29	0.5	-0.998594	3.1294e-16
gene-cbbZp	cbbZp	phosphoglycolate phosphatase	3.44	2.36	1.44	9.8	11.19	10.99	1.101	0.138592	0.744895	3.44	2.36	1.44	13.54	14.15	16.12	2.41	1.26881	7.16721e-06	3.44	2.36	1.44	48.03	34.34	33.07	3.566	1.83449	1.04306e-11
gene-cbiA	cbiA	cobyrinic acid a%2Cc-diamide synthase	278.05	364.2	343.53	609.52	385.06	691.82	0.407	-1.2968	1.47445e-07	278.05	364.2	343.53	1143.59	1163.26	979.65	1.336	0.417488	0.00333997	278.05	364.2	343.53	546.92	858.2	748.47	0.468	-1.09649	7.99328e-11
gene-cbiB	cbiB	CbiB protein	0.89	0.62	0.43	4.15	4.44	6.21	1.875	0.906652	0.0338364	0.89	0.62	0.43	4.03	4.54	4.03	2.616	1.38748	8.53418e-05	0.89	0.62	0.43	6.22	6.31	8.33	2.364	1.24096	0.000156815
gene-cbiC	cbiC	precorrin isomerase	0.81	0.71	0.4	1.53	2.76	1.86	0.796	-0.328752	0.669775	0.81	0.71	0.4	3.37	2.26	1.85	1.547	0.629798	0.337303	0.81	0.71	0.4	3.75	4.49	4.28	1.447	0.532782	0.318685
gene-cbiD	cbiD	CbiD protein	0.6	0.68	0.34	5.11	4.7	4.81	2.196	1.13465	0.00456917	0.6	0.68	0.34	2.4	1.82	1.73	1.475	0.561161	0.234403	0.6	0.68	0.34	3.95	3.78	4.26	1.62	0.696095	0.0619629
gene-cbiE	cbiE	precorrin-6y methylase	2.08	1.76	1.59	9.16	6.88	8.6	1.104	0.142127	0.622497	2.08	1.76	1.59	2.95	3.34	2.49	0.654	-0.613501	0.0256359	2.08	1.76	1.59	7.94	9.45	8.85	1.059	0.0824447	0.7262
gene-cbiF	cbiF	precorrin methylase	3.51	3.28	2.69	15.24	9.29	10.18	0.892	-0.164088	0.601742	3.51	3.28	2.69	4.27	2.41	3.27	0.423	-1.24044	7.85414e-06	3.51	3.28	2.69	8.4	11.2	10.09	0.69	-0.53534	0.0135824
gene-cbiH	cbiH	precorrin methylase	1.9	1.71	1.6	24.78	16.53	21.73	2.922	1.54692	3.54784e-13	1.9	1.71	1.6	5.82	5.54	5.68	1.324	0.405106	0.0411729	1.9	1.71	1.6	12.28	15.73	11.76	1.663	0.734099	4.92497e-05
gene-cbiL	cbiL	S-adenosyl-methionine: precorrin-2 methyltransferase	3.87	3.67	2.91	12.22	11.08	15.05	0.901	-0.150286	0.607589	3.87	3.67	2.91	6.65	7.47	7.15	0.819	-0.288019	0.240879	3.87	3.67	2.91	15.44	18.11	20.99	1.152	0.204018	0.350214
gene-cbiM	cbiM	CbiM protein	0.41	0.73	0.62	15.09	9.95	14.4	5.566	2.47659	2.88009e-07	0.41	0.73	0.62	11.58	13.89	9.22	7.915	2.98464	2.34803e-11	0.41	0.73	0.62	27.82	38.27	38.14	13.337	3.73735	6.93724e-22
gene-cbiP	cbiP	cobyric acid synthase	24.75	20.93	15.59	51.58	61.1	43.65	0.629	-0.669056	0.00276519	24.75	20.93	15.59	25.43	23.54	24.6	0.488	-1.03359	1.47511e-18	24.75	20.93	15.59	59	64.76	53.73	0.638	-0.648959	1.98149e-06
gene-cbiT	cbiT	precorrin decarbocylase	2.38	2.89	2.66	31.47	24.49	33.27	2.782	1.4761	1.07216e-07	2.38	2.89	2.66	9.06	7.08	9.95	1.313	0.392564	0.2207	2.38	2.89	2.66	22.02	25.13	21.39	1.931	0.949534	7.7758e-05
gene-ccmA	ccmA	carboxysome formation protein	120.08	108.52	102.43	290.09	269.69	233.47	0.585	-0.772428	9.5533e-07	120.08	108.52	102.43	276.84	257.23	285.93	0.996	-0.00522571	0.963611	120.08	108.52	102.43	246.96	264.44	245.85	0.503	-0.990175	3.64832e-23
gene-ccmK	ccmK	carbon dioxide concentrating mechanism protein%3B CcmK	57.79	55.08	47.59	105.49	125.56	93.46	0.526	-0.926089	1.37081e-05	57.79	55.08	47.59	85.03	86.88	94.52	0.648	-0.624864	1.24787e-05	57.79	55.08	47.59	94.17	112.57	100.81	0.45	-1.15249	2.19142e-15
gene-ccmK-4	ccmK	carbon dioxide concentrating mechanism protein%3B CcmK	38.64	30.36	28.19	74.83	111.39	70.96	0.656	-0.608448	0.0192689	38.64	30.36	28.19	97.39	94.3	104.31	1.23	0.298639	0.00635335	38.64	30.36	28.19	221.52	236.67	214.27	1.527	0.610862	2.97616e-07
gene-ccmK-3	ccmK	carbon dioxide concentrating mechanism protein%3B CcmK	9.56	8.76	8.07	45.13	61.26	54.32	1.685	0.752944	0.042183	17.25	16.72	12.6	55.22	47.1	52.12	1.277	0.352257	0.141649	17.25	16.72	12.6	48.07	43.12	39.98	0.668	-0.582247	0.00957214
gene-ccmK-2	ccmK	carbon dioxide concentrating mechanism protein%3B CcmK	17.25	16.72	12.6	66.71	24.29	71.24	0.915	-0.128754	0.784827	9.56	8.76	8.07	24.83	31.92	27.81	1.221	0.287483	0.486765	9.56	8.76	8.07	75.37	61.12	39.71	1.654	0.725733	0.024853
gene-ccmL	ccmL	carbon dioxide concentrating mechanism protein%3B CcmL	45.17	43.03	39.48	153.88	170.71	163.8	1.098	0.134496	0.630848	45.17	43.03	39.48	117.88	84.14	101.8	0.896	-0.158036	0.548809	45.17	43.03	39.48	107.3	101.36	115.35	0.669	-0.579444	0.00880755
gene-ccmM	ccmM	carbon dioxide concentrating mechanism protein%3B CcmM	15.13	15.13	14.1	36.48	25.22	31.13	0.503	-0.990896	6.21919e-09	15.13	15.13	14.1	24.51	25.77	25.94	0.693	-0.528238	8.88355e-07	15.13	15.13	14.1	21.15	25.33	23.35	0.342	-1.54772	6.82701e-41
gene-ccmN	ccmN	BAA16772.1	8.05	8.97	7.4	17.51	19.75	16.38	0.543	-0.881138	0.000184415	8.05	8.97	7.4	11.27	11.55	11.66	0.565	-0.824106	3.20563e-05	8.05	8.97	7.4	16.54	20.43	24.61	0.561	-0.833409	2.974e-05
gene-ccsA	ccsA	c-type cytochrome synthesis protein	57.42	48.83	47.82	114.35	108.29	91.39	0.497	-1.00834	1.67252e-09	57.42	48.83	47.82	95.5	86.16	100.97	0.739	-0.436836	8.14573e-06	57.42	48.83	47.82	108.73	116.37	115.04	0.485	-1.04441	2.85635e-22
gene-cdsA	cdsA	phosphatidate cytidylyltransferase	92.94	93.87	90.51	14.8	9.46	13.41	0.033	-4.92727	1.36453e-163	92.94	93.87	90.51	118.96	118.74	110.37	0.504	-0.987605	5.42975e-23	92.94	93.87	90.51	9.88	10.96	10.79	0.025	-5.3245	0
gene-cefD	cefD	isopenicillin N epimerase	1.46	0.69	0.69	12.94	10.12	10.78	2.915	1.54336	2.8254e-06	1.46	0.69	0.69	7.61	5.42	6.31	2.754	1.46138	1.52548e-06	1.46	0.69	0.69	9.07	9.12	9.62	2.161	1.11198	8.42453e-05
gene-cfxE	cfxE	pentose-5-phosphate-3-epimerase	62.31	61.99	56.13	123.8	149	95.88	0.503	-0.992534	7.1923e-06	62.31	61.99	56.13	171.01	161.13	169.65	1.117	0.160027	0.103132	62.31	61.99	56.13	115.05	127.38	115.23	0.436	-1.19608	5.80526e-30
gene-chlB	chlB	protochlorophyllide reductase ChlB subunit	37.44	34.86	32.44	220.3	219.65	204.75	1.497	0.582555	0.000122991	37.44	34.86	32.44	168.73	161.16	189.52	1.999	0.999051	1.93664e-28	37.44	34.86	32.44	193.14	208.34	139.93	1.129	0.175383	0.280731
gene-chlD	chlD	Mg chelatase subunit%3B ChlD	11.57	12.11	10.24	29.52	26.81	27.31	0.597	-0.743752	1.01977e-06	11.57	12.11	10.24	19.91	19.11	20.46	0.708	-0.498374	5.50082e-06	11.57	12.11	10.24	35.73	35.57	36.81	0.696	-0.523578	1.90259e-05
gene-chlG	chlG	chlorophyll a synthase	8.5	5.99	6.96	38.82	49.22	38.26	1.452	0.538494	0.03389	8.5	5.99	6.96	26.76	24.62	23.13	1.4	0.485504	0.00468457	8.5	5.99	6.96	48.9	44.21	49.07	1.47	0.555979	0.0011634
gene-chlH	chlH	Mg-chelatase subunit%3B ChlH	21.55	21.82	21.35	79.46	83.86	71.95	0.877	-0.189733	0.323747	21.55	21.82	21.35	38.74	37	36.94	0.702	-0.511407	4.25127e-07	21.55	21.82	21.35	51.27	62.4	52.95	0.555	-0.848605	4.68634e-13
gene-chlI	chlI	Mg chelatase subunit%3B ChlI	3	2.52	2.7	35.41	30.23	26.07	2.724	1.44571	3.61448e-10	3	2.52	2.7	20.66	16.05	21.8	2.864	1.51807	2.25577e-15	3	2.52	2.7	28	31.97	29.65	2.405	1.26592	1.12212e-12
gene-chlL	chlL	light-independent protochlorophyllide reductase iron protein subunit%3B ChlL	34.34	28.3	24.27	143.69	68.01	101.23	0.874	-0.194801	0.486552	34.34	28.3	24.27	11.65	7.18	11.45	0.141	-2.83082	1.444e-76	34.34	28.3	24.27	29.71	39.24	24.15	0.236	-2.08051	9.36362e-38
gene-chlM	chlM	Mg-protoporphyrin IX methyl transferase	4.08	4.7	2.38	21.56	9.79	19.23	1.108	0.147578	0.715208	4.08	4.7	2.38	10.81	9.4	11.18	1.128	0.174048	0.517808	4.08	4.7	2.38	10.94	9.75	10.02	0.61	-0.712625	0.00309497
gene-chlN	chlN	protochlorophillide reductase subunit%3B ChlN	32.34	33.29	36.67	57.29	50.39	44.12	0.357	-1.48448	1.26081e-14	32.34	33.29	36.67	8.32	6.79	5.85	0.082	-3.60838	2.10379e-127	32.34	33.29	36.67	16.82	22.09	16.76	0.118	-3.08565	2.50777e-95
gene-chrA	chrA	chromate transport protein	1.03	0.65	0.65	7.32	5.01	7.06	2.023	1.01653	0.00381435	1.03	0.65	0.65	3.02	3.11	3.96	1.744	0.802693	0.0214505	1.03	0.65	0.65	5.03	5.57	5.79	1.544	0.626987	0.0393191
gene-citH	citH	2-ketoacid dehydrogenase%3B malate dehydrogenase%3B lactate dehydrogenase	73.93	71.36	68.35	73.41	71.94	78.87	0.257	-1.96078	9.60413e-39	73.93	71.36	68.35	34.74	31.66	32.98	0.187	-2.42136	4.36952e-126	73.93	71.36	68.35	52.63	58.47	59.67	0.176	-2.50598	1.41495e-112
gene-clcD	clcD	dienelactone hydrolase	7.96	4.62	3.54	72.52	51.23	60.98	2.84	1.50564	4.18584e-08	7.96	4.62	3.54	26.93	19.87	25.95	1.813	0.85826	0.000216539	7.96	4.62	3.54	71.09	76.52	61.04	2.894	1.53301	2.22828e-13
gene-clpB-2	clpB	ClpB protein	1.05	1.23	1.34	11.64	10.84	9.27	2.109	1.07688	6.50919e-06	1.05	1.23	1.34	8.41	8.12	8.29	2.77	1.46992	6.59309e-18	16.85	11.3	12.4	153.44	177.38	237.12	3.055	1.61139	1.58865e-21
gene-clpB	clpB	ClpB protein	16.85	11.3	12.4	61.82	35.33	74.22	1.017	0.0238617	0.944649	16.85	11.3	12.4	17.04	16.32	19.6	0.529	-0.917431	9.08472e-13	1.05	1.23	1.34	9.01	9.46	7.66	1.567	0.647783	0.000895915
gene-clpC	clpC	ATP-dependent Clp protease regulatory subunit	474.93	446.72	454.3	536.8	483.6	514.62	0.269	-1.8954	6.45762e-40	474.93	446.72	454.3	562.86	589.01	597.57	0.512	-0.966074	1.79182e-25	474.93	446.72	454.3	612.9	667.7	724.48	0.316	-1.66207	7.78242e-48
gene-clpP-2	clpP	ATP-dependent Clp protease proteolytic subunit	117.21	113.94	128.27	251.68	330.44	227.62	0.559	-0.83782	0.000323527	50.23	43.75	43.96	160.76	156.8	181.48	1.445	0.531192	8.66655e-07	76.34	69.47	69.01	137.71	140.73	123.28	0.415	-1.27045	2.66344e-28
gene-clpP-4	clpP	ATP-dependent Clp protease proteolytic subunit	50.23	43.75	43.96	139	146.95	109.66	0.712	-0.489423	0.0160136	76.34	69.47	69.01	128.95	122.16	157.21	0.76	-0.395808	0.000400971	117.21	113.94	128.27	321.55	321.19	298.37	0.583	-0.777829	2.00197e-09
gene-clpP	clpP	ATP-dependent Clp protease proteolytic subunit	76.34	69.47	69.01	285.91	138.89	242.66	0.754	-0.407925	0.112696	40.17	32.01	35.21	116.98	113.93	127.07	1.332	0.413764	0.000633076	50.23	43.75	43.96	170.98	179.64	160.61	0.829	-0.270388	0.0276297
gene-clpP-3	clpP	ATP-dependent protease%3B ClpP	40.17	32.01	35.21	185.89	100.93	169.78	1.043	0.0605775	0.832307	117.21	113.94	128.27	305.69	326.24	344.05	1.08	0.110553	0.392828	40.17	32.01	35.21	127.57	148.87	124.56	0.834	-0.261475	0.0597975
gene-clpX	clpX	ATP-dependent protease ATPase subunit	27.53	28.83	26.12	97.62	107.82	85.79	0.861	-0.215299	0.289662	27.53	28.83	26.12	132.26	117.57	129.89	1.851	0.888389	9.85077e-20	27.53	28.83	26.12	150.08	141.49	114.74	1.08	0.111071	0.481543
gene-cmpA	cmpA	bicarbonate transporter	36.36	64.19	40.24	11.83	10.19	18.36	0.07	-3.84465	1.28309e-41	36.36	64.19	40.24	1.03	2.76	0.38	0.012	-6.36541	4.95522e-15	36.36	64.19	40.24	0.99	0.59	1.04	0.004	-7.93846	1.68884e-89
gene-cmpB	cmpB	unknown protein	1.14	1.79	1.62	1	1.18	1.53	0.199	-2.32838	2.81033e-07	1.14	1.79	1.62	0.51	0.4	0.22	0.1	-3.32891	2.32052e-09	1.14	1.79	1.62	0.76	0.66	1.26	0.13	-2.94076	1.97963e-12
gene-cmpR	cmpR	CmpR	0.98	0.62	0.36	2.64	2.03	3.34	1.011	0.0164031	0.980303	0.98	0.62	0.36	0.86	1.27	1.03	0.652	-0.616912	0.320174	0.98	0.62	0.36	2.31	3.79	3.33	1.064	0.0891153	0.860697
gene-cobA	cobA	cob(I)alamin adenosyltransferase	15.01	12.33	11.46	21.74	16.96	17.41	0.356	-1.49162	1.41609e-14	15.01	12.33	11.46	19.2	21.32	21.97	0.647	-0.627754	6.59491e-05	15.01	12.33	11.46	19.98	21.41	17.17	0.335	-1.57668	2.48049e-23
gene-cobN	cobN	CobN protein	0.67	0.46	0.8	5.28	6.73	4.6	2.068	1.04818	0.00143009	0.67	0.46	0.8	3.84	3.22	4.08	2.322	1.21565	1.19422e-07	0.67	0.46	0.8	6.17	8.19	7.15	2.406	1.26673	6.89088e-09
gene-cobN-2	cobN	CobN protein	2.05	2.71	2.67	20.09	6.75	18.72	1.506	0.590294	0.222875	2.05	2.71	2.67	5.33	3.24	3.55	0.649	-0.624148	0.142608	2.05	2.71	2.67	5.03	9.05	6.34	0.616	-0.698359	0.0488546
gene-cobU	cobU	cobinamide kinase/cobinamide phosphate guanylyltransferase	1.47	0.96	1.31	5.84	3.63	3.93	0.889	-0.169503	0.760983	1.47	0.96	1.31	2.67	2.28	1.99	0.743	-0.428265	0.446819	1.47	0.96	1.31	6.53	8.08	6.89	1.296	0.373942	0.356019
gene-cobW	cobW	CobW protein	0.72	0.7	0.48	4.21	2.44	3.45	1.289	0.366391	0.447874	0.72	0.7	0.48	3.09	2.47	3.41	1.887	0.916012	0.0264215	0.72	0.7	0.48	3.23	3.61	2.64	1.091	0.125471	0.773473
gene-codA	codA	cytosine deaminase	1.28	1.41	0.99	12.04	13.69	12.18	2.516	1.33088	4.29061e-08	1.28	1.41	0.99	4.43	4.12	4.5	1.434	0.52046	0.0256136	1.28	1.41	0.99	15.45	16.89	15.88	2.861	1.5164	6.9398e-17
gene-comEc	comEc	ComE	4.45	4.2	3.56	8.76	10.23	10.03	0.58	-0.786908	9.35482e-05	4.45	4.2	3.56	7.68	7.44	7	0.734	-0.446899	0.00222772	4.45	4.2	3.56	8.24	9.66	8.26	0.467	-1.09857	5.5904e-15
gene-cpcA	cpcA	phycocyanin a subunit	2753.8	3055.23	3242.32	5479.64	7128.82	4619.31	0.486	-1.04202	6.18837e-06	2753.8	3055.23	3242.32	2088.05	2001.62	2135.07	0.27	-1.88871	4.05522e-76	2753.8	3055.23	3242.32	3272.87	3719.78	3278.31	0.26	-1.94468	1.13378e-56
gene-cpcB	cpcB	phycocyanin b subunit	626.47	719.67	739.58	2014.91	2619.35	1613.2	0.736	-0.441416	0.0919668	626.47	719.67	739.58	565.09	526.7	539.32	0.311	-1.68466	6.06126e-50	626.47	719.67	739.58	1033.71	1357.83	1096.72	0.366	-1.44844	6.14864e-25
gene-cpcC	cpcC	phycocyanin associated linker protein	456.89	473.6	495.14	469.62	631.76	421.97	0.26	-1.94547	2.53334e-17	456.89	473.6	495.14	223.48	237.1	224.28	0.193	-2.37612	1.17273e-107	456.89	473.6	495.14	314.99	388.31	365.89	0.162	-2.62534	2.77201e-98
gene-cpcD	cpcD	phycocyanin associated linker protein	254.1	302.37	329.57	169.27	269.99	176.04	0.172	-2.54128	9.44133e-22	254.1	302.37	329.57	104.74	111.31	106.41	0.144	-2.79241	4.18705e-100	254.1	302.37	329.57	188.47	218.04	199.24	0.151	-2.73135	5.89304e-77
gene-cpcE	cpcE	phycocyanin alpha phycocyanobilin lyase%3B CpcE	0.92	0.72	0.63	7.68	5.35	5.79	2.035	1.02486	0.0189296	0.92	0.72	0.63	2.85	3.07	4.14	1.777	0.829401	0.0764015	0.92	0.72	0.63	2.79	5.87	4.5	1.28	0.356598	0.440516
gene-cpcF	cpcF	phycocyanin alpha phycocyanobilin lyase%3B CpcF	0.75	0.41	0.21	4.19	3.93	5.53	2.488	1.31512	0.0464963	0.75	0.41	0.21	1.85	2.04	1.64	1.623	0.69847	0.371493	0.75	0.41	0.21	3.84	4.7	3.61	1.982	0.98707	0.0961867
gene-cpcG	cpcG	phycobilisome rod-core linker polypeptide%3B CpcG	368.85	365.58	359.98	901.7	383.3	846.36	0.47	-1.08823	0.000106285	368.85	365.58	359.98	319.36	300.01	317.35	0.342	-1.54728	1.93619e-68	368.85	365.58	359.98	216.29	270.06	237.58	0.146	-2.7779	8.00015e-140
gene-cpcG-2	cpcG	phycobilisome rod-core linker polypeptide%3B CpcG	0.72	0.64	0.48	3.51	7.65	3.72	2.028	1.02005	0.0934631	0.72	0.64	0.48	1.92	1.7	1.68	1.157	0.210682	0.752396	0.72	0.64	0.48	10.67	11.87	9.7	3.896	1.96196	3.67803e-07
gene-crtE	crtE	geranylgeranyl pyrophosphate synthase	5.99	6.24	4.3	46.33	41.5	44.76	1.969	0.97737	5.43114e-07	5.99	6.24	4.3	33.6	33.83	34.51	2.48	1.3104	9.56819e-18	5.99	6.24	4.3	43.39	41.79	40.28	1.679	0.747229	5.96597e-06
gene-crtO	crtO	b-carotene ketolase	0.24	0.18	0.2	3.19	1.39	2.44	2.767	1.46849	0.00583318	0.24	0.18	0.2	2.13	1.47	2.95	4.318	2.11048	4.44425e-06	0.24	0.18	0.2	1.95	1.99	2.19	2.199	1.13712	0.0107879
gene-crtQ	crtQ	zeta-carotene desaturase precursor	3.06	1.95	1.51	17.29	17.23	12.54	1.777	0.829502	0.00408647	3.06	1.95	1.51	16.21	15.55	19.91	3.211	1.68321	7.88124e-19	3.06	1.95	1.51	22.12	27.24	19.21	2.313	1.20976	5.21571e-09
gene-crtX	crtX	zeaxanthin glucosyl transferase	1.29	1.39	1.19	5.01	7.76	5.06	1.127	0.172654	0.663148	1.29	1.39	1.19	3.73	2.55	2.09	0.871	-0.19851	0.577112	1.29	1.39	1.19	3.41	5.25	4.7	0.753	-0.410219	0.135836
gene-cscK	cscK	fructokinase	23.67	27.16	24.64	47.84	61.36	50.11	0.518	-0.948312	1.09103e-05	23.67	27.16	24.64	49.29	50.28	49.7	0.793	-0.335043	0.00895276	23.67	27.16	24.64	77.53	84.11	71.17	0.678	-0.560625	3.96102e-05
gene-csgA	csgA	cell-cell signaling protein%2C C-factor	2.07	1.16	0.99	16.25	16.06	17.25	2.906	1.53897	5.7861e-06	2.07	1.16	0.99	7.82	7.14	6.04	2.001	1.00058	0.00506308	2.07	1.16	0.99	21.33	21.14	21.3	3.358	1.74762	1.96551e-10
gene-ctaB	ctaB	cytochrome c oxidase folding protein	23.75	26.09	23.93	125.98	114.67	124.1	1.208	0.27241	0.11452	23.75	26.09	23.93	34.29	34.11	35.48	0.564	-0.824976	1.74049e-11	23.75	26.09	23.93	51.61	65.42	55.62	0.514	-0.960134	4.8873e-13
gene-ctaC	ctaC	cytochrome c oxidase subunit II	27.64	21.26	26.17	324.02	211.04	246.09	2.516	1.33128	7.42761e-11	27.64	21.26	26.17	85	79.37	89.18	1.354	0.43776	0.000643199	13.17	13.12	11.61	62.19	69.03	57.94	1.095	0.130866	0.343678
gene-ctaC-2	ctaC	cytochrome c oxidase subunit II	13.17	13.12	11.61	48.83	72.51	43.21	1.07	0.0975265	0.753277	13.17	13.12	11.61	36.63	32.66	36.95	1.129	0.174679	0.173233	27.64	21.26	26.17	101.56	119.23	88.53	0.904	-0.14543	0.3867
gene-ctaD	ctaD	cytochrome c oxidase subunit I	17.94	15.35	16.98	187.14	118.62	167.86	2.26	1.17656	2.70721e-09	17.94	15.35	16.98	27.14	27.3	27.21	0.654	-0.612148	2.2265e-07	17.94	15.35	16.98	39.5	49.96	46.04	0.586	-0.771832	3.78629e-09
gene-ctaD-2	ctaD	cytochrome c oxidase subunit I	4.99	3.76	3.13	26.31	22.56	21.15	1.439	0.525349	0.0129807	4.99	3.76	3.13	9.92	9.39	11.26	1.043	0.0605712	0.761165	4.99	3.76	3.13	15.31	18.18	15.02	0.896	-0.158569	0.377191
gene-ctaE	ctaE	cytochrome c oxidase subunit III	24.7	21.76	24.85	141.58	255.93	140.11	1.874	0.905754	0.00307284	7.84	5.58	6.13	13.97	9.95	13.78	0.772	-0.374054	0.12784	7.84	5.58	6.13	19.19	19.4	20.65	0.68	-0.557222	0.00681607
gene-ctaE-2	ctaE	cytochrome c oxidase subunit III	7.84	5.58	6.13	28.02	30.53	38.36	1.235	0.304151	0.287296	24.7	21.76	24.85	55.15	51.34	53.7	0.9	-0.152741	0.281815	24.7	21.76	24.85	113.38	143.87	131.49	1.203	0.266318	0.0654761
gene-ctpA	ctpA	carboxyl-terminal processing protease	39.77	30.93	32.08	27.51	25.03	23.35	0.18	-2.47726	3.08884e-51	39.77	30.93	32.08	70.19	63.3	76.91	0.825	-0.276966	0.0153355	39.77	30.93	32.08	72.14	67.57	64.94	0.438	-1.19252	3.07533e-20
gene-ctpB	ctpB	carboxyl-terminal protease	39.72	36.43	34.59	145.48	122.74	117.2	0.844	-0.245486	0.128363	39.72	36.43	34.59	107.81	98.81	114.55	1.168	0.224644	0.0205712	39.72	36.43	34.59	140.82	144.32	134.32	0.829	-0.270702	0.0161547
gene-cyaA-2	cyaA	adenylate cyclase	3.31	3.67	3.17	20.91	11.2	22.9	1.316	0.395892	0.225234	3.31	3.67	3.17	4.19	5.08	3.29	0.498	-1.00515	0.000130403	3.31	3.67	3.17	8.13	9.09	7.44	0.535	-0.901786	1.95774e-05
gene-cyaA	cyaA	adenylate cyclase	3.19	3.77	2.63	16.84	11.33	17.48	1.15	0.201032	0.424879	3.19	3.77	2.63	6.38	6.97	6.01	0.817	-0.291406	0.104117	3.19	3.77	2.63	8.45	10.56	10.09	0.66	-0.599503	0.000236258
gene-cydA	cydA	cytochrome oxidase d subunit I	6.68	6.56	5.76	97.19	97.24	89.96	3.644	1.86567	4.30632e-31	6.68	6.56	5.76	28.17	29.03	34.13	1.939	0.955132	3.19554e-14	6.68	6.56	5.76	87.35	98.36	84.3	3.105	1.63473	5.75944e-41
gene-cydB	cydB	cytochrome oxidase d subunit II	5.1	5.16	6.43	76.21	71.96	72.72	3.198	1.67708	8.11519e-16	5.1	5.16	6.43	19.13	19.13	18.49	1.365	0.448448	0.00974347	5.1	5.16	6.43	59.12	70.03	72.16	2.627	1.39329	1.79741e-17
gene-cynS	cynS	cyanate lyase	0.5	0.49	0	11.01	7.36	11.2	7.249	2.85769	0.000599578	0.5	0.49	0	29.69	26.16	27.74	30.735	4.94182	1.1067e-13	0.5	0.49	0	12.86	16.13	19.05	10.591	3.40483	1.94946e-06
gene-cyp	cyp	peptidyl-prolyl cis-trans isomerase	5.87	6.52	6.57	59.97	84.04	58.02	2.712	1.43961	8.65469e-07	5.87	6.52	6.57	23.45	17.37	24.22	1.356	0.439834	0.105156	5.87	6.52	6.57	68.2	79.03	76.04	2.699	1.43233	8.33082e-13
gene-cyp-2	cyp	cytochrome P450	9.48	6.61	6.88	21.88	23.44	19.22	0.688	-0.539766	0.0150702	9.48	6.61	6.88	21.97	21.58	23.12	1.175	0.233001	0.124656	9.48	6.61	6.88	27.74	30.5	24.41	0.791	-0.33877	0.0372139
gene-cysA	cysA	sulfate transport system permease protein	2.45	2.41	1.36	12.97	8.5	9.27	1.205	0.268628	0.410576	2.45	2.41	1.36	2.84	2.38	2.98	0.531	-0.912414	0.00269784	2.45	2.41	1.36	7.95	10.27	7.74	0.915	-0.127932	0.637261
gene-cysC	cysC	adenylylsulfate 3'-phosphotransferase	3.38	2.3	1.64	35.05	42.63	26.24	3.557	1.83071	2.40376e-07	3.38	2.3	1.64	11.66	8.84	12.39	1.78	0.831524	0.0156156	3.38	2.3	1.64	45.15	44.71	36.52	3.862	1.94926	3.48636e-14
gene-cysE	cysE	serine acetyltransferase	1.44	1.85	0.88	9.64	2.81	9.45	1.287	0.363466	0.536416	1.44	1.85	0.88	4.61	4.37	6.01	1.433	0.519455	0.205274	1.44	1.85	0.88	5.47	9.1	6.5	1.116	0.158241	0.691326
gene-cysG	cysG	uroporphyrin-III C-methyltransferase	2.28	2.13	1.89	20.14	22.54	22.8	2.554	1.35276	5.58748e-08	2.28	2.13	1.89	13.17	12.52	14.33	2.555	1.35348	1.9789e-10	2.28	2.13	1.89	20.11	23.73	28.12	2.518	1.33236	4.51608e-10
gene-cysH	cysH	3'-phosphoadenosine-5'-phosphosulfate sulfotransferase	3.64	2.73	2.08	19.61	15.5	15.5	1.472	0.557372	0.0468158	3.64	2.73	2.08	22.72	17.06	22.94	2.974	1.57239	2.62064e-13	3.64	2.73	2.08	19.55	20.47	18.32	1.529	0.612529	0.0055881
gene-cysK	cysK	cysteine synthase	1.74	1.64	1.31	28.18	15.93	17.39	3.177	1.6677	2.26796e-08	1.74	1.64	1.31	6.8	6.79	7.95	1.845	0.883386	0.000837321	1.74	1.64	1.31	18.15	20.82	15.47	2.551	1.35108	3.33907e-09
gene-cysM	cysM	cysteine synthase	3.97	3.88	2.03	14.22	14.03	11.01	0.978	-0.0314445	0.927255	3.97	3.88	2.03	18.04	13.53	18.12	2.028	1.01976	4.345e-07	3.97	3.88	2.03	24.44	22.11	19.06	1.469	0.554602	0.0103871
gene-cysQ	cysQ	ammonium transport protein	2.61	1.85	1.94	18.73	17.6	17.9	2.088	1.06208	6.44349e-05	2.61	1.85	1.94	8.04	6.58	5.63	1.277	0.352388	0.256245	2.61	1.85	1.94	17.49	20.32	17.78	1.927	0.946137	2.7728e-05
gene-cysS	cysS	cysteinyl-tRNA synthetase	4.58	4.45	3.98	24.46	10.19	20.07	1.008	0.011561	0.977037	4.58	4.45	3.98	10.6	11.04	11.43	1.026	0.0372188	0.846499	4.58	4.45	3.98	12.29	14.89	14.91	0.707	-0.499897	0.00149132
gene-cysT	cysT	sulfate transport system permease protein	0.96	0.83	0.52	2.2	2.06	1.87	0.652	-0.61628	0.245033	0.96	0.83	0.52	0.86	0.78	0.96	0.452	-1.14405	0.0536817	0.96	0.83	0.52	1.11	1.07	1.63	0.367	-1.44556	0.00306137
gene-cysW	cysW	sulfate transport system permease protein	1.29	0.93	0.82	1.89	3.83	1.29	0.574	-0.80174	0.185875	1.29	0.93	0.82	1.31	1.19	1.52	0.532	-0.911005	0.0780935	1.29	0.93	0.82	1.33	2.32	1.27	0.358	-1.48174	0.000865036
gene-cytM	cytM	cytochrome%3B CytM	12.81	11.56	12.33	29.89	38.45	23.51	0.617	-0.695953	0.00933307	12.81	11.56	12.33	48.59	40.81	41.94	1.436	0.521914	0.000337954	12.81	11.56	12.33	77.65	71.29	68.19	1.314	0.393481	0.0101913
gene-dacB-2	dacB	penicillin-binding protein 4	1.59	2	1.45	47.65	41.45	41.46	6.294	2.65402	2.75003e-38	2.55	3.82	2.61	27.4	24.95	30.49	3.696	1.88609	6.73235e-26	2.55	3.82	2.61	44.92	51.7	45.23	3.461	1.79103	1.08966e-23
gene-dacB	dacB	D-alanyl-D-alanine carboxypeptidase	2.55	3.82	2.61	68.25	58.41	59.48	5.045	2.33489	6.12048e-27	1.59	2	1.45	14.6	14.08	16.18	3.585	1.842	2.05269e-23	1.59	2	1.45	28.23	29.14	21.93	3.444	1.78419	1.76514e-19
gene-dapA	dapA	dihydrodipicolinate synthase	16.5	16.4	16.41	61.56	47.79	66	0.863	-0.212979	0.299258	16.5	16.4	16.41	40.5	37.79	46.81	1.018	0.0256105	0.871981	16.5	16.4	16.41	40.58	44.43	44.89	0.578	-0.791315	1.17504e-09
gene-dapB	dapB	dihydrodipicolinate reductase	9.42	8.92	7.18	15.85	14.51	12.64	0.413	-1.27448	4.15984e-10	9.42	8.92	7.18	21.57	22.12	24.29	1.071	0.0992867	0.572496	9.42	8.92	7.18	26.42	30.47	21.35	0.677	-0.562864	0.00119792
gene-dapF	dapF	diaminopimelate epimerase	18.44	16.34	17.27	58.5	37.81	59.92	0.732	-0.450432	0.0487742	18.44	16.34	17.27	20.58	18.45	17.83	0.438	-1.18993	2.56913e-16	18.44	16.34	17.27	37.24	45.81	45.81	0.547	-0.869624	1.30359e-09
gene-dcoH	dcoH	pterin-4a-carbinolamine dehydratase	6.19	7.89	8.11	33.11	47.41	24.29	1.178	0.236794	0.531318	6.19	7.89	8.11	34.58	35.7	27.57	1.761	0.81654	0.000130823	6.19	7.89	8.11	77.85	82.88	66.62	2.301	1.20207	1.04338e-10
gene-dctP	dctP	C4-dicarboxylase binding protein	1.83	1.01	0.94	31.44	30.29	26.5	5.724	2.51709	6.298e-20	1.83	1.01	0.94	14.18	12.05	17.79	4.683	2.22731	2.57559e-19	1.83	1.01	0.94	17.65	21.03	16.23	3.193	1.67511	5.29844e-12
gene-ddh	ddh	2-hydroxyaciddehydrogenase	30.3	28.76	22.69	163.92	159.22	147.87	1.412	0.497808	0.00176662	30.3	28.76	22.69	21.81	23.27	22.22	0.333	-1.58722	1.15644e-44	30.3	28.76	22.69	113.73	127.12	120.87	0.974	-0.0381364	0.770068
gene-ddlA	ddlA	D-alanine:D-alanine ligase-related protein	0.32	0.23	0.14	8.52	2.6	7.55	6.462	2.69206	8.64522e-06	0.32	0.23	0.14	2.43	3.03	2.91	4.821	2.26943	1.63273e-05	0.32	0.23	0.14	2.65	3.42	2.14	2.579	1.36692	0.0108865
gene-deaD	deaD	ATP-dependent RNA helicase%3B DeaD	41.41	40.53	42.69	177.37	133.24	148.86	0.886	-0.174458	0.353262	41.41	40.53	42.69	229.65	213.72	271.91	2.299	1.20078	1.5732e-27	41.41	40.53	42.69	170.49	177.08	177.88	0.917	-0.124374	0.354004
gene-def	def	polypeptide deformylase	71.31	71.9	68.12	131.95	61.69	103.71	0.347	-1.52601	6.7413e-10	71.31	71.9	68.12	226.58	201.58	215.53	1.211	0.275631	0.0102671	71.31	71.9	68.12	135.67	131.15	135.84	0.43	-1.21611	1.28421e-24
gene-degT	degT	pleiotropic regulatory protein	13.69	11.43	11.82	39.58	49.01	34.85	0.82	-0.286328	0.238522	13.69	11.43	11.82	27.23	24.93	31.8	0.915	-0.128648	0.393229	13.69	11.43	11.82	43.86	54.94	52.58	0.899	-0.153266	0.297204
gene-deoC	deoC	deoxyribose-phosphate aldolase	4.22	4.8	4.6	10.07	8.01	12.48	0.548	-0.86795	0.00143394	4.22	4.8	4.6	7.99	6.1	5.43	0.575	-0.79831	0.000738443	4.22	4.8	4.6	10.4	11.16	11.83	0.541	-0.886808	7.03556e-06
gene-desA	desA	fatty acid desaturase	4.08	4.28	4.33	26.41	25.69	17.31	1.33	0.411418	0.128363	4.08	4.28	4.33	21.5	22.84	20.61	2.063	1.04499	1.12464e-10	4.08	4.28	4.33	16.68	19.34	16.14	0.901	-0.150503	0.423564
gene-desB	desB	delta 15 desaturase	3.77	3.39	2.8	15.29	6.64	15.51	0.912	-0.132922	0.733563	3.77	3.39	2.8	7.2	7.17	4.76	0.777	-0.364632	0.154484	3.77	3.39	2.8	7.46	9.74	9.14	0.581	-0.782165	0.000110346
gene-desC(des9)	desC(des9)	acyl-CoA desaturase 1	133.18	171.96	161.94	555.5	527.41	498.4	0.816	-0.293043	0.163176	133.18	171.96	161.94	427.23	445.65	411.94	1.1	0.137949	0.339655	133.18	171.96	161.94	519.93	634.95	578.72	0.803	-0.316791	0.0380976
gene-desD(des6)	desD(des6)	delta-6 desaturase	2.41	2.58	1.69	22.34	27.04	18.46	2.493	1.31816	7.23103e-07	2.41	2.58	1.69	18.9	16	16.93	3.123	1.64293	2.31613e-20	2.41	2.58	1.69	23.57	25.22	20.48	2.27	1.18293	1.59869e-10
gene-devB	devB	glucose-6-P-dehydrogenase	4.18	2.53	3.95	26.93	19.82	23.77	1.629	0.703925	0.01633	4.18	2.53	3.95	7.64	4.85	6.4	0.711	-0.492466	0.120362	4.18	2.53	3.95	9.82	12.96	9.51	0.675	-0.568034	0.032899
gene-dfp	dfp	pantothenate metabolism flavoprotein	1.96	1.31	1.3	24.39	18.62	23.14	3.532	1.82063	2.80225e-13	1.96	1.31	1.3	24.53	24.01	20.32	6.093	2.60712	5.13897e-38	1.96	1.31	1.3	42.14	52.53	49.06	6.907	2.78803	8.02333e-49
gene-dfr	dfr	drug sensory protein A	9.79	9.6	9.42	48.82	71.63	47.87	1.427	0.5134	0.0447549	9.79	9.6	9.42	35.76	36	37.64	1.532	0.615384	1.88862e-08	9.79	9.6	9.42	62.2	69.07	54.28	1.401	0.486343	0.000325909
gene-dfrA	dfrA	dihydroflavonol 4-reductase	4.21	2.18	2.07	4.37	2.8	5.39	0.366	-1.44921	8.66882e-05	4.21	2.18	2.07	1.11	1.1	1.5	0.178	-2.49303	4.9198e-13	4.21	2.18	2.07	2.45	3.71	3.23	0.246	-2.02601	9.95769e-13
gene-dgkA	dgkA	diacylglycerol kinase	20.66	17.2	16.83	159.35	82.77	133.67	1.702	0.767054	0.00248749	20.66	17.2	16.83	76.02	63.36	74.31	1.555	0.637202	1.16243e-05	20.66	17.2	16.83	66.67	76.6	66.32	0.865	-0.209271	0.188364
gene-dgt	dgt	dGTP triphosphohydrolase	1.69	1.49	1.3	8.13	11.25	7.61	1.478	0.564046	0.0818841	1.69	1.49	1.3	5.46	5.65	5.65	1.507	0.592079	0.0185331	1.69	1.49	1.3	11.25	11.5	10.74	1.64	0.713854	0.000967606
gene-divK	divK	cell division response regulator%3B DivK	7.37	7.79	6.99	69.62	34.73	71.73	1.981	0.98639	0.00180163	7.37	7.79	6.99	17.18	12.96	18.44	0.869	-0.203083	0.46029	7.37	7.79	6.99	45.9	45.68	38.82	1.336	0.417575	0.0426333
gene-dnaA	dnaA	chromosomal replication initiator protein%3B DnaA	0.83	0.37	0.46	7.88	9.89	6.54	3.603	1.84929	2.3152e-06	0.83	0.37	0.46	2.82	2.2	2.99	1.951	0.964137	0.0142191	0.83	0.37	0.46	6.27	6.5	5.67	2.444	1.28916	5.25425e-05
gene-dnaB	dnaB	replicative DNA helicase	2.31	2.42	2.12	18.67	17.67	17.03	1.885	0.914442	3.40471e-07	2.31	2.42	2.12	14.49	15.89	19.6	2.944	1.55773	1.28481e-26	2.31	2.42	2.12	33.07	28.05	23.14	2.688	1.42653	4.59123e-16
gene-dnaE	dnaE	DNA polymerase III alpha subunit	4.33	4.19	4.05	21.65	26.31	20.05	1.322	0.402814	0.0938306	6.22	5.57	4.99	35.23	33.57	40.25	2.63	1.39526	3.35995e-39	6.22	5.57	4.99	45.17	43.2	33.44	1.588	0.66691	1.26763e-05
gene-dnaE-2	dnaE	DNA polymerase III alpha subunit	6.22	5.57	4.99	26.59	28.96	25.09	1.17	0.22647	0.241513	4.33	4.19	4.05	14.58	13.96	15.49	1.413	0.49871	0.00138859	4.33	4.19	4.05	14.93	20.16	17.6	0.915	-0.128094	0.472194
gene-dnaG	dnaG	DNA primase	6.49	6.9	6.28	25.58	30.02	26.45	1.012	0.0173425	0.944072	6.49	6.9	6.28	10.66	10.59	10.68	0.655	-0.611439	1.15398e-06	6.49	6.9	6.28	20.44	23.86	21.12	0.722	-0.470653	0.000281316
gene-dnaJ-4	dnaJ	DnaJ protein	10.26	9.06	9.89	33.86	33.82	31.41	0.828	-0.272842	0.181225	10.26	9.06	9.89	51.44	47.4	56.42	2.138	1.09605	4.98259e-18	10.26	9.06	9.89	71.14	64.8	55.92	1.447	0.532794	0.000870034
gene-dnaJ-2	dnaJ	DnaJ protein	2.9	2.81	2.22	15.15	10.02	15.19	1.246	0.316944	0.294985	8.35	7.73	7.85	10.79	9.59	10.47	0.519	-0.947264	4.39203e-09	8.05	6.9	6.08	43.87	46.26	36.32	1.367	0.451084	0.0386831
gene-dnaJ-3	dnaJ	DnaJ protein	8.35	7.73	7.85	35.28	15.56	37.99	0.894	-0.16144	0.655315	8.05	6.9	6.08	34.3	27.59	35.33	1.828	0.8701	8.6978e-05	2.9	2.81	2.22	10.2	16.12	19.54	1.276	0.351318	0.202498
gene-dnaJ	dnaJ	DnaJ protein	8.05	6.9	6.08	31.29	27.16	31.29	1.076	0.106124	0.722356	2.9	2.81	2.22	10.98	9.55	8.1	1.452	0.538026	0.0351879	8.35	7.73	7.85	29.65	33.82	48.06	1.025	0.0351675	0.875993
gene-dnaK-2	dnaK	DnaK protein	400.69	294.19	328.68	644.22	713.79	685.5	0.486	-1.04082	1.7741e-08	4.45	4.35	4.16	20.68	20.18	21.87	1.955	0.967509	3.43994e-16	400.69	294.19	328.68	2224.17	2309.75	2350.49	1.469	0.55462	1.33328e-05
gene-dnaK	dnaK	DnaK protein	4.45	4.35	4.16	38.88	20.85	38.09	1.805	0.852121	0.00061752	400.69	294.19	328.68	471.61	481.94	638.28	0.627	-0.674527	6.86442e-08	2.24	2.71	2.51	7.34	7.15	7.37	0.637	-0.64954	0.000326864
gene-dnaK-3	dnaK	DnaK protein	2.24	2.71	2.51	20.07	8.98	19.66	1.552	0.634467	0.0479417	2.24	2.71	2.51	6.26	7.1	7.9	1.146	0.196522	0.323728	4.45	4.35	4.16	22.34	25.75	23.47	1.201	0.264161	0.0497499
gene-dnaN	dnaN	DNA polymerase III beta subunit	2.78	2.84	2.66	8.78	4.88	7.69	0.624	-0.680545	0.0175089	2.78	2.84	2.66	6.57	5.04	5.27	0.822	-0.28356	0.241884	2.78	2.84	2.66	7.41	6.41	7.28	0.561	-0.833597	7.31508e-05
gene-dnaX	dnaX	DNA polymerase III subunit	3.23	2.17	2.22	14.24	13.32	12.44	1.276	0.351633	0.0969155	3.23	2.17	2.22	16.51	16.25	19.49	2.787	1.4786	2.88143e-28	3.23	2.17	2.22	14.66	14.12	13.69	1.221	0.287761	0.0781298
gene-dnaX-and-dnaZ	dnaX and dnaZ	DNA polymerase III subunit	1.2	1.28	0.87	6.94	9.91	7.36	1.781	0.832514	0.0228427	1.2	1.28	0.87	3.95	3.3	4.18	1.37	0.454347	0.196697	1.2	1.28	0.87	7.38	8.63	7.72	1.556	0.63777	0.0227897
gene-dpm1	dpm1	dolichyl-phosphate-mannose synthase	0.84	0.48	0.67	4.69	4.23	4.81	1.687	0.754158	0.0584014	1.4	1.86	1.47	6.72	8.04	7.62	1.9	0.926315	0.000892865	1.4	1.86	1.47	11.92	13.47	12.08	1.745	0.803109	0.00113089
gene-dpm1-2	dpm1	dolichol phosphate mannose synthase	1.4	1.86	1.47	9.58	7.37	8.06	1.29	0.367559	0.263688	0.84	0.48	0.67	2.24	2.1	2.72	1.43	0.516199	0.227969	0.84	0.48	0.67	3.36	4.67	3.92	1.32	0.401075	0.277666
gene-drgA	drgA	DrgA gene product	11.47	11.64	13.85	62.99	83.79	57.48	1.372	0.455815	0.101999	11.47	11.64	13.85	51.77	42.19	50.4	1.557	0.639131	0.000125541	11.47	11.64	13.85	59.78	67.99	65.7	1.169	0.225199	0.201255
gene-dsbD	dsbD	thiol:disulfide interchange protein%3B DsbD	40.79	40.41	34.85	92.58	159.59	91.02	0.738	-0.439193	0.139084	40.79	40.41	34.85	102.04	91.65	98.96	1.012	0.01739	0.893664	40.79	40.41	34.85	145.46	150.03	127.46	0.808	-0.308207	0.013062
gene-eda	eda	4-hydroxy-2-oxoglutarate aldolase	3.78	3.05	3.4	15.92	23.79	18.85	1.431	0.516919	0.12428	3.78	3.05	3.4	10.41	10.1	9.14	1.163	0.217955	0.471897	3.78	3.05	3.4	20.34	20.96	20.47	1.355	0.438701	0.061142
gene-efp	efp	elongation factor P	11.02	9.59	9.77	149.28	144.07	89.19	3.121	1.64222	7.22857e-11	11.02	9.59	9.77	82.14	72.73	78.77	3.076	1.62089	1.40007e-30	11.02	9.59	9.77	130.9	140.34	104.53	2.767	1.46808	7.665e-20
gene-eno	eno	enolase	6.09	5.82	5.48	88.36	47.67	91.75	3.142	1.65148	1.7601e-11	6.09	5.82	5.48	15.8	16.46	16.82	1.139	0.187717	0.186643	6.09	5.82	5.48	29.81	43.63	40.27	1.419	0.505345	0.000947845
gene-entC	entC	isochorismate synthase	1.88	1.97	1.62	12.23	11.27	12.37	1.596	0.674685	0.00341209	1.88	1.97	1.62	16.6	14.7	19.18	3.716	1.89364	2.24943e-26	1.88	1.97	1.62	32.84	32.18	27.84	3.723	1.89628	1.10733e-26
gene-envM	envM	enoyl-[acyl-carrier-protein] reductase	1.02	0.99	1.17	8.31	4.68	6.73	1.511	0.595901	0.142362	1.02	0.99	1.17	3.12	2.83	1.96	1	0.000572572	0.999091	1.02	0.99	1.17	5.07	5.84	5.45	1.139	0.187467	0.602017
gene-epsB	epsB	exopolysaccharide export protein	56.09	58.27	50.11	109.98	143.44	105.71	0.533	-0.907909	1.27517e-05	56.09	58.27	50.11	103.07	93.26	99.65	0.726	-0.46125	2.36292e-07	56.09	58.27	50.11	88.03	105.24	94.04	0.38	-1.39759	8.46606e-42
gene-Era	Era	GTP-binding protein Era	3.46	3.12	1.78	25.11	12.89	29.13	1.959	0.969892	0.00365687	3.46	3.12	1.78	18.14	13.89	15.36	2.292	1.19637	3.29732e-10	3.46	3.12	1.78	14.96	16.45	17.7	1.292	0.369935	0.0698478
gene-erg6	erg6	delta(24)-sterol C-methyltransferase	15.19	12.32	10.25	73.38	79.36	56.43	1.368	0.451822	0.0499642	15.19	12.32	10.25	65.65	59.84	71.44	2.103	1.07245	4.3947e-18	15.19	12.32	10.25	131.64	124.31	107.68	2.136	1.09513	7.30663e-14
gene-ESI3	ESI3	salt-stress induced hydrophobic peptide	442.64	615.69	700.59	1429.48	3122	1787.6	1.112	0.153616	0.65009	442.64	615.69	700.59	1632.98	1579.16	1241.19	0.969	-0.0454493	0.824954	442.64	615.69	700.59	2438.46	2325.95	1821.85	1.074	0.102883	0.559703
gene-ETR1	ETR1	ethylene response sensor protein	1.79	1.55	1.49	11.95	11.13	11.81	1.754	0.810596	2.94748e-05	1.79	1.55	1.49	4.26	4.1	4.72	1.098	0.134994	0.508933	1.79	1.55	1.49	10.5	15.06	12.31	1.704	0.769127	6.29884e-06
gene-exbB	exbB	biopolymer transport ExbB protein	13.12	12.67	10.45	2.08	2.69	2.94	0.053	-4.2458	8.41677e-52	13.12	12.67	10.45	1205.68	1118.18	1277.41	39.603	5.30753	0	13.12	12.67	10.45	1400.81	1490.95	1254.81	25.62	4.67917	6.47276e-286
gene-exbB-2	exbB	biopolymer transport ExbB protein	38.38	43.22	46.37	223.26	277.82	237.16	1.42	0.5062	0.0260297	38.38	43.22	46.37	75.03	68.68	68.43	0.66	-0.599274	1.10182e-05	38.38	43.22	46.37	183.53	209.5	177.58	0.984	-0.0238515	0.888518
gene-exoD	exoD	exopolysaccharide synthesis protein%3B ExoD	1.09	2.14	0.84	7.26	10.73	8.37	1.613	0.689363	0.171055	1.09	2.14	0.84	7.76	7.06	5.39	1.965	0.97454	0.0253651	1.09	2.14	0.84	10.41	8.44	5.44	1.327	0.407823	0.363828
gene-exsB	exsB	ExsB protein	0.4	0.95	0.77	13.98	8.28	11.95	3.929	1.97417	4.72091e-06	0.4	0.95	0.77	4.73	4.78	4.42	2.622	1.39048	0.00142444	0.4	0.95	0.77	4.98	5.9	6.98	1.862	0.896965	0.0315982
gene-fabD	fabD	malonyl coenzyme A-acyl carrier protein transacylase	0.98	0.35	0.44	6.64	1.91	4.7	1.829	0.870824	0.17157	0.98	0.35	0.44	1.88	2.17	2.01	1.388	0.47335	0.416678	0.98	0.35	0.44	2.01	1.99	1.58	0.704	-0.506596	0.347687
gene-fabF	fabF	beta ketoacyl-acyl carrier protein synthase	8.96	8.8	6.8	60.36	46.63	55.48	1.61	0.687233	5.77053e-05	8.96	8.8	6.8	37.69	34.69	37.98	1.813	0.858463	1.45123e-12	0.67	0.55	0.48	3.68	4.29	3.89	1.523	0.606488	0.0863416
gene-fabF-2	fabF	beta ketoacyl-acyl carrier protein synthase	0.67	0.55	0.48	3.52	1.8	3.08	1.194	0.256119	0.615813	0.67	0.55	0.48	1.95	2.11	2.7	1.593	0.671381	0.115742	8.96	8.8	6.8	41.25	47	42.27	1.166	0.22144	0.108956
gene-fabG-3	fabG	3-ketoacyl-acyl carrier protein reductase	41.9	31.51	63.84	16.24	23.28	14.53	0.094	-3.40499	3.33455e-25	41.9	31.51	63.84	19.95	16.03	16.58	0.151	-2.73109	1.02931e-11	41.9	31.51	63.84	73.83	52.84	102.91	0.36	-1.47231	0.00345838
gene-fabG-2	fabG	3-ketoacyl-acyl carrier protein reductase	5.93	5.91	6.61	148.44	69.25	140.63	4.723	2.23981	1.24299e-14	5.93	5.91	6.61	11.38	10.44	9.26	0.674	-0.568496	0.0154871	5.93	5.91	6.61	29.71	34.92	35.44	1.209	0.274231	0.164898
gene-fabG	fabG	3-oxoacyl-[acyl-carrier protein] reductase	1.32	1.16	0.4	8.01	3.14	4.86	1.357	0.440622	0.457929	1.32	1.16	0.4	2.53	2.7	3.1	1.151	0.20298	0.719978	1.32	1.16	0.4	3.88	3.95	2.54	0.796	-0.329622	0.500561
gene-fabH	fabH	beta-ketoacyl-acyl carrier protein synthase III	7.93	5.31	4.85	27.02	28.23	23.66	1.077	0.107286	0.700499	7.93	5.31	4.85	14.19	11.05	14.9	0.896	-0.158975	0.474808	7.93	5.31	4.85	25.59	30.21	27	1.013	0.0192784	0.925851
gene-fabZ	fabZ	(3R)-hydroxymyristol acyl carrier protein dehydrase	5.43	4.28	3.61	31.37	19.93	24.89	1.417	0.502874	0.0835879	5.43	4.28	3.61	12.63	13.3	15.54	1.243	0.313808	0.248017	5.43	4.28	3.61	28.2	23.53	20.31	1.216	0.28169	0.267592
gene-fbp-2	fbp	fructose 1%2C6-bisphosphatase	14.19	14.26	13.29	78.22	58.1	77.29	1.244	0.314523	0.0955228	3.79	3.17	2.54	11.45	8.53	9.91	1.253	0.324938	0.336275	14.19	14.26	13.29	45.75	50.58	47.44	0.757	-0.4018	0.00184479
gene-fbp	fbp	ferripyochelin binding protein	3.79	3.17	2.54	18.54	18.48	15.42	1.379	0.463513	0.161597	14.19	14.26	13.29	31.73	32.44	33.43	0.94	-0.0885359	0.535467	3.79	3.17	2.54	17.17	20.77	16.5	1.288	0.36567	0.189398
gene-fda	fda	fructose-bisphosphate aldolase	16.16	18.12	17.08	28.12	28.26	24.82	0.384	-1.38095	9.15888e-14	16.16	18.12	17.08	17.36	15.37	15.6	0.378	-1.40448	4.69817e-26	16.16	18.12	17.08	19.96	20.6	26.84	0.287	-1.80075	1.25684e-29
gene-fecB-3	fecB	iron(III) dicitrate-binding periplasmic protein	0.28	0.18	0.17	3.26	1.9	2.92	3.08	1.62315	0.0147531	6.3	4.66	3.32	47.66	48.93	46.92	4.049	2.01765	1.62563e-35	6.3	4.66	3.32	97.75	95.62	92.84	4.445	2.15224	5.64855e-38
gene-fecB-2	fecB	iron(III) dicitrate-binding periplasmic protein	0.53	0.59	0.63	4.12	3.57	3.18	1.517	0.601376	0.203441	0.53	0.59	0.63	3.56	1.56	3.33	1.934	0.951425	0.0475411	0.53	0.59	0.63	6.62	7.14	7.97	2.75	1.4595	3.13655e-05
gene-fecB	fecB	iron(III) dicitrate transport system permease protein%3B FecB	6.3	4.66	3.32	14.73	20.04	16.41	0.892	-0.16419	0.619821	0.28	0.18	0.17	1.45	1	1.28	2.339	1.22591	0.0974016	0.28	0.18	0.17	3.76	4.31	3.3	3.91	1.96705	0.000368404
gene-fecC	fecC	iron(III) dicitrate transport system permease protein%3B FecC	0.87	0.81	0.65	3.87	2.4	3.3	1.003	0.00361509	0.994273	0.87	0.81	0.65	9.12	7.8	9.05	4.475	2.16201	4.16699e-13	0.87	0.81	0.65	14.48	16.81	15.03	4.371	2.12783	7.29039e-15
gene-fecD	fecD	iron(III) dicitrate transport system permease protein%3B FecD	1.71	1.97	2.3	4.04	4.7	3.54	0.5	-0.999729	0.00368363	1.71	1.97	2.3	26.66	21.87	24.6	4.94	2.30462	8.45244e-31	1.71	1.97	2.3	25.76	29.16	30.97	3.177	1.66781	7.78422e-16
gene-fecE	fecE	iron(III) dicitrate transport system permease protein%3B FecE	1.23	1.31	0.99	4.12	3.98	3.2	0.788	-0.343895	0.451534	1.23	1.31	0.99	41.12	42.7	45.29	14.64	3.87188	4.40152e-59	1.23	1.31	0.99	47.33	54.02	52	9.626	3.26688	2.25004e-41
gene-feoB	feoB	ferrous iron transport protein B	14.75	11.3	11.95	18.58	17.98	21.43	0.371	-1.43076	5.80544e-15	14.75	11.3	11.95	146.54	150.07	159.05	4.85	2.27808	8.39808e-109	14.75	11.3	11.95	187.76	244.76	192.22	3.581	1.84032	1.16949e-45
gene-ffh	ffh	signal recognition particle protein	12.56	12.04	10.53	44.47	23.9	51.31	0.822	-0.282997	0.330029	12.56	12.04	10.53	23.87	23.45	23.74	0.816	-0.292563	0.0165997	12.56	12.04	10.53	30.52	35.39	33.57	0.62	-0.690319	1.29487e-08
gene-fhuA-2	fhuA	ferrichrome-iron receptor	2.51	1.75	1.99	4.11	3.77	3.35	0.435	-1.19979	2.59438e-07	2.51	1.75	1.99	109.12	109.25	100.44	20.744	4.37464	2.53366e-266	2.51	1.75	1.99	125.56	156.15	166.01	15.622	3.96548	2.48034e-154
gene-fhuA-3	fhuA	ferrichrome-iron receptor	1.72	1.86	1.95	4.11	4.23	4.01	0.538	-0.893575	0.000138979	0.44	0.49	0.34	6.78	7.65	8.19	7.137	2.83538	1.5958e-37	0.44	0.49	0.34	22.51	24.73	24.63	12.207	3.60965	2.12305e-72
gene-fhuA	fhuA	ferrichrome-iron receptor	0.44	0.49	0.34	2.48	3.09	3.04	1.64	0.713353	0.0350363	1.72	1.86	1.95	4.35	4.07	4.38	0.933	-0.100569	0.637814	1.72	1.86	1.95	11.48	12.17	10.61	1.345	0.428012	0.0137575
gene-fmt	fmt	methionyl-tRNA formyltransferase	0.57	0.38	0.21	4.81	3.25	4.1	2.544	1.34724	0.0082301	0.57	0.38	0.21	2.48	1.77	1.7	2.058	1.04127	0.0611119	0.57	0.38	0.21	2.31	3.69	2.58	1.612	0.689102	0.168476
gene-fmu/fmv	fmu/fmv	Fmu and Fmv protein	40.74	41.9	38.27	73.65	73.71	77.57	0.453	-1.14375	1.16429e-13	40.74	41.9	38.27	39.8	39.88	39.19	0.396	-1.33746	2.22732e-40	40.74	41.9	38.27	62.6	74.07	78.28	0.388	-1.36514	3.88738e-30
gene-folC	folC	folyl-polyglutamate synthetase	1.67	1.41	1.42	21.12	20.51	22.77	3.501	1.80758	3.65751e-15	1.67	1.41	1.42	4.42	5.12	5.07	1.313	0.392384	0.144651	1.67	1.41	1.42	12.62	15.79	13.96	2.068	1.04789	3.75751e-07
gene-folD	folD	methylenetetrahydrofolate dehydrogenase /methenyltetrahydrofolate cyclohydrolase	0.21	0.4	0.81	9.53	7.15	11.28	4.904	2.29408	4.21236e-06	0.21	0.4	0.81	3	2.58	4	2.74	1.45442	0.00588755	0.21	0.4	0.81	3.71	5.2	4.65	2.155	1.10797	0.020761
gene-folE	folE	GTP cyclohydrolase I	24.72	18.31	16.21	37.23	57.09	29.4	0.522	-0.939108	0.00183317	24.72	18.31	16.21	44.99	40.36	43.82	0.88	-0.184482	0.207899	24.72	18.31	16.21	83.54	90.02	75.65	0.935	-0.0975303	0.545561
gene-folK	folK	7%2C8-dihydro-6-hydroxymethylpterin-pyrophosphokinase	21.92	17.89	16.55	57.9	89.11	58.34	0.922	-0.117923	0.71099	21.92	17.89	16.55	45.1	50.23	46.97	1.007	0.0107126	0.960359	21.92	17.89	16.55	114.96	110.54	118.38	1.381	0.465274	0.00194043
gene-folP	folP	dihydropteroate pyrophosphorylase	22.5	19.19	17.51	22.99	11.44	23.93	0.24	-2.05708	4.28711e-15	22.5	19.19	17.51	24.23	23.04	22.45	0.474	-1.07591	6.53837e-17	22.5	19.19	17.51	26.67	28.01	33.92	0.332	-1.59192	7.83304e-28
gene-fraH	fraH	heterocyst to vegetative cell connection protein	102.86	89.34	93.79	178.4	136.56	178.04	0.425	-1.23281	1.34044e-13	102.86	89.34	93.79	59.37	62.74	63.91	0.26	-1.94529	4.37628e-72	102.86	89.34	93.79	127.82	134.55	143.99	0.318	-1.65344	6.06059e-44
gene-frdA	frdA	succinate dehydrogenase flavoprotein subunit	23.88	20.91	20.66	52.79	56.54	49.74	0.591	-0.75796	9.86688e-06	23.88	20.91	20.66	24.26	23.8	28	0.469	-1.0934	7.25024e-25	23.88	20.91	20.66	46.2	50.51	45.09	0.473	-1.08038	9.56223e-22
gene-frpC	frpC	iron-regulated protein	198.52	213.12	200.52	629.59	519.43	729.06	0.738	-0.437386	0.0206314	198.52	213.12	200.52	136.2	155.89	147.05	0.289	-1.79244	2.18872e-66	198.52	213.12	200.52	302.05	335.59	327.92	0.342	-1.54743	1.84871e-43
gene-frr	frr	ribosome releasing factor	21.25	18.58	15.3	54.77	57.16	49.88	0.734	-0.445342	0.0328625	21.25	18.58	15.3	56.55	52.04	55.98	1.191	0.251722	0.105885	21.25	18.58	15.3	55.47	71.5	65.31	0.785	-0.34981	0.0303301
gene-ftrC	ftrC	ferredoxin-thioredoxin reductase%2C catalytic chain	46.79	41.14	28.32	63.07	45.79	49.43	0.363	-1.46224	1.40221e-08	46.79	41.14	28.32	187.13	184.9	207.47	1.904	0.929315	4.03591e-08	46.79	41.14	28.32	135.82	133.7	154.58	0.883	-0.179685	0.397774
gene-ftrV	ftrV	ferredoxin-thioredoxin reductase%2C variable chain	24.05	22.64	12.11	52.6	58.14	43.42	0.714	-0.485678	0.177432	24.05	22.64	12.11	155.02	117.1	186.09	2.898	1.53485	7.2135e-11	24.05	22.64	12.11	173.64	134.37	143.58	1.883	0.912838	9.55396e-05
gene-ftsH-4	ftsH	cell division protein%3B FtsH	37.85	30.4	34.11	58.5	38.62	47.53	0.339	-1.56031	4.75876e-17	20.56	19.43	19.11	17.62	20.55	20.63	0.401	-1.31828	9.64991e-31	20.56	19.43	19.11	26.84	30.37	26.22	0.307	-1.70313	2.07391e-48
gene-ftsH	ftsH	cell division protein%3B FtsH	73.14	63.39	65.53	78.42	100.87	75.5	0.308	-1.70082	7.98171e-17	24.19	20.36	18.58	88.27	81.69	92.91	1.686	0.753526	1.65993e-16	37.85	30.4	34.11	45.51	45.16	54.88	0.31	-1.69025	3.07504e-34
gene-ftsH-3	ftsH	cell division protein%3B FtsH	20.56	19.43	19.11	64.26	39.87	59.63	0.665	-0.588812	0.00373569	37.85	30.4	34.11	77.43	67.93	74.22	0.864	-0.21092	0.0694023	73.14	63.39	65.53	161.16	166.04	166.87	0.533	-0.906949	3.72819e-16
gene-ftsH-2	ftsH	cell division protein%3B FtsH	24.19	20.36	18.58	84.09	99.67	76.82	1.009	0.0122556	0.96095	73.14	63.39	65.53	162.77	155.36	172.67	0.978	-0.03174	0.77826	24.19	20.36	18.58	108.51	114.22	105.7	1.137	0.185335	0.108825
gene-ftsI	ftsI	penicillin-binding protein	3.38	3.22	3.31	59.16	29.44	57.36	3.516	1.81393	4.90744e-12	3.38	3.22	3.31	12.28	12.94	16.85	1.71	0.773637	1.29553e-06	3.38	3.22	3.31	22.93	28.69	27.96	1.746	0.804143	4.79893e-08
gene-ftsY	ftsY	cell division protein%3B FtsY	3.94	3.4	2.38	31.69	12.36	24.13	1.692	0.758363	0.0205739	3.94	3.4	2.38	15.76	15.63	16.74	2.002	1.00151	2.87631e-10	3.94	3.4	2.38	11.91	14.06	11.83	0.852	-0.23043	0.216174
gene-ftsZ	ftsZ	cell division FtsZ protein	8.98	9.24	8.67	96.81	52.52	92.85	2.162	1.11245	3.01442e-06	8.98	9.24	8.67	43.89	39.73	48.48	1.977	0.983035	1.51291e-16	8.98	9.24	8.67	54.31	58.88	55.46	1.371	0.455419	0.00036984
gene-fumC	fumC	fumarase	0.59	0.57	0.5	5.79	6.56	5.38	2.596	1.37616	8.08389e-05	0.59	0.57	0.5	1.14	1.18	1.42	0.903	-0.147851	0.763758	0.59	0.57	0.5	3.89	4.06	3.91	1.559	0.641004	0.0487481
gene-fur	fur	ferric uptake regulation protein	46.64	41.61	34.94	73.02	92.85	62.82	0.473	-1.07883	3.91738e-06	6.25	6.31	2.74	61.43	65.99	74.38	5.131	2.35933	3.7566e-25	46.64	41.61	34.94	129.15	131.93	103.15	0.676	-0.563996	0.000167079
gene-fur-2	fur	ferric uptake regulation protein	6.25	6.31	2.74	24.74	21.29	16.83	1.039	0.0549665	0.901531	46.64	41.61	34.94	102.67	87.86	125.2	1.012	0.0172341	0.928153	6.25	6.31	2.74	38.1	39.66	40.79	1.76	0.815641	0.0018446
gene-fus-3	fus	elongation factor EF-G	52.56	59.1	53.77	44.46	28.98	47.63	0.175	-2.51103	1.34431e-34	52.56	59.1	53.77	18.92	18.65	18.41	0.136	-2.87744	5.46759e-159	52.56	59.1	53.77	19.68	22.32	19.92	0.081	-3.62286	1.22392e-196
gene-fus-2	fus	elongation factor EF-G	293.66	293.53	320.54	120.95	198.08	118.79	0.118	-3.08875	1.17243e-31	293.66	293.53	320.54	334.69	344.88	319.65	0.441	-1.18007	7.30125e-26	293.66	293.53	320.54	200.37	203.7	215.8	0.148	-2.7578	6.45401e-101
gene-fus	fus	elongation factor EF-G	42.01	31.73	29.57	83.96	99.75	73.32	0.61	-0.713441	0.000757932	42.01	31.73	29.57	150.8	143.39	167.76	1.814	0.859354	4.73304e-17	19.32	17.75	17.89	34.7	41.12	42.69	0.468	-1.0946	1.47322e-19
gene-fus-4	fus	elongation factor EF-G	19.32	17.75	17.89	78.88	51.25	64.69	0.85	-0.23449	0.235155	19.32	17.75	17.89	33.5	30.8	33.07	0.714	-0.485586	2.64362e-06	42.01	31.73	29.57	135.39	142.2	136.14	0.878	-0.187272	0.14169
gene-gabD	gabD	succinate-semialdehyde dehydrogenase (NADP+)	131.96	120.5	113.37	102.37	131.53	107.7	0.228	-2.13357	8.96962e-30	131.96	120.5	113.37	105.1	107.48	108.24	0.354	-1.49688	7.74267e-73	131.96	120.5	113.37	147.89	158.69	172.13	0.285	-1.81017	4.78654e-66
gene-gad	gad	glutamate decarboxylase	1.76	2.24	1.51	39.22	10.46	34.58	3.647	1.86657	3.93589e-06	1.76	2.24	1.51	5.34	5.45	5.95	1.224	0.291766	0.218188	1.76	2.24	1.51	6.4	6.48	5.86	0.744	-0.427562	0.0527144
gene-galE-2	galE	UDP-glucose-4-epimerase	26.56	32.07	30.11	60.06	74.33	51.29	0.546	-0.873768	0.000592508	2.76	2.68	3.7	21.18	17.5	19.25	2.552	1.35177	1.14303e-11	7.94	10.14	6.8	64.95	71.86	76.42	1.887	0.915784	3.70403e-09
gene-galE	galE	UDP-glucose-4-epimerase	7.94	10.14	6.8	50.65	50.34	50.08	1.489	0.574131	0.00543612	7.94	10.14	6.8	24.85	22.41	22.37	1.126	0.171073	0.333472	2.76	2.68	3.7	21.96	24.74	22.12	1.659	0.730732	0.000347471
gene-galE-3	galE	UDP-glucose 4-epimerase	2.76	2.68	3.7	20.8	22.17	19.73	1.674	0.742875	0.00673066	26.56	32.07	30.11	68.25	57.25	81.99	0.91	-0.136055	0.513794	26.56	32.07	30.11	90.27	110.69	106.56	0.818	-0.289009	0.115476
gene-gap1	gap1	glyceraldehyde 3-phosphate dehydrogenase	7.35	7.11	5.96	61.75	62.43	51.01	2.096	1.06737	9.20497e-09	7.35	7.11	5.96	14.02	14.35	10.43	0.769	-0.378911	0.0298061	7.35	7.11	5.96	28.06	32.41	26.48	0.933	-0.100446	0.518146
gene-gap2	gap2	glyceraldehyde-3-phosphate dehydrogenase (NADP+) (phosphorylating)	31.29	25.05	22.39	192.71	262.8	153.49	1.917	0.939126	0.00024212	31.29	25.05	22.39	297.63	262.08	313.01	4.472	2.1608	7.20832e-102	31.29	25.05	22.39	378.65	378.69	269.51	2.886	1.52884	2.30635e-23
gene-gcp	gcp	putative glycoprotease	1.81	2.76	2.31	9	6.58	8.93	0.864	-0.211084	0.525831	1.81	2.76	2.31	3.11	3.88	3.19	0.593	-0.75348	0.0104872	1.81	2.76	2.31	5.08	7.39	5.21	0.56	-0.835523	0.00129828
gene-gcpE	gcpE	GcpE protein	18.61	14.86	14.25	34.25	43.43	31.28	0.561	-0.834952	0.000159993	18.61	14.86	14.25	54.88	56.95	58.85	1.447	0.533326	1.08001e-06	18.61	14.86	14.25	50.41	53.94	44.13	0.683	-0.550274	3.75472e-05
gene-gcvH	gcvH	glycine decarboxylase complex H-protein	3.62	4.5	2.76	50.01	25.51	40.16	2.691	1.42792	0.000109998	3.62	4.5	2.76	17.97	10.71	11.23	1.434	0.520458	0.195158	3.62	4.5	2.76	33.08	30.92	27.94	1.939	0.954995	0.00110809
gene-gcvP	gcvP	P protein of glycine cleavage complex	9.59	8.66	7.66	15.92	19.18	16.31	0.483	-1.04883	2.07825e-08	9.59	8.66	7.66	22.59	20.76	23.24	1.041	0.0572925	0.623918	9.59	8.66	7.66	24.52	25.84	24.3	0.628	-0.671169	2.49108e-09
gene-gcvT	gcvT	aminomethyltransferase	6.74	5.35	4.8	23.34	28.68	17.07	1.007	0.0104973	0.977037	6.74	5.35	4.8	19.27	19.02	20.8	1.413	0.499195	0.00108707	6.74	5.35	4.8	31.88	36.82	30.76	1.295	0.372859	0.0163582
gene-gdh	gdh	glucose dehydrogenase	3.87	3.71	4.5	23.45	29.69	21.26	1.518	0.602539	0.0407252	3.87	3.71	4.5	10.68	9.3	8.6	0.949	-0.07549	0.792431	3.87	3.71	4.5	33.38	29.81	24.58	1.615	0.691961	0.00142304
gene-gdhA	gdhA	glutamate dehydrogenase (NADP+)	29.3	24.91	22.15	31.97	29.92	26.65	0.283	-1.82044	1.16705e-29	29.3	24.91	22.15	23.69	23.83	31.79	0.419	-1.25409	5.77593e-24	29.3	24.91	22.15	31.42	37.4	31.28	0.288	-1.79749	4.07379e-52
gene-gdhB	gdhB	glucose dehydrogenase-B	23.77	24.5	20.97	41.51	35.91	43.93	0.426	-1.23218	1.68886e-15	23.77	24.5	20.97	57.36	66.51	56.82	1.054	0.0764667	0.5693	23.77	24.5	20.97	91.63	92.51	142.01	1.032	0.0456469	0.822636
gene-gerCb	gerCb	spore germination protein c2	16.49	17.72	17.13	23.91	20.91	28.79	0.352	-1.50812	2.66093e-13	16.49	17.72	17.13	24.94	25.08	25.11	0.586	-0.77138	8.42289e-08	16.49	17.72	17.13	28.15	30.76	36.83	0.413	-1.27645	9.69397e-16
gene-ggt	ggt	gamma-glutamyltranspeptidase	0.52	0.86	0.56	20.2	4.78	18.73	5.336	2.41587	4.5567e-07	0.52	0.86	0.56	1.5	1.51	1.83	1.001	0.00105172	0.99817	0.52	0.86	0.56	1.75	3.14	2.27	0.797	-0.328083	0.375979
gene-ggtA	ggtA	ATP-binding subunit of an ABC-type osmolyte transporter	1.78	2.29	1.87	17.1	19.34	17.1	2.204	1.14023	1.22684e-05	1.78	2.29	1.87	6.1	5.57	5.03	1.13	0.176502	0.546496	1.78	2.29	1.87	13.24	17.74	16.97	1.767	0.821311	0.000162426
gene-gidA	gidA	glucose inhibited division protein A	4.8	4.02	4.31	13.19	9.01	9.9	0.592	-0.757225	0.000801365	4.8	4.02	4.31	17.11	18.24	19.23	1.679	0.747262	1.146e-06	4.8	4.02	4.31	16.4	15.63	15	0.787	-0.345295	0.0439626
gene-gidB	gidB	glucose inhibited division protein B	11.47	12.72	13.17	28.71	37.43	32.8	0.653	-0.615063	0.0128648	11.47	12.72	13.17	21	18.76	21.37	0.654	-0.613593	0.000278596	11.47	12.72	13.17	36.2	44.64	37.29	0.699	-0.51626	0.00173156
gene-glbN	glbN	cyanoglobin	12.73	14.64	12.29	40.01	42.65	33.07	0.726	-0.46223	0.0484505	12.73	14.64	12.29	14.37	16.84	16.88	0.483	-1.04948	2.68035e-08	12.73	14.64	12.29	25.42	28.69	29.65	0.474	-1.07804	2.44564e-10
gene-glcD	glcD	glycolate oxidase subunit%3B GlcD	13.77	11.16	9.88	50.56	57.25	38.27	1.029	0.041865	0.878467	13.77	11.16	9.88	78.57	69.62	85.15	2.71	1.43809	2.34472e-39	13.77	11.16	9.88	72.38	75.58	56.13	1.288	0.365548	0.0178057
gene-glcE	glcE	glycolate oxidase subunit%3B GlcE	19.86	19.06	14.55	41.27	49.57	37.35	0.588	-0.767334	0.000151851	19.86	19.06	14.55	27.15	27.01	26.61	0.613	-0.705494	7.41618e-12	19.86	19.06	14.55	52.89	59.45	56.99	0.693	-0.529718	2.7627e-06
gene-glcF	glcF	glycolate oxidase subunit (Fe-S) protein	3.75	5.89	4.53	45.48	34.91	48.07	2.186	1.1285	2.66856e-06	3.75	5.89	4.53	27.77	31.38	27.77	2.465	1.30163	1.49138e-14	3.75	5.89	4.53	34.71	42.14	44.8	1.867	0.900579	1.07309e-06
gene-glcP	glcP	glucose transport protein	2.22	2.91	2.35	22.81	7.35	26.08	1.793	0.842161	0.0441722	2.22	2.91	2.35	8.59	8.32	8.38	1.36	0.443224	0.0317887	2.22	2.91	2.35	7.64	9.95	6.71	0.707	-0.500898	0.0232165
gene-gldA	gldA	glycerol dehydrogenase	29.48	26.68	23.04	140.78	109.95	117.63	1.132	0.178452	0.272754	29.48	26.68	23.04	69.72	63.71	76.48	1.069	0.0966206	0.39844	29.48	26.68	23.04	104.58	119.2	99.58	0.896	-0.157928	0.195904
gene-glgA-2	glgA	glycogen synthase	2.06	2.04	1.74	16.42	10.86	11.85	1.622	0.697408	0.00497984	2.06	2.04	1.74	7.85	6.95	8.41	1.603	0.680619	0.000840999	19.78	16.29	16.94	59.57	62.03	59.87	0.75	-0.41532	0.000816283
gene-glgA	glgA	glycogen (starch) synthase	19.78	16.29	16.94	54.62	54.33	50.78	0.733	-0.447296	0.0104009	19.78	16.29	16.94	48.85	48.19	50.99	1.127	0.172171	0.143419	2.06	2.04	1.74	8.39	9.3	7.51	0.945	-0.0820605	0.719675
gene-glgB	glgB	1%2C4-alpha-glucan branching enzyme	10.92	10.66	9.41	39.18	52.58	34.56	0.996	-0.00587024	0.983832	10.92	10.66	9.41	46.87	43.36	49.33	1.82	0.863648	2.18864e-19	10.92	10.66	9.41	58.29	64.01	58.51	1.271	0.345538	0.00200307
gene-glgP	glgP	glycogen phosphorylase	30.96	32.61	26.12	89.73	92.66	96.88	0.757	-0.402414	0.0128199	30.96	32.61	26.12	32.35	31.22	32.48	0.433	-1.20655	1.9186e-39	30.96	32.61	26.12	64.57	82.99	78.85	0.548	-0.867232	3.70648e-14
gene-glgP-2	glgP	glycogen phosphorylase	15.32	14.82	13.6	72.2	67.48	62.78	1.118	0.161196	0.32654	15.32	14.82	13.6	31.91	27.53	29.62	0.822	-0.281921	0.00523949	15.32	14.82	13.6	43.61	47.66	45.13	0.677	-0.562286	1.11238e-07
gene-glgX-2	glgX	glycogen operon protein%3B GlgX	4.49	4.79	4.96	113.42	148.89	106.99	6.294	2.6539	1.51158e-31	10.19	9.67	8.72	21.04	19.37	20.96	0.868	-0.204354	0.0686741	4.49	4.79	4.96	66.77	77.69	67.86	3.233	1.69268	3.57997e-36
gene-glgX	glgX	glycogen operon protein%3B GlgX	10.19	9.67	8.72	43.03	40.45	35.86	1.011	0.0164718	0.935507	4.49	4.79	4.96	13.59	11.96	12.89	1.086	0.118535	0.466948	10.19	9.67	8.72	27.6	28.41	24.53	0.614	-0.702689	1.48831e-08
gene-glk	glk	glucokinase	7.83	7.66	6.52	18.96	19.89	15.24	0.602	-0.732635	0.000796501	7.83	7.66	6.52	14.48	14.32	15.5	0.81	-0.304146	0.0642287	7.83	7.66	6.52	18.7	19.16	15.14	0.531	-0.914533	2.68232e-08
gene-glmS	glmS	L-glutamine:D-fructose-6-P amidotransferase	8.47	8.73	8.34	48.81	41.17	39.51	1.223	0.290525	0.107939	8.47	8.73	8.34	21.77	20.67	24.43	1.054	0.0760547	0.590624	8.47	8.73	8.34	38.62	40.2	39.06	1.005	0.00768572	0.958886
gene-glmU	glmU	UDP-N-acetylglucosamine pyrophosphorylase	1.04	0.95	0.62	15.29	5.49	14.05	3.21	1.68268	3.00861e-05	1.04	0.95	0.62	5.13	4.89	4.2	2.194	1.13388	9.21423e-05	1.04	0.95	0.62	6.28	5.6	4.59	1.384	0.468813	0.117402
gene-glnA	glnA	glutamate--ammonia ligase	9.71	8.98	7.73	161.15	96.42	125.74	3.501	1.80792	7.10799e-21	9.71	8.98	7.73	64.81	59.54	70.84	2.982	1.57646	3.68519e-49	9.71	8.98	7.73	52.15	61.88	54.37	1.394	0.479723	9.42694e-05
gene-glnB	glnB	nitrogen regulatory protein P-II	449.89	478.89	479.64	1402.82	2642.41	1362.68	0.956	-0.0653131	0.858715	449.89	478.89	479.64	958.37	953.45	950.49	0.811	-0.302505	0.00395148	449.89	478.89	479.64	1622.28	1977.04	1738.02	0.835	-0.260991	0.0374698
gene-glnH	glnH	glutamine-binding protein	2.07	2.16	1.67	15.79	11.77	16.54	1.831	0.872754	0.00247149	2.07	2.16	1.67	2.37	2.8	2.59	0.528	-0.921453	0.00714784	2.07	2.16	1.67	7.48	8.63	8.3	0.913	-0.130539	0.647737
gene-glnH/glnP	glnH/glnP	glutamine-binding periplasmic protein/glutamine transport system permease protein	28.86	36.67	32.43	57.53	84.81	51	0.482	-1.05406	8.56064e-05	28.86	36.67	32.43	259.4	258.6	244.75	3.125	1.64402	6.09193e-44	28.86	36.67	32.43	66.34	78.6	66.19	0.467	-1.0979	7.46172e-15
gene-glnN	glnN	glutamate--ammonia ligase	5.41	4.42	4.16	207.09	236.48	171.39	10.736	3.42438	1.08253e-65	5.41	4.42	4.16	107.62	105.96	119.13	9.629	3.26737	1.06729e-218	5.41	4.42	4.16	141.67	170.36	141.36	7.067	2.82107	5.4522e-119
gene-glpD	glpD	glycerol-3-phosphate dehydrogenase	2.92	3.13	2.77	17	23.45	16.66	1.582	0.662079	0.0111486	2.92	3.13	2.77	14.4	12.7	15.77	1.958	0.969599	4.29652e-10	2.92	3.13	2.77	27.32	29.85	30.23	2.163	1.11322	4.45639e-14
gene-glpK	glpK	glycerol kinase	7.84	10.98	8.04	36.74	32.21	35.85	0.946	-0.0802311	0.738258	7.84	10.98	8.04	15.75	15.4	16.69	0.716	-0.482004	0.00233951	7.84	10.98	8.04	30.76	35.32	40.93	0.869	-0.202662	0.271847
gene-glpX	glpX	GlpX protein	14.2	14.44	13.37	93.97	55.81	74.92	1.293	0.370767	0.0888512	14.2	14.44	13.37	81.06	73.52	89.65	2.334	1.22289	6.67993e-27	14.2	14.44	13.37	69.34	80.55	60.57	1.099	0.136799	0.373399
gene-gltA	gltA	citrate synthase	68.73	56.4	57.24	177.51	180.25	162.59	0.697	-0.519839	0.00196554	68.73	56.4	57.24	92.73	90.78	110.16	0.648	-0.625912	2.85065e-09	68.73	56.4	57.24	142.65	159.58	147.71	0.542	-0.884307	1.02268e-15
gene-gltB	gltB	glutamate synthase (ferredoxin)	38.72	37.67	34.65	23.99	24.72	23.26	0.157	-2.67458	1.58152e-73	38.72	37.67	34.65	52.09	50.62	56.6	0.579	-0.787422	3.09644e-20	38.72	37.67	34.65	23.56	23.75	24.29	0.14	-2.83692	1.05749e-159
gene-gltB-2	gltB	ferredoxin-dependent glutamate synthase	12.79	11.78	11.12	26.98	22.87	24.72	0.503	-0.990952	8.57377e-13	12.79	11.78	11.12	26.04	25.3	27.3	0.891	-0.166547	0.0869456	12.79	11.78	11.12	22.78	25.08	25.11	0.443	-1.17351	4.41903e-29
gene-gltD	gltD	NADH-glutamate synthase small subunit	26.91	25.34	25.22	106.61	95.05	90.74	0.913	-0.131573	0.450595	26.91	25.34	25.22	77.73	74.06	81.26	1.211	0.276474	0.0063388	26.91	25.34	25.22	71.22	76.03	60.77	0.585	-0.773375	1.60912e-09
gene-gltS	gltS	glutamate permease	3.18	3.3	2.98	15.51	23.68	14.9	1.406	0.491589	0.11087	3.18	3.3	2.98	10.24	10.57	11.59	1.378	0.462868	0.0171636	3.18	3.3	2.98	21.24	26.07	20.84	1.578	0.657813	0.000180625
gene-gltX	gltX	glutamyl-tRNA synthetase	3.43	4.01	3.34	11.78	7.79	9.51	0.651	-0.618647	0.00764927	3.43	4.01	3.34	23.4	23.82	28.16	2.815	1.4932	2.76802e-24	3.43	4.01	3.34	11.89	11.2	12.27	0.718	-0.478093	0.00680802
gene-glyQ	glyQ	glycyl-tRNA synthetase alpha chain	6.58	6.06	6	45.23	45.3	44.07	1.774	0.826651	2.05835e-05	6.58	6.06	6	22.74	23.91	26.96	1.587	0.666277	5.43393e-05	6.58	6.06	6	37.6	35.13	32.93	1.256	0.328521	0.0554887
gene-glyS	glyS	glycyl-tRNA synthetase beta chain	5.06	5.11	4.75	29.17	29.1	27.81	1.397	0.48207	0.00596052	5.06	5.11	4.75	27.46	27.1	28.21	2.24	1.16339	6.53424e-25	5.06	5.11	4.75	35.42	36.2	29.03	1.469	0.554441	0.000148975
gene-gmhA	gmhA	phosphoheptose isomerase	12.93	10.92	9.96	106.08	123.57	84.89	2.315	1.21115	1.32384e-07	12.93	10.92	9.96	77.61	73.85	87.51	2.83	1.50105	5.67387e-29	12.93	10.92	9.96	103.75	102.29	84.32	1.918	0.939779	1.17941e-09
gene-gmk	gmk	guanylate kinase	6.35	5.35	4.2	15.44	20	15.32	0.792	-0.336244	0.246359	6.35	5.35	4.2	21.5	18.71	19.6	1.51	0.594431	0.00216058	6.35	5.35	4.2	23.7	22.87	19.17	0.919	-0.121584	0.578738
gene-gnd	gnd	6-phosphogluconate dehydrogenase	76.38	71.14	68.79	385.36	420.25	313.74	1.259	0.332235	0.096953	76.38	71.14	68.79	194.36	186.65	193.08	1.07	0.0971653	0.317958	76.38	71.14	68.79	222.06	258.35	249.41	0.735	-0.44457	2.37271e-05
gene-gpmB	gpmB	phosphoglycerate mutase	0.65	0.51	0.24	12.29	10.12	10.65	5.692	2.50901	2.78341e-11	0.65	0.51	0.24	8.08	6.7	7.75	6.372	2.67184	4.07845e-14	0.65	0.51	0.24	6.82	8.49	6.59	3.388	1.76024	1.31206e-06
gene-gpsA	gpsA	NAD+ dependent glycerol-3-phosphate dehydrogenase	5.68	6.43	4.13	27.94	26.97	21.73	1.155	0.208019	0.397752	5.68	6.43	4.13	15.65	16.65	16.99	1.225	0.292654	0.0907543	5.68	6.43	4.13	30.45	32.82	26.82	1.219	0.285135	0.0993375
gene-groEL	groEL	60kD chaperonin 1	227.26	190.9	228.42	236.36	221.13	251.82	0.265	-1.91738	1.37949e-27	227.26	190.9	228.42	205.98	191.93	193.46	0.367	-1.44754	1.69984e-38	227.26	190.9	228.42	294.14	320.85	316.79	0.313	-1.67591	1.09215e-38
gene-groEL-2	groEL-2	60kD chaperonin 2	60.93	52.45	58.67	88.7	99.67	88.27	0.39	-1.35819	1.5904e-13	60.93	52.45	58.67	120.17	119.43	141.91	0.89	-0.168015	0.163498	60.93	52.45	58.67	235.94	230.85	204.43	0.85	-0.234534	0.0931205
gene-groES	groES	10kD chaperonin	137.59	100.47	114.41	198.41	243.07	203.99	0.478	-1.06534	3.67749e-07	137.59	100.47	114.41	207.62	196.19	227.25	0.7	-0.514725	7.08132e-05	137.59	100.47	114.41	658.59	720.69	736.71	1.413	0.499087	0.000436638
gene-grpE	grpE	heat shock protein%3B GrpE	83.4	93.55	92.47	91.73	117.37	97.55	0.279	-1.84026	5.40866e-19	83.4	93.55	92.47	108.89	108.43	105.79	0.479	-1.06162	9.74006e-21	83.4	93.55	92.47	98.06	116.6	105.12	0.26	-1.94155	5.82378e-52
gene-grxC-2	grxC	glutaredoxin	94.6	86.61	81.28	87.18	84.72	79.29	0.252	-1.9862	1.79109e-31	94.6	86.61	81.28	105.03	96.62	106.28	0.454	-1.13775	3.6583e-18	94.6	86.61	81.28	104.59	103.67	105.25	0.285	-1.80923	3.23682e-41
gene-grxC	grxC	glutaredoxin 3	31.52	21.34	22.74	197.06	142.73	153.42	1.793	0.84249	0.00152637	31.52	21.34	22.74	93.46	60.85	98.64	1.264	0.337596	0.202419	31.52	21.34	22.74	217.55	184.14	219.58	2.06	1.04298	4.21531e-07
gene-gshB	gshB	glutathione synthetase	4.48	4.88	4.26	51.5	52.86	39.83	2.598	1.3774	1.08204e-09	4.48	4.88	4.26	36.87	35.23	39.9	3.305	1.72449	5.34322e-29	4.48	4.88	4.26	73.34	70.17	64.74	3.382	1.75799	4.03745e-28
gene-gspD	gspD	general secretion pathway protein D	15.75	14.91	14.04	90.05	90.81	85.31	1.443	0.529318	0.000817457	15.75	14.91	14.04	29.65	28.58	28.48	0.784	-0.351916	0.000626224	15.75	14.91	14.04	65.65	73.2	68.37	1.008	0.0121053	0.925078
gene-gspE	gspE	general secretion pathway protein E	31.49	26.48	24.74	76.52	49.79	62.67	0.551	-0.860544	1.093e-06	31.49	26.48	24.74	48.59	46.11	54.85	0.731	-0.45152	5.34899e-06	31.49	26.48	24.74	40.01	45.42	41.53	0.335	-1.57758	9.26024e-50
gene-gspE-2	gspE	general secretion pathway protein E	16.95	15.02	12.7	38.03	39.49	34.88	0.613	-0.705777	1.91059e-05	16.95	15.02	12.7	27.97	26.72	31.85	0.785	-0.349229	0.000852714	16.95	15.02	12.7	34.26	38.48	31.4	0.509	-0.974122	1.70913e-16
gene-gspF	gspF	general secretion pathway protein F	26.85	26.04	25.85	72.4	39.83	73.68	0.596	-0.746652	0.00533605	26.85	26.04	25.85	39.26	30.1	32.71	0.512	-0.966044	1.90952e-08	26.85	26.04	25.85	32.41	32.79	33.57	0.288	-1.79466	7.62067e-29
gene-gst	gst	glutathione S-transferase	42.52	36.9	40.85	74.13	58.36	70.66	0.42	-1.25249	1.69004e-12	42.52	36.9	40.85	61.04	60.84	61.63	0.608	-0.718474	2.67356e-08	42.52	36.9	40.85	71.17	79.02	77.64	0.426	-1.22972	3.0871e-20
gene-gst1	gst1	glutathione S-transferase	6.23	4.76	5.75	16.2	18.28	13.08	0.693	-0.529283	0.0402653	6.23	4.76	5.75	31.1	29.98	34.08	2.292	1.19676	9.25664e-17	6.23	4.76	5.75	29.48	31.2	25.79	1.134	0.181222	0.312236
gene-guaA	guaA	GMP synthetase	9.23	8.41	8.1	66.06	48.24	58.66	1.621	0.696663	2.86596e-05	9.23	8.41	8.1	53.89	50.03	61.46	2.592	1.37397	2.85405e-37	9.23	8.41	8.1	50.59	50.91	47.95	1.268	0.342979	0.00651305
gene-guaB-2	guaB	IMP dehydrogenase	15.92	15.32	16.65	55.49	27.95	51.82	0.684	-0.548328	0.0468391	15.92	15.32	16.65	35.13	31.91	33.9	0.844	-0.244353	0.105334	15.92	15.32	16.65	47.36	43.64	36.74	0.59	-0.760589	2.98058e-06
gene-guaB	guaB	IMP dehydrogenase subunit	16.78	17.64	14.93	102.95	53.8	94.89	1.231	0.299397	0.246484	16.78	17.64	14.93	42.2	45.76	47.59	1.106	0.145432	0.261637	16.78	17.64	14.93	43.53	51.51	44.85	0.622	-0.685666	3.70723e-08
gene-gumB	gumB	GumB protein	4.34	3.63	2.44	48.05	35.78	38.3	2.862	1.51678	3.31726e-13	4.34	3.63	2.44	20.76	16.32	20.29	2.232	1.15851	9.09591e-13	4.34	3.63	2.44	32.75	34.32	23.15	1.91	0.933387	1.86136e-06
gene-gylA	gylA	serine hydroxymethyltransferase	58.22	48.6	46.18	81.73	92.58	70.71	0.392	-1.34989	6.29581e-13	58.22	48.6	46.18	68.59	62.61	79.95	0.556	-0.845761	4.03764e-16	58.22	48.6	46.18	71.26	82.22	68.94	0.319	-1.64953	2.2487e-49
gene-gyrA	gyrA	DNA gyrase A subunit	0.23	0.35	0.27	4.96	3.88	4.43	3.801	1.92653	4.69702e-10	0.23	0.35	0.27	2.54	1.9	2.45	3.301	1.72276	1.27168e-08	10.26	10.44	8.04	29.67	32.25	28.86	0.689	-0.53718	7.10747e-06
gene-gyrA-2	gyrA	DNA gyrase A subunit	10.26	10.44	8.04	41.74	34.45	40.04	0.98	-0.0296293	0.87384	10.26	10.44	8.04	21.8	22.25	24.41	0.964	-0.0521608	0.684618	0.23	0.35	0.27	2.93	2.93	2.24	2.092	1.06478	0.000501451
gene-gyrB	gyrB	DNA gyrase B subunit	5.31	5.18	4.32	53.97	58.47	48.82	2.649	1.40565	5.90532e-16	5.31	5.18	4.32	23.28	22.15	21.14	1.823	0.866175	2.42592e-15	5.31	5.18	4.32	25.81	35.89	31	1.357	0.44075	0.000869161
gene-HAGH1	HAGH1	glyoxalase II	0.37	0.24	0.23	9.13	2.49	10.45	6.372	2.67183	0.000133569	0.37	0.24	0.23	0.64	0.91	1.5	1.448	0.533929	0.553965	0.37	0.24	0.23	1.39	1.49	1.99	1.285	0.361218	0.629597
gene-hdrB	hdrB	heterodisulfide reductase subunit B	6.73	5.07	4.65	56.97	47.45	42.23	2.176	1.12135	2.25291e-08	6.73	5.07	4.65	17.65	17.05	17.7	1.289	0.365827	0.0212184	6.73	5.07	4.65	40.58	46.82	38.68	1.684	0.752218	6.21244e-07
gene-hemA	hemA	transfer RNA-Gln reductase	10.42	8.77	7.16	64.65	54.73	50.33	1.572	0.652584	0.000346389	10.42	8.77	7.16	62.63	56.95	68.82	2.89	1.53091	9.18403e-40	10.42	8.77	7.16	97.33	99.47	78.18	2.298	1.20009	1.57186e-16
gene-hemB	hemB	porphobilinogen synthase	3.74	3.85	3.98	25.01	31.2	22.45	1.666	0.736373	0.00500233	3.74	3.85	3.98	24.87	27.75	29.66	2.862	1.51723	7.4288e-20	3.74	3.85	3.98	30.79	33.62	22.56	1.651	0.723732	0.000309694
gene-hemC	hemC	porphobilinogen deaminase	11.65	9.44	9.68	76.68	58.61	59.62	1.547	0.629117	0.00091797	11.65	9.44	9.68	45.83	44.92	48.4	1.82	0.864016	3.71451e-11	11.65	9.44	9.68	90.65	91.41	74.07	1.841	0.880189	4.03859e-09
gene-hemD	hemD	uroporphyrin-III synthase	14.8	14.37	12.31	45.31	34.53	43.54	0.721	-0.471616	0.00441702	14.8	14.37	12.31	30.28	27.45	28.07	0.836	-0.259261	0.0251661	14.8	14.37	12.31	45.72	51.62	50.25	0.778	-0.36158	0.00196898
gene-hemE	hemE	uroporphyrinogen decarboxylase	13.89	12.65	10.91	59.28	70.48	49.12	1.175	0.232144	0.329399	13.89	12.65	10.91	46.18	42.88	39.17	1.382	0.467194	0.000250793	13.89	12.65	10.91	79.02	84.37	94.11	1.514	0.598461	5.12069e-06
gene-hemF	hemF	coproporphyrinogen III oxidase	7.04	7.66	5.54	24.27	31.31	18.05	0.898	-0.155849	0.626466	7.04	7.66	5.54	33.3	29.05	28.14	1.8	0.847873	2.12806e-08	7.04	7.66	5.54	24.18	25.36	19.03	0.746	-0.422112	0.0186419
gene-hemH	hemH	ferrochelatase	168.75	139.91	141.21	185.99	251.18	162.62	0.328	-1.60997	1.22298e-12	168.75	139.91	141.21	351.15	344.47	362.34	0.948	-0.0770799	0.453576	168.75	139.91	141.21	336.95	363.02	332.9	0.503	-0.990336	1.69496e-20
gene-hemK	hemK	protoporphyrinogen oxidase	9.37	8.74	7.39	18.98	29.61	20.01	0.667	-0.583891	0.0376148	9.37	8.74	7.39	20.55	16.42	15.03	0.821	-0.283777	0.125081	9.37	8.74	7.39	25.96	26.57	23.15	0.656	-0.60724	0.000104048
gene-hemL	hemL	glutamate-1-semialdehyde 2%2C1-aminomutase	23.17	21.65	17.5	29.91	40.58	26.62	0.384	-1.38173	2.07571e-09	23.17	21.65	17.5	88.71	83.31	96.16	1.739	0.797999	3.95715e-16	23.17	21.65	17.5	67.33	69.28	63.12	0.704	-0.505374	2.13888e-05
gene-hemN-2	hemN	oxygen independent coprophorphyrinogen III oxidase	0.37	1.1	1.26	9.66	12.54	8.17	2.668	1.41554	0.00144322	0.43	0.54	0.31	2.75	2.91	3.22	2.777	1.47373	0.00024856	0.43	0.54	0.31	4.09	3.48	4.01	1.981	0.98634	0.0100396
gene-hemN	hemN	oxygen independent coprophorphyrinogen III oxidase	0.43	0.54	0.31	6.18	2.63	4.63	2.526	1.3369	0.00494246	0.37	1.1	1.26	1.68	1.83	1.41	0.715	-0.484896	0.286452	0.37	1.1	1.26	2.97	2.57	3.5	0.715	-0.484809	0.228312
gene-hflX	hflX	GTP-binding protein%3B HflX	5.16	4.26	4.82	13.86	9.97	12.56	0.617	-0.696389	0.00091222	5.16	4.26	4.82	14.54	13.51	14.91	1.218	0.284936	0.0651062	5.16	4.26	4.82	14.37	15.64	14.44	0.682	-0.551602	0.000344839
gene-hglK	hglK	HglK	11.24	11.03	10.9	23.35	17.66	24.35	0.486	-1.04211	1.449e-06	11.24	11.03	10.9	20.5	22.17	25.08	0.817	-0.292047	0.109386	11.24	11.03	10.9	19.55	23.97	25.74	0.465	-1.10457	1.76437e-10
gene-hhoA	hhoA	protease%3B HhoA	7.87	7.87	6.35	40.53	32.32	33.84	1.174	0.231511	0.206451	7.87	7.87	6.35	41.21	45.4	45.97	2.424	1.27737	4.9811e-26	7.87	7.87	6.35	86.24	78.78	101.04	2.65	1.40612	3.06025e-21
gene-hhoB	hhoB	protease%3B HhoB	39.02	34.12	34.23	107.58	71.9	104.9	0.638	-0.64937	0.000573709	39.02	34.12	34.23	66.09	69.96	78.31	0.805	-0.313093	0.00296029	39.02	34.12	34.23	128.07	127.18	140.09	0.804	-0.314094	0.00968128
gene-hisA	hisA	phosphorybosilformimino-5-amino-phosphorybosil-4-imidazolecarboxamideisomerase	7.04	6.59	5.9	18.6	7.39	17.99	0.545	-0.875104	0.00849539	7.04	6.59	5.9	8.76	9.14	9.63	0.567	-0.817545	4.79563e-06	7.04	6.59	5.9	10.35	11.27	11.22	0.371	-1.43018	9.57161e-18
gene-hisB-2	hisB	imidazoleglycerol-phosphate dehydratase	6.81	4.9	6.09	48.04	22.16	36.73	1.474	0.560196	0.087116	6.81	4.9	6.09	12.06	12.45	16.18	0.914	-0.129728	0.638877	6.81	4.9	6.09	20.52	24.2	22.02	0.842	-0.247762	0.268293
gene-hisB	hisB	imidazoleglycerol-phosphate dehydratase%3B histidinol-phosphatase	0.69	0.14	0.71	2.88	3.68	6.86	2.278	1.18778	0.188792	0.69	0.14	0.71	1.48	0.7	1.52	0.957	-0.0629226	0.961617	0.69	0.14	0.71	3.35	3.4	2.85	1.467	0.552466	0.498545
gene-hisC	hisC	histidinol-phosphate aminotransferase	4.99	5.37	5.29	27.77	23.98	26.61	1.221	0.287666	0.183208	11.33	9.25	8.95	43.97	37.66	47.86	1.766	0.820113	5.36522e-10	11.33	9.25	8.95	85.34	91.72	73.83	1.873	0.90536	1.16727e-10
gene-hisC-2	hisC	histidinol phosphate aminotransferase	11.33	9.25	8.95	41.65	57.83	37.59	1.146	0.197038	0.485369	4.99	5.37	5.29	4.86	5.79	5.69	0.419	-1.25442	1.2279e-09	4.99	5.37	5.29	10.97	15.35	14.05	0.565	-0.822424	9.78998e-06
gene-hisD	hisD	histidinol dehydrogenase	20.7	17.64	15.7	33.32	26.18	31.04	0.407	-1.29595	5.27928e-17	20.7	17.64	15.7	39.64	38.69	41.34	0.896	-0.157737	0.160525	20.7	17.64	15.7	41.86	44.71	40.29	0.515	-0.956991	2.29862e-16
gene-hisD-2	hisD	histidinol dehydrogenase	12.3	13.27	10.94	37.86	33.58	35.67	0.714	-0.48622	0.00325572	12.3	13.27	10.94	29.96	27.78	30.39	0.972	-0.0404503	0.778919	12.3	13.27	10.94	33.88	44.25	40.16	0.708	-0.498264	0.000247941
gene-hisF	hisF	cyclase	0.24	0.65	0.37	3.02	1.44	3.47	1.529	0.612953	0.404391	0.24	0.65	0.37	0.71	1.29	1.38	1.06	0.0842818	0.926123	0.24	0.65	0.37	2.21	3.8	3.07	1.576	0.656625	0.257069
gene-hisG	hisG	ATP phosphoribosyltransferase	2.8	1.66	2.42	30.97	44.02	28	3.767	1.91338	5.83889e-08	2.8	1.66	2.42	17.04	16.46	14.11	2.78	1.47501	5.4145e-07	2.8	1.66	2.42	42.32	49.22	31.63	4.037	2.01332	4.51517e-14
gene-hisH	hisH	N-acetyl-glutamate-gamma-semialdehyde dehydrogenase	5.53	6.51	4.48	31.49	31.42	31.65	1.421	0.506757	0.0414278	5.53	6.51	4.48	20.73	18.97	15.52	1.336	0.417849	0.0836248	5.53	6.51	4.48	28.75	26.83	26.42	1.11	0.150528	0.503309
gene-hisI	hisI	phosphoribosyl-ATP pyrophosphohydrolase:phosphoribosyl-AMP cyclohydrolase	6.88	5.82	5.05	32	18.07	24.87	1.037	0.0527879	0.869406	6.88	5.82	5.05	12.54	15.61	13.86	0.95	-0.0745019	0.769232	6.88	5.82	5.05	19.51	25.67	20.53	0.823	-0.280318	0.174178
gene-hisS-2	hisS	histidyl tRNA synthetase	13.21	11.86	10.06	53.62	48.04	50.97	1.062	0.0864265	0.640955	2.86	2.28	2.11	11.61	11.15	11.6	1.915	0.937473	2.89198e-07	13.21	11.86	10.06	44.24	48.3	44.32	0.857	-0.22266	0.0918642
gene-hisS	hisS	histidyl-tRNA synthetase	2.86	2.28	2.11	11.2	9.94	10.59	1.068	0.0945446	0.720222	13.21	11.86	10.06	31.91	33.25	35.26	1.154	0.206375	0.116694	2.86	2.28	2.11	11.36	13.89	11.78	1.12	0.163229	0.422337
gene-hitB	hitB	iron utilization protein	5.01	4.73	5.37	49.18	44.83	42.37	2.181	1.12527	3.55297e-09	5.01	4.73	5.37	25.16	22.03	24.69	1.915	0.93757	1.90389e-11	5.01	4.73	5.37	32.69	35.68	28.83	1.402	0.487021	0.00225506
gene-hliA	hliA	high light inducible protein	198.51	209.51	279.95	265.23	345.01	281.33	0.404	-1.30701	1.00635e-09	198.51	209.51	279.95	337.27	261.32	355.21	0.525	-0.928258	1.20484e-07	198.51	209.51	279.95	350.69	287.43	305.73	0.397	-1.33403	1.74202e-15
gene-hliA-2	hliA	high light-inducible protein	79.01	66.03	100.6	87.01	183.71	121.49	0.396	-1.33754	5.96752e-05	79.01	66.03	100.6	314.69	265.49	288.24	1.398	0.483879	0.00235503	79.01	66.03	100.6	282.66	269.11	401.26	0.856	-0.224201	0.313238
gene-hlyB-2	hlyB	haemolysin secretion ATP-binding protein	0.48	0.38	0.43	30.68	31.43	30.09	17.356	4.1174	1.97012e-62	11.68	10.04	9.76	19.82	18.63	21.19	0.766	-0.38452	0.00020868	0.48	0.38	0.43	16.1	17.81	12.85	7.897	2.98135	5.26957e-36
gene-hlyB	hlyB	HlyB family	11.68	10.04	9.76	71.7	64.39	71.71	1.596	0.674116	5.04183e-06	0.48	0.38	0.43	2.21	2.39	2.34	2.172	1.11904	0.000242562	11.68	10.04	9.76	34.9	40.1	36.73	0.771	-0.374739	0.000879973
gene-hlyD	hlyD	HlyD family of secretion proteins	34.61	29.65	26.97	113.03	128.07	99.53	0.913	-0.131518	0.536098	34.61	29.65	26.97	69.89	63.62	74.3	0.921	-0.119064	0.256824	34.61	29.65	26.97	113.42	123.66	114.65	0.844	-0.244933	0.0255368
gene-ho1	ho1	heme oxygenase	272.83	270.59	223.19	413.59	651.33	334.62	0.457	-1.13103	4.44964e-05	272.83	270.59	223.19	721.29	672.31	726.3	1.11	0.15026	0.0925264	272.83	270.59	223.19	620.17	654.7	528.15	0.523	-0.934457	4.45766e-16
gene-ho2	ho2	heme oxygenase	2.74	2.91	3.73	30.59	36.12	36.01	2.712	1.43932	2.71543e-07	2.74	2.91	3.73	0.94	1.04	1.34	0.141	-2.82808	2.77361e-12	2.74	2.91	3.73	2.49	3.8	3.97	0.243	-2.04105	2.45298e-11
gene-hofD	hofD	type 4 prepilin peptidase	5.53	5	4.34	14.45	9.64	13.23	0.615	-0.701517	0.0043486	5.53	5	4.34	6.58	7.23	8.21	0.595	-0.748768	0.000569324	5.53	5	4.34	15.44	14.44	15.94	0.684	-0.548933	0.00403692
gene-hofG	hofG	general secretion pathway protein G	2031.32	2094.98	1680.12	3295.57	3817.78	3244.05	0.439	-1.18861	3.71178e-12	2031.32	2094.98	1680.12	2348.67	2405.4	2596.92	0.511	-0.969966	8.11382e-31	2031.32	2094.98	1680.12	2188.42	2495.83	2391.76	0.268	-1.89902	3.12173e-83
gene-hoxF	hoxF	hydrogenase subunit	22.78	24.19	26.23	180.2	144.83	165.51	1.608	0.685556	0.000227457	22.78	24.19	26.23	27.44	29.1	28.76	0.467	-1.09936	8.03014e-18	22.78	24.19	26.23	50.17	59.88	54.51	0.486	-1.03951	8.89408e-14
gene-hoxH	hoxH	hydrogenase large subunit	7.23	7.36	6.81	94.23	74.13	86.49	2.878	1.52526	6.40048e-22	7.23	7.36	6.81	17.49	15.07	19.09	0.971	-0.0420396	0.797906	7.23	7.36	6.81	47.35	52.11	51.23	1.537	0.620163	9.72046e-07
gene-hoxU	hoxU	hydrogenase subunit	14.5	17.95	12.49	171.34	86.49	160.11	2.276	1.18652	8.40519e-06	14.5	17.95	12.49	18.82	22.59	20.51	0.552	-0.858182	8.53271e-07	14.5	17.95	12.49	29.06	40.16	38.74	0.534	-0.904988	2.48385e-07
gene-hoxY	hoxY	hydrogenase small subunit	13.41	15.75	11.94	96.55	58.19	91.53	1.484	0.569868	0.021673	13.41	15.75	11.94	15.62	15.21	18.47	0.477	-1.06738	2.49229e-08	13.41	15.75	11.94	35.86	44.55	53.51	0.733	-0.447187	0.0241516
gene-hpcE	hpcE	5-oxo-1%2C2%2C5-tricarboxilic-3-penten acid decarboxilase/isomer	7.34	5.4	4.95	21.09	14.05	16.19	0.711	-0.492474	0.0465318	7.34	5.4	4.95	14.19	16.89	17.1	1.099	0.136313	0.522039	7.34	5.4	4.95	14.37	11.51	11.7	0.473	-1.08113	6.72627e-08
gene-hrcA	hrcA	CIRCE binding repressor	13.7	12.79	12.36	33.84	44.23	29.59	0.679	-0.558537	0.0204195	13.7	12.79	12.36	46.65	41.05	48.41	1.411	0.496272	1.69446e-05	13.7	12.79	12.36	67.38	65.86	62.74	1.108	0.147329	0.284424
gene-hsp17	hsp17	16.6 kDa small heat shock protein%2C molecular chaperon	1114.78	775.69	1186.58	348.55	615.9	524.18	0.123	-3.01767	6.58362e-27	1114.78	775.69	1186.58	629.66	681.14	851.28	0.276	-1.85665	9.14629e-36	1114.78	775.69	1186.58	5503.23	5460.02	9270.7	1.507	0.591866	0.127602
gene-htpG	htpG	heat shock protein	18.96	15.43	13.94	54.43	54.87	52.61	0.817	-0.291449	0.0892507	18.96	15.43	13.94	54.77	59.1	82.92	1.647	0.720047	1.70774e-07	18.96	15.43	13.94	150.82	137.22	115.94	1.837	0.877115	8.75719e-10
gene-htrA	htrA	serine protease%3B HtrA	177.1	141.98	131.07	88.32	135.26	98.53	0.177	-2.49845	1.2027e-27	177.1	141.98	131.07	192.06	183.01	195.25	0.513	-0.964109	1.62571e-26	177.1	141.98	131.07	476.58	350.76	634.34	0.719	-0.475154	0.0158028
gene-hupE	hupE	hydrogenase accessory protein	3.53	3.5	3.78	12.99	18.63	11.68	0.993	-0.0108233	0.979622	3.53	3.5	3.78	32.64	27.63	33.41	3.48	1.79902	9.55518e-21	3.53	3.5	3.78	32.83	31.84	30.44	1.965	0.974416	1.22045e-06
gene-hypA	hypA	hydrogenase expression/formation protein%3B HypA	31.53	31.32	36.1	102.73	93.8	91.63	0.755	-0.406084	0.0501718	31.53	31.32	36.1	35.91	24.52	34.45	0.375	-1.41567	1.7021e-13	31.53	31.32	36.1	379.74	418.29	599.72	3.333	1.73669	5.74826e-19
gene-hypB	hypB	hydrogenase expression/formation protein%3B HypB	4.01	5.59	5.86	15.18	12.12	14.4	0.665	-0.589496	0.050894	4.01	5.59	5.86	3.3	3.65	4.06	0.283	-1.82121	2.71954e-09	36.62	32.62	36.2	93.53	107.14	89.38	0.607	-0.721119	4.11611e-08
gene-hypB-2	hypB	hydrogenase isoenzymes formation protein%3B HypB	36.62	32.62	36.2	129.91	126.1	97.54	0.821	-0.284826	0.184577	36.62	32.62	36.2	69.99	66.74	78.71	0.817	-0.291162	0.0201035	4.01	5.59	5.86	10.2	8.46	13.37	0.463	-1.10955	4.66448e-05
gene-hypC	hypC	hydrogenase expression/formation protein%3B HypC	46.86	45.87	49.89	71.71	154.93	111.12	0.71	-0.495023	0.201886	46.86	45.87	49.89	110.83	101.45	114.66	0.865	-0.209917	0.489118	46.86	45.87	49.89	154.56	158.63	146.73	0.898	-0.154701	0.55548
gene-hypD	hypD	hydrogenase isoenzymes formation protein%3B HypD	1.75	1.53	1.32	17.91	17.67	16.33	2.739	1.45377	1.02036e-12	1.75	1.53	1.32	10.49	9.81	10.94	2.739	1.45374	4.78646e-18	1.75	1.53	1.32	20.03	17.94	15.47	2.542	1.34578	4.47056e-13
gene-hypE	hypE	hydrogenase expression/formation protein%3B HypE	7.78	8	7.29	22.32	28.95	23.34	0.794	-0.332511	0.175042	7.78	8	7.29	22.28	18.14	20.46	1.06	0.0845497	0.635938	7.78	8	7.29	31.75	33.06	34.41	0.947	-0.0784204	0.637523
gene-hypF	hypF	transcriptional regulatory protein%3B HypF	1.38	0.96	1.01	7.04	6.19	6.66	1.444	0.529586	0.0293079	1.38	0.96	1.01	2.63	2.3	2.48	0.898	-0.155496	0.553961	1.38	0.96	1.01	6.4	7.06	6.79	1.322	0.403025	0.0432284
gene-IAP75	IAP75	chloroplast import-associated channel IAP75	18.24	21.13	20.8	54.88	65.98	56.28	0.711	-0.492042	0.0239292	18.24	21.13	20.8	28.8	29.2	28.88	0.579	-0.787324	1.28799e-10	18.24	21.13	20.8	41.29	43.46	41.32	0.453	-1.1429	7.39695e-17
gene-icd	icd	isocitrate dehydrogenase (NADP+)	7.57	5.81	5.65	66.17	64.2	51.18	2.328	1.21916	6.69068e-10	7.57	5.81	5.65	50.61	49.81	63.12	3.472	1.79584	1.16449e-44	7.57	5.81	5.65	75.09	79.78	67.63	2.566	1.35933	1.97562e-23
gene-icfA-2	icfA	carbonic anhydrase	6.2	5.14	4.12	53.87	32.07	40.13	1.994	0.995917	5.26866e-05	6.2	5.14	4.12	29.58	24.01	31.18	2.198	1.13591	1.72766e-10	6.2	5.14	4.12	31.7	38.1	34.72	1.497	0.582094	0.00106299
gene-icfA	icfA	carbonic anhydrase	22.19	17.25	16.61	57.29	57.14	55.06	0.743	-0.428216	0.0189296	22.19	17.25	16.61	50.51	48.3	51.19	1.079	0.10989	0.419547	22.19	17.25	16.61	75.48	71.75	71.38	0.864	-0.210945	0.140593
gene-ICFG	ICFG	ICFG protein	2.81	3.1	2.46	40.16	42.39	38.83	3.533	1.82093	1.86923e-22	2.81	3.1	2.46	7.52	7.45	7.17	1.07	0.0972527	0.618555	2.81	3.1	2.46	33.02	37.71	39.54	2.876	1.52383	1.10064e-25
gene-icsA	icsA	LPS glycosyltransferase%3B IcsA	0.99	1.03	1.01	6.18	6.39	6.19	1.52	0.604487	0.0736137	0.99	1.03	1.01	2.7	2.47	2.28	0.995	-0.00788759	0.985788	0.99	1.03	1.01	6.02	6.02	9.65	1.585	0.66439	0.0364183
gene-ileS	ileS	isoleucyl-tRNA synthetase	9.13	9.71	8.72	37.37	49.55	35.89	1.084	0.115949	0.650935	9.13	9.71	8.72	32.17	30.05	30.29	1.355	0.438521	3.1402e-05	9.13	9.71	8.72	51.45	54.85	50.74	1.236	0.306029	0.0108139
gene-ilvA	ilvA	L-threonine deaminase	7.64	7.38	7.25	13.58	12.55	14.27	0.44	-1.18496	2.90412e-11	7.64	7.38	7.25	11.83	10.37	12.82	0.633	-0.659445	2.92991e-06	7.64	7.38	7.25	12.59	13.24	9.44	0.346	-1.53257	6.62215e-21
gene-ilvB	ilvB	acetolactate synthase	143.99	130.5	129.09	246.65	168.77	267.36	0.407	-1.29562	1.43894e-11	143.99	130.5	129.09	135.5	138.67	141.71	0.415	-1.26761	1.42134e-47	143.99	130.5	129.09	140.59	154.55	163.57	0.248	-2.01321	4.01086e-78
gene-ilvC	ilvC	ketol-acid reductoisomerase	18.37	13.88	14.07	44.95	41	37.58	0.652	-0.617939	0.00078749	18.37	13.88	14.07	81.52	75.03	83.89	2.095	1.06726	1.91264e-21	18.37	13.88	14.07	67.14	64.79	67.92	0.952	-0.0712014	0.643959
gene-ilvD	ilvD	dihydroxyacid dehydratase	13.27	14.75	11.59	74.36	34.35	65.17	1.052	0.0736061	0.814059	13.27	14.75	11.59	21.62	20.82	23.7	0.673	-0.570484	1.52872e-06	13.27	14.75	11.59	17.16	22.26	19.12	0.322	-1.63481	1.21814e-35
gene-ilvE	ilvE	branched-chain amino acid aminotransferase	62.76	63.85	53.96	107.71	88.2	109.88	0.413	-1.27413	9.52508e-18	62.76	63.85	53.96	69.09	62.37	63.87	0.435	-1.19977	1.65575e-35	62.76	63.85	53.96	102.46	111.42	117.84	0.405	-1.30474	3.56729e-32
gene-ilvG	ilvG	acetohydroxy acid synthase	148.08	129.71	128.81	178.94	174.74	161.6	0.307	-1.70192	1.34931e-30	148.08	129.71	128.81	141.4	132.15	149.18	0.419	-1.25474	7.16829e-48	148.08	129.71	128.81	162.61	188.8	169.81	0.279	-1.84151	4.04246e-73
gene-ilvN	ilvN	acetolactate synthase	18.05	18.11	15.26	78.41	68.22	75.65	1.07	0.0977333	0.619821	18.05	18.11	15.26	48.45	49	47.34	1.127	0.172487	0.256514	18.05	18.11	15.26	87.17	84.87	78.98	1.092	0.126346	0.4073
gene-im30	im30	chloroplast membrane-associated 30 kD protein	85.96	71.89	68.68	174.69	219	148.33	0.588	-0.766606	0.00046251	85.96	71.89	68.68	185.26	183.42	202.27	1.017	0.024653	0.82814	85.96	71.89	68.68	300.59	330.9	290.59	0.893	-0.162768	0.154815
gene-im30-2	im30	chloroplast membrane-associated 30 kD protein	10.28	9.9	6.7	36.71	37.42	38.07	1.04	0.0564267	0.832307	10.28	9.9	6.7	21.48	21.34	23.05	0.98	-0.0290174	0.903033	10.28	9.9	6.7	36.1	37.94	36.84	0.923	-0.115302	0.556158
gene-infA	infA	initiation factor IF-1	1295.84	1093.44	1198.05	1805.41	3752.5	1410.26	0.583	-0.779057	0.016767	1295.84	1093.44	1198.05	1795.79	1783.25	1946.7	0.579	-0.788632	9.3719e-12	1295.84	1093.44	1198.05	2690.38	2543.29	2098.58	0.574	-0.801116	2.92936e-09
gene-infB	infB	initiation factor IF-2	116.19	102.64	96.16	180.31	136.78	177.05	0.378	-1.40425	4.72207e-21	116.19	102.64	96.16	92.01	97.11	97.81	0.369	-1.43875	6.49775e-66	116.19	102.64	96.16	114.41	129.61	128.15	0.257	-1.96162	9.63104e-91
gene-infC	infC	initiation factor IF-3	30.95	26.17	26.5	245.93	168.36	245.35	1.935	0.952441	7.47072e-07	30.95	26.17	26.5	84.27	80.24	94.72	1.242	0.312302	0.010661	30.95	26.17	26.5	290.88	313.97	390.57	2.652	1.40705	2.22762e-22
gene-int	int	apolipoprotein N-acyltransferase	6.79	5.01	5.16	15.98	15.08	17.67	0.701	-0.513208	0.0130692	6.79	5.01	5.16	7.32	7.17	7.38	0.522	-0.939166	4.73722e-09	6.79	5.01	5.16	16.99	18.71	16.92	0.68	-0.555862	0.00026839
gene-isiA	isiA	iron-stress chlorophyll-binding protein	20.2	17.41	17.76	29.06	20.4	34.43	0.367	-1.44497	2.65111e-11	20.2	17.41	17.76	10306.8	10703	10393.5	228.88	7.83845	0	20.2	17.41	17.76	12413.3	15167.8	14519.2	166.476	7.37917	0
gene-isiB	isiB	flavodoxin	0.25	0.49	0	1.83	0.56	0.95	1.1	0.137381	0.92954	0.25	0.49	0	105.87	81.01	95.95	139.512	7.12424	1.3558e-30	0.25	0.49	0	149.84	196.6	203.26	157.18	7.29628	8.1929e-32
gene-iutA	iutA	ferric aerobactin receptor	0.58	0.5	0.31	2.65	2.23	2.7	1.322	0.402661	0.234596	0.58	0.5	0.31	7.23	5.21	6.42	5.464	2.44993	4.3311e-26	0.58	0.5	0.31	8.13	8.44	8.22	3.874	1.95392	1.57571e-18
gene-katG	katG	catalase hpi	7.85	6.59	5.97	56.85	42.49	50.2	1.772	0.825599	4.36088e-07	7.85	6.59	5.97	17.8	16.1	18.62	1.042	0.0593363	0.668678	7.85	6.59	5.97	57.33	67.54	56.12	1.934	0.951758	4.92967e-15
gene-kdpA	kdpA	potassium-transporting ATPase A chain	4.79	4.71	4.32	17.09	24.47	15.47	1.01	0.0142955	0.966904	4.79	4.71	4.32	7.69	7.27	7.52	0.656	-0.608219	9.06147e-05	4.79	4.71	4.32	25.65	27.77	25.24	1.243	0.313912	0.0272982
gene-kdpB	kdpB	potassium-transporting ATPase B chain	0.76	0.62	1.04	8.02	2.45	7.83	1.784	0.835394	0.073249	0.76	0.62	1.04	0.81	0.86	1.19	0.476	-1.07114	0.002272	0.76	0.62	1.04	2.35	2.65	2.96	0.718	-0.47729	0.098716
gene-kdpC	kdpC	potassium-transporting ATPase C chain	1.44	1.71	2.25	11.91	5.4	7.97	1.149	0.200461	0.68916	1.44	1.71	2.25	2.13	2.86	2.42	0.549	-0.865963	0.0611899	1.44	1.71	2.25	8.83	8.03	8.42	1.057	0.0793922	0.835454
gene-kdpD	kdpD	potassium-transporting ATPase D chain	0.6	0.73	0.32	2.99	1.45	3.86	1.227	0.294744	0.630142	0.6	0.73	0.32	1.64	0.97	1.63	1.031	0.0438492	0.946271	0.6	0.73	0.32	3.39	2.93	3.38	1.29	0.36727	0.383132
gene-kdtB	kdtB	KdtB protein	9.88	9.3	6.12	17.1	19.89	14.14	0.504	-0.988941	0.000288462	9.88	9.3	6.12	10.66	9.56	9.4	0.469	-1.09182	6.44897e-07	9.88	9.3	6.12	15.15	16.24	17.09	0.429	-1.22128	5.71723e-10
gene-kpsM	kpsM	polysialic acid transport protein%3B KpsM	0.35	0.24	0.24	2.19	0.73	2.88	1.722	0.783936	0.329419	0.35	0.24	0.24	1.15	0.56	0.44	1.056	0.0786239	0.939237	0.35	0.24	0.24	1.1	1.52	1.45	1.091	0.125178	0.862623
gene-kpsT	kpsT	polysialic acid transport ATP-binding protein%3B KpsT	0.49	0.73	0.45	5.24	4.34	3.8	1.951	0.964457	0.0240429	0.49	0.73	0.45	13.27	17.32	16.86	11.413	3.51262	5.12502e-33	0.49	0.73	0.45	11.91	8.75	7.04	3.663	1.87309	1.07541e-07
gene-ksgA	ksgA	dimethyladenosine transferase	0.27	0.16	0.07	2.16	1.28	1.6	2.487	1.31416	0.127241	0.27	0.16	0.07	2.68	2.1	2.51	5.852	2.54897	0.000269902	0.27	0.16	0.07	3.15	2.51	2.73	3.733	1.90051	0.00523548
gene-lacF	lacF	lactose transport system permease protein%3B LacF	0.91	0.64	0.67	10.36	3.88	10.57	2.732	1.44976	0.0031819	0.91	0.64	0.67	3.6	2.29	2.56	1.538	0.621282	0.190485	0.91	0.64	0.67	4.06	6.85	4.23	1.509	0.594067	0.14365
gene-lacG	lacG	lactose transport system permease protein%3B LacG	0.23	0.51	0.42	9.23	6.87	9.22	5.366	2.42378	9.32758e-07	0.23	0.51	0.42	2.72	2.35	3.75	3.033	1.6009	0.00475379	0.23	0.51	0.42	7.27	9.25	6.78	4.455	2.15533	1.91774e-06
gene-lap	lap	leucine aminopeptidase	8.71	8.74	6.4	56.49	42.62	54.69	1.568	0.649225	0.000342123	8.71	8.74	6.4	32.02	31.82	35.15	1.677	0.745721	1.34204e-09	8.71	8.74	6.4	47.23	47.92	39.34	1.239	0.308819	0.0414469
gene-lepA	lepA	LepA gene product	161.21	134.97	136.6	114.5	133.95	106.63	0.2	-2.32129	3.02645e-37	161.21	134.97	136.6	148.9	156.86	154.53	0.43	-1.21919	5.14503e-40	161.21	134.97	136.6	132.8	150.63	136.57	0.212	-2.24036	1.00407e-101
gene-lepB	lepB	leader peptidase I	24.33	22.99	22.85	29.41	25.18	28.26	0.29	-1.78495	1.78089e-26	24.33	22.99	22.85	28.03	26.49	25.48	0.457	-1.13039	2.3967e-17	24.33	22.99	22.85	33.51	36.77	36.29	0.337	-1.56879	9.49224e-33
gene-lepB-2	lepB	leader peptidase I	21.79	19.82	20.49	65.67	45.89	57.94	0.675	-0.567665	0.00438925	21.79	19.82	20.49	52.86	45.52	55.08	0.986	-0.0208793	0.907345	21.79	19.82	20.49	68.38	71.56	62.28	0.73	-0.45372	0.00168224
gene-leuA-2	leuA	2-isopropylmalate synthase	61.84	53.76	55.83	120.24	102.05	100.81	0.456	-1.13368	1.15705e-13	38.97	33.81	31.43	36.6	34.65	41.82	0.438	-1.19081	3.47673e-33	38.97	33.81	31.43	67.34	82.77	89.81	0.503	-0.991194	1.55019e-15
gene-leuA	leuA	alpha-isopropylmalate synthase	38.97	33.81	31.43	92.66	76.62	95.11	0.616	-0.699132	4.40805e-06	61.84	53.76	55.83	181.2	179.46	202.68	1.323	0.403379	3.93038e-05	61.84	53.76	55.83	180.86	176.55	164.13	0.665	-0.589006	1.13904e-06
gene-leuB	leuB	3-isopropylmalate dehydrogenase	2.8	2.42	2.47	21.4	20.51	20.07	1.972	0.979301	1.16311e-05	2.8	2.42	2.47	14.18	13.59	13.25	2.152	1.1056	1.36283e-08	2.8	2.42	2.47	24.47	24.76	20.78	2.007	1.00529	1.30418e-07
gene-leuC	leuC	3-isopropylmalate dehydratase	23.11	19.71	15.4	30.83	25.69	28.01	0.355	-1.49558	1.85511e-20	23.11	19.71	15.4	55.84	55.78	57.41	1.179	0.237126	0.0391655	23.11	19.71	15.4	40.67	46.59	43.22	0.493	-1.02137	1.15621e-16
gene-leuD	leuD	3-isopropylmalate dehydratase	11.52	11.11	10.56	59.25	58.52	37.09	1.165	0.220075	0.450595	11.52	11.11	10.56	59.55	56.68	62.92	2.15	1.10459	1.26324e-12	11.52	11.11	10.56	89.76	84.27	83.34	1.752	0.8088	3.94977e-07
gene-leuS	leuS	leucyl-tRNA synthetase	5.49	4.82	4.13	26.8	33.76	24.37	1.439	0.525166	0.0200358	5.49	4.82	4.13	43.52	41.36	46.43	3.685	1.88152	3.43654e-75	5.49	4.82	4.13	47.39	50.4	42.39	2.12	1.08434	1.30416e-17
gene-lexA	lexA	SOS function regulatory protein	1427.66	1365.41	1021.34	448.23	677.45	450.48	0.103	-3.28017	2.54271e-45	1427.66	1365.41	1021.34	714.85	723.63	670.83	0.224	-2.15851	6.10365e-112	1427.66	1365.41	1021.34	649.78	694.86	785.36	0.124	-3.01306	3.99878e-139
gene-lgt	lgt	prolipoprotein diacylglyceryl transferase	10.47	8.18	6.72	27.3	26.67	22.14	0.74	-0.434921	0.0584803	10.47	8.18	6.72	23.3	20.04	23.07	1.054	0.0764284	0.69037	10.47	8.18	6.72	31.61	31.01	26.19	0.777	-0.363415	0.0395965
gene-lig-2	lig	DNA ligase	33.16	33.45	27.1	55.99	43.32	47.57	0.38	-1.39555	8.05321e-22	1.15	0.97	0.94	7.44	7.06	8.33	3.019	1.59414	2.51515e-18	33.16	33.45	27.1	57.76	59.88	50.36	0.393	-1.34842	6.55447e-30
gene-lig	lig	DNA ligase	1.15	0.97	0.94	8.85	9.04	7.48	2.013	1.0097	2.37446e-05	33.16	33.45	27.1	55.26	51.54	56.72	0.705	-0.504252	9.24159e-08	1.15	0.97	0.94	9.23	11.01	7.86	2	1.00005	5.03178e-07
gene-lim	lim	lipophilic protein	0.86	1.56	1.27	18.74	5.87	16.32	2.646	1.40381	0.00183317	0.86	1.56	1.27	3.58	3.23	4.09	1.181	0.2402	0.529021	0.86	1.56	1.27	4.24	6.04	5.62	0.942	-0.0863627	0.809096
gene-lim17	lim17	LIM17 protein	2.77	2.03	1.95	12.68	14.11	10.29	1.346	0.428657	0.112696	2.77	2.03	1.95	13.34	12.68	12.57	2.318	1.21291	2.5903e-12	2.77	2.03	1.95	22.34	21.41	20.68	2.101	1.07134	8.59347e-10
gene-lipA	lipA	lipoic acid synthetase	15.51	12.6	11.73	35.05	35.11	33.3	0.638	-0.648971	0.000359225	15.51	12.6	11.73	69.8	65.02	82.37	2.195	1.13414	2.78615e-20	1.87	1.96	2.5	4.38	4.14	3.94	0.436	-1.19811	3.51086e-05
gene-lipA-2	lipA	lipoic acid synthetase	1.87	1.96	2.5	6.75	3.21	6.76	0.641	-0.641245	0.116014	1.87	1.96	2.5	4.52	4.62	3.31	0.791	-0.338777	0.333054	15.51	12.6	11.73	97.58	85.43	81.94	1.474	0.559701	0.000161045
gene-lipB	lipB	LipB protein	3.83	3.59	3.14	13.02	9.43	11.67	0.78	-0.358492	0.0574163	3.83	3.59	3.14	4.09	2.91	3.71	0.411	-1.28384	4.36529e-16	3.83	3.59	3.14	10.42	12.07	13.67	0.745	-0.424006	0.00483701
gene-livF	livF	high-affinity branched-chain amino acid transport ATP-binding protein%3B BraG	1.48	1.33	2.07	24.09	17	21.94	3.173	1.6658	7.71905e-08	1.48	1.33	2.07	8.99	9.45	8.24	2.207	1.14197	0.000147197	1.48	1.33	2.07	17.42	18.56	13.89	2.281	1.18974	1.32324e-05
gene-livG	livG	high-affinity branched-chain amino acid transport ATP-binding protein	2.26	2.41	1.84	32.48	21.42	27.22	3.027	1.59791	4.66476e-12	2.26	2.41	1.84	18.62	15.43	18.88	3.275	1.71148	1.2545e-20	2.26	2.41	1.84	29.5	30.42	28.02	2.97	1.5706	7.55657e-19
gene-livH	livH	high-affinity branched-chain amino acid transport protein	1.38	1.58	1.49	34.11	26.01	27.64	4.796	2.26193	2.9881e-22	1.38	1.58	1.49	35.52	34.69	36.54	9.698	3.27775	6.74864e-76	1.38	1.58	1.49	27.31	25.88	29.24	4.085	2.03041	9.11154e-24
gene-livH-2	livH	high-affinity branched-chain amino acid transport permease protein	1.65	0.93	0.84	4.9	4.98	6.21	1.162	0.216344	0.645441	1.65	0.93	0.84	1.95	3.03	3.44	0.99	-0.0148219	0.979747	1.65	0.93	0.84	4.6	3.7	3.77	0.784	-0.350205	0.373482
gene-llaI.2	llaI.2	BAA16667.1	19.91	25.07	21.43	27.32	28.24	36.68	0.337	-1.56919	1.55671e-13	19.91	25.07	21.43	18.93	18.1	18.46	0.335	-1.57604	2.57411e-34	19.91	25.07	21.43	45.46	53.47	52.64	0.496	-1.01025	4.38508e-13
gene-lmbP	lmbP	LmbP protein	1.35	1.79	1.23	6.54	8.14	7.9	1.267	0.341097	0.338758	1.35	1.79	1.23	3.15	3.05	3.48	0.888	-0.170971	0.645975	1.35	1.79	1.23	6.99	7.63	5.77	1.024	0.0336204	0.915984
gene-lpxA	lpxA	acyl-[acyl-carrier-protein]--UDP-N-acetylglucosamine o-acyltransferase	1.84	1.69	1.11	10.94	11.12	9.65	1.681	0.74932	0.0215452	1.84	1.69	1.11	10.58	11.59	9.33	2.727	1.44732	1.59019e-07	1.84	1.69	1.11	17.11	20.22	17.84	2.62	1.38967	1.25531e-08
gene-lpxB	lpxB	lipid A disaccharide synthase	3.72	3.77	4.53	22.01	20.75	20.98	1.288	0.36554	0.132544	3.72	3.77	4.53	14.93	16.69	16.93	1.624	0.699824	0.000170728	3.72	3.77	4.53	31.36	29.03	27.93	1.616	0.692354	0.000172617
gene-lpxC	lpxC	UDP-3-o-acyl N-acetylglcosamine deacetylase	0.73	0.11	0.61	6.63	5.16	5.79	3.008	1.58895	0.00466387	0.73	0.11	0.61	1.64	1.91	2.28	1.629	0.704286	0.285003	0.73	0.11	0.61	5.47	4.86	4.41	2.296	1.19883	0.0144872
gene-lpxD	lpxD	UDP-3-o-[3-hydroxymyristoyl] glucosamine n-acyltransferase	17.02	11.74	13.22	28.19	37.59	28.1	0.552	-0.857998	0.00052046	17.02	11.74	13.22	21.02	22.86	23.29	0.645	-0.632063	3.0943e-05	17.02	11.74	13.22	32.56	37.56	35.55	0.555	-0.848259	1.98986e-08
gene-lrtA	lrtA	light repressed protein	2156.74	3698.42	3243.89	550.29	468.03	508.54	0.041	-4.62274	3.05313e-86	2156.74	3698.42	3243.89	1371.69	1468.78	1289.46	0.18	-2.47077	1.13911e-19	2156.74	3698.42	3243.89	648.15	682.35	746.68	0.05	-4.32606	6.7181e-120
gene-lspA	lspA	lipoprotein signal peptidase	1.12	2.22	1.63	15.62	7.88	13.6	1.892	0.920218	0.0799651	1.12	2.22	1.63	3.01	2.12	3.08	0.649	-0.623194	0.339655	1.12	2.22	1.63	8.39	7.42	7.95	1.102	0.139759	0.78452
gene-lysA	lysA	diaminopimelate decarboxylase	8.61	8.01	6.09	36.6	29	29.79	1.024	0.0341392	0.8751	8.61	8.01	6.09	25.88	22.65	28.91	1.378	0.462482	0.000808226	8.61	8.01	6.09	27.43	33.56	25.06	0.831	-0.266936	0.0904415
gene-lysC	lysC	aspartate kinase	1.58	1.38	1.45	15	9	13.3	2.03	1.02126	5.12762e-05	1.58	1.38	1.45	12.66	10.92	11.53	3.214	1.68431	8.00387e-23	1.58	1.38	1.45	12.11	11.71	9.74	1.661	0.732257	0.00018093
gene-lysS	lysS	lysyl-tRNA synthetase	2.52	2.5	1.98	14.75	16.33	12.47	1.518	0.602059	0.0127194	2.52	2.5	1.98	17.66	15.15	17.4	2.892	1.53215	2.23923e-22	2.52	2.5	1.98	16.35	14.93	13.23	1.394	0.479286	0.0107146
gene-lytB	lytB	amidase enhancer	5.49	6.55	5.98	22.12	17.84	22.35	0.834	-0.2611	0.226161	5.49	6.55	5.98	21.53	19.35	18.73	1.331	0.41202	0.0066986	5.49	6.55	5.98	19.93	23.54	21.69	0.787	-0.346335	0.0265303
gene-lytR	lytR	membrane bound protein%3B LytR	2.62	3.56	2.42	23.17	16.01	19.93	1.663	0.733585	0.00197598	2.62	3.56	2.42	15.55	13.59	16.09	2.116	1.08165	4.51102e-10	2.62	3.56	2.42	16.73	19.11	15.1	1.293	0.370868	0.0545818
gene-maf	maf	maf protein	20.56	18.19	18.65	38.3	40.31	38.89	0.506	-0.982231	1.37282e-07	20.56	18.19	18.65	39.15	29.15	36.02	0.727	-0.460477	0.00231498	20.56	18.19	18.65	83.24	92.06	73.47	0.965	-0.0518673	0.751636
gene-malK	malK	cytoplasmic membrane protein for maltose uptake	1.24	1.06	1.27	13.51	10.21	12.65	2.478	1.30934	8.0006e-07	1.24	1.06	1.27	7.6	7.32	7.94	2.592	1.37389	5.33958e-09	1.24	1.06	1.27	10.47	11.23	9.85	1.946	0.960175	2.66968e-05
gene-malQ	malQ	4-alpha-glucanotransferase	5.53	5.09	4.87	59.87	60.89	50.39	2.693	1.42925	1.76113e-14	5.53	5.09	4.87	29.49	29.21	30.91	2.336	1.22418	4.90251e-22	5.53	5.09	4.87	60.21	69.54	51.33	2.557	1.3542	4.88492e-20
gene-manA	manA	mannose-6-phosphate isomerase	19.21	15.23	12.09	48.61	46.68	37.54	0.71	-0.493643	0.0311894	19.21	15.23	12.09	53.8	60.85	63.4	1.537	0.619801	4.82759e-05	19.21	15.23	12.09	100.99	100.94	91.16	1.411	0.497176	0.00134309
gene-map	map	methionine aminopeptidase	24.62	26.06	25.34	54.56	76	45.79	0.571	-0.807934	0.00191193	24.62	26.06	25.34	119.13	116.13	131.83	1.934	0.951461	7.38778e-18	0.23	0.17	0.07	0.47	0.23	0.91	0.777	-0.364691	0.746111
gene-map-2	map	methionine aminopeptidase	0.23	0.17	0.07	0.96	0.42	0.68	1.093	0.127961	0.917585	0.23	0.17	0.07	3.65	3.78	5.71	11.183	3.48326	1.22854e-07	24.62	26.06	25.34	129.51	109.26	104.64	0.998	-0.00306314	0.985584
gene-mbpA	mbpA	adenine-specific DNA metylase	2.24	2.52	2.05	14.42	12.74	17.58	1.61	0.687321	0.0144052	2.24	2.52	2.05	8.59	10.79	13.77	1.953	0.965987	0.00012277	2.24	2.52	2.05	25.35	21.3	24.9	2.327	1.21845	1.42011e-08
gene-mcpA	mcpA	methyl-accepting chemotaxis protein	24.53	23.52	22.66	135.93	109.63	126.47	1.267	0.341156	0.0254946	24.53	23.52	22.66	60.39	55.88	65.42	1.035	0.0502493	0.657987	24.53	23.52	22.66	86.57	100.71	99.15	0.879	-0.186387	0.105877
gene-me	me	malic enzyme	5.26	4.36	4.76	56.32	38.78	50.11	2.434	1.28326	3.07844e-11	5.26	4.36	4.76	26.46	23.71	27.13	2.169	1.11727	1.6446e-17	5.26	4.36	4.76	36.75	40.84	30.55	1.641	0.714841	6.0279e-06
gene-melB	melB	melibiose carrier protein	21.37	22.21	18.03	296.34	227.55	300.75	3.24	1.69579	1.92413e-27	21.37	22.21	18.03	77.38	82.01	85.38	1.606	0.683431	2.74111e-12	21.37	22.21	18.03	226.28	255.19	248.05	2.585	1.37023	3.53173e-39
gene-menA	menA	1%2C4-dihydroxy-2-naphtoic acid prenyltransferase	2.71	3.38	2.16	30.3	41.03	26.24	2.928	1.55004	1.84117e-07	2.71	3.38	2.16	13.52	14.48	12.29	1.961	0.971842	2.21361e-05	2.71	3.38	2.16	27.73	29.99	23.8	2.179	1.12343	6.39669e-08
gene-menB	menB	naphthoate synthase	2.25	2.28	1.82	31.58	24.43	30.05	3.304	1.7243	1.85221e-15	2.25	2.28	1.82	10.05	10.8	11.24	2.038	1.02723	8.42723e-07	2.25	2.28	1.82	17.7	22.07	18.92	2.029	1.02058	1.14184e-07
gene-menD	menD	2-succinyl-6-hydroxy-2%2C4-cyclohexadiene-1-carboxylate synthase	3.64	3.46	3.81	19.26	23.75	18.86	1.378	0.462771	0.0561251	3.64	3.46	3.81	16.37	13.71	12.92	1.59	0.66907	3.76651e-05	3.64	3.46	3.81	19.49	21.03	20.04	1.211	0.275839	0.0834782
gene-menE	menE	O-succinylbenzoic acid--CoA ligase	0.6	0.63	0.65	7.45	7.81	6.79	2.86	1.51586	1.42204e-06	0.6	0.63	0.65	5.56	5.91	6.48	3.857	1.9476	1.50278e-12	0.6	0.63	0.65	9.43	11.09	9.73	3.529	1.81917	8.81775e-13
gene-merA	merA	mercuric reductase	0.6	0.65	0.35	4.39	1.1	4.74	1.542	0.625269	0.281773	0.6	0.65	0.35	0.96	0.92	1.28	0.799	-0.323897	0.496585	0.6	0.65	0.35	2.29	2.4	2.74	1.017	0.0247296	0.950637
gene-merR-2	merR	nitrilase	0.04	0	0.05	25.46	21.08	15.98	177.818	7.47426	8.72742e-12	0.04	0	0.05	18.5	18.27	24.7	288.034	8.17009	1.47177e-14	0.04	0	0.05	28.11	42.37	23.34	239.587	7.90441	1.37633e-13
gene-merR	merR	mercuric resistance operon regulatory protein%3B precorrin isomerase	6.6	6.29	6.02	11.67	10.06	11.15	0.424	-1.2378	2.63206e-10	6.6	6.29	6.02	10.73	10.94	10.8	0.691	-0.532617	0.00176535	6.6	6.29	6.02	11.63	12.88	13.77	0.445	-1.16726	7.86937e-13
gene-merR-3	merR	mercuric resistance operon regulatory protein	3.15	2.27	1.24	5.83	6.46	5.38	0.67	-0.577759	0.25963	3.15	2.27	1.24	2.21	1.62	3.39	0.428	-1.22377	0.0292913	3.15	2.27	1.24	2.58	5.04	5.19	0.439	-1.18613	0.0100946
gene-met3	met3	sulfate adenylyltransferase	1.68	1.35	1	12.8	6.88	10.69	1.832	0.873418	0.00817051	1.68	1.35	1	6.66	5.12	6.84	1.862	0.89661	0.00099788	1.68	1.35	1	7.73	7.63	6.51	1.195	0.256683	0.355182
gene-metH	metH	5-methyltetrahydrofolate--homocysteine methyltransferase	13.44	12.43	11.5	28.84	23.01	27.35	0.51	-0.970593	1.38661e-11	13.44	12.43	11.5	34.11	32.85	34.64	1.1	0.137645	0.155559	13.44	12.43	11.5	23.88	27.56	24.44	0.44	-1.18312	7.77227e-30
gene-metS	metS	methionyl-tRNA synthetase	11.2	8.88	7.7	27.8	27.26	25.84	0.711	-0.491241	0.00670322	11.2	8.88	7.7	23.49	21.07	24.34	1.005	0.00760389	0.96324	11.2	8.88	7.7	42.91	45.71	40.07	1.017	0.0238991	0.877898
gene-metX	metX	S-adenosylmethionine synthetase	4.46	3.74	3.31	41.43	29.56	35.71	2.252	1.17094	9.39502e-10	4.46	3.74	3.31	31.67	28.35	34.56	3.32	1.73107	1.13101e-36	4.46	3.74	3.31	31.51	32.14	29.35	1.776	0.828303	3.63854e-08
gene-mfd	mfd	transcription-repair coupling factor	9.16	9.69	8.34	26.32	26.61	25.51	0.698	-0.519246	0.00138398	9.16	9.69	8.34	15.9	14.86	16.16	0.697	-0.520188	4.5839e-07	9.16	9.69	8.34	24.84	25.77	22.29	0.582	-0.779933	2.13064e-10
gene-mgtC	mgtC	Mg2+ transport ATPase	0.43	0.77	0.44	7.04	3.62	10.07	3.096	1.63053	0.00661506	0.43	0.77	0.44	0.53	1.64	1.74	0.947	-0.0785084	0.932171	0.43	0.77	0.44	2.81	3.04	3.23	1.228	0.296471	0.61197
gene-mgtE	mgtE	Mg2+ transporter	0.37	0.44	0.27	7.55	4	5.11	3.711	1.89184	5.99894e-06	0.37	0.44	0.27	1.97	1.6	2.78	2.354	1.23524	0.00513689	0.37	0.44	0.27	3.06	3.4	3.44	2	0.999913	0.00832921
gene-miaA	miaA	tRNA delta-2-isopentenylpyrophosphate (IPP) transferase	1.79	0.74	0.7	5.75	7.01	5.21	1.386	0.470788	0.311209	1.79	0.74	0.7	3.57	3.76	2.47	1.237	0.306548	0.503923	1.79	0.74	0.7	4.65	6.98	6.8	1.267	0.341264	0.366896
gene-minC	minC	septum site-determining protein%3B MinC	1.3	1.83	2.78	14.85	15.2	11.03	1.708	0.772309	0.0542866	1.3	1.83	2.78	4.77	5.82	4.31	1.008	0.0121358	0.980657	1.3	1.83	2.78	11.69	10.68	10.94	1.261	0.334964	0.316236
gene-minD	minD	septum site-determining protein%3B MinD	5.05	4.5	3.85	26.37	43.74	21.5	1.705	0.770158	0.0253761	5.05	4.5	3.85	17.71	16.3	20.37	1.629	0.703724	0.00028408	5.05	4.5	3.85	39.53	35.53	32.96	1.791	0.840769	5.32613e-06
gene-minE	minE	septum site-determining protein%3B MinE	3.46	5.41	3.78	21.94	25.27	20.05	1.428	0.513827	0.275819	3.46	5.41	3.78	20.21	21.66	21.1	1.905	0.929948	0.0294696	3.46	5.41	3.78	34.83	39.45	24.58	1.892	0.919793	0.0144872
gene-mltA	mltA	membrane-bound lytic transglycosylase A	6.44	5.8	5.06	23.91	20.81	21.42	0.934	-0.0989058	0.645441	6.44	5.8	5.06	10.2	9.32	11.91	0.732	-0.449858	0.0104939	6.44	5.8	5.06	15	18.1	16.63	0.632	-0.662733	2.57522e-05
gene-mmsB	mmsB	3-hydroxyisobutyrate dehydrogenase	0.37	0.71	0.38	11.81	3.41	9.6	4.095	2.03375	0.000350323	0.37	0.71	0.38	2.83	2.12	2.67	2.08	1.05651	0.0476835	0.37	0.71	0.38	4.07	4.81	3.56	1.872	0.904319	0.049858
gene-mntA	mntA	Mn transporter%3B MntA	11.05	16.61	12.88	3.38	3.67	3.18	0.062	-4.0228	1.74373e-53	11.05	16.61	12.88	0.98	0.75	1.63	0.033	-4.91339	3.1484e-63	11.05	16.61	12.88	8.33	9.78	7.16	0.137	-2.86653	2.41141e-47
gene-mntB	mntB	Mn transporter%3B MntB	6.28	9.29	6.81	2.77	3.43	3.38	0.105	-3.25724	3.62858e-32	6.28	9.29	6.81	1.55	1.3	1.33	0.075	-3.73934	3.20104e-42	6.28	9.29	6.81	5.81	7.14	6.67	0.193	-2.37643	1.49941e-31
gene-mntC	mntC	Mn transporter%3B MntC	74.56	99.46	81.1	13.79	12.45	16.89	0.041	-4.60045	1.77649e-112	74.56	99.46	81.1	3.59	2.41	4.07	0.016	-5.98085	6.36787e-256	74.56	99.46	81.1	29.63	31.94	32.35	0.081	-3.62948	1.15442e-141
gene-moaA	moaA	molybdenum cofactor biosynthesis protein A	1.15	1.12	1.17	14.38	12.09	14.19	2.894	1.53316	2.17772e-07	1.15	1.12	1.17	21.4	26.1	24.36	8.431	3.07568	1.32625e-38	1.15	1.12	1.17	27.14	29.22	34.86	5.87	2.55341	3.4247e-26
gene-moaC	moaC	molybdenum cofactor biosynthesis protein C	1.27	2.07	1.48	12.9	10.5	13.3	1.858	0.893505	0.00347793	1.27	2.07	1.48	22.17	21.64	22.22	5.506	2.46088	5.16245e-31	1.27	2.07	1.48	25.1	27.79	29.89	3.78	1.91844	3.37817e-18
gene-moaE	moaE	molybdopterin (MPT) converting factor%2C subunit 2	1.37	0.96	0.98	15.43	10.6	13.34	2.965	1.56813	0.000286479	1.37	0.96	0.98	13.36	14.73	12.49	4.881	2.28708	2.01731e-09	1.37	0.96	0.98	24.74	25.58	36.22	5.919	2.56533	5.44345e-13
gene-modA	modA	molybdate-binding periplasmic protein	0.41	0.17	0.21	2.81	0.6	1.53	1.53	0.613771	0.516538	0.41	0.17	0.21	0.25	0.28	0.09	0.321	-1.63825	0.161053	0.41	0.17	0.21	1.45	1.7	1.16	1.218	0.284531	0.711187
gene-moeA	moeA	molybdopterin biosynthesis%3B MoeA	2.99	3.17	2.91	22.63	20.76	20.48	1.718	0.780435	0.000277239	2.99	3.17	2.91	66.15	56.74	45.82	7.506	2.90797	6.23153e-65	2.99	3.17	2.91	41.17	50.84	43.45	3.278	1.71262	5.30988e-26
gene-moeB	moeB	molybdopterin biosynthesis MoeB protein	43.11	36.23	33.93	74.04	86.18	58.49	0.474	-1.07611	4.10517e-07	43.11	36.23	33.93	157.56	145.71	174.77	1.701	0.766492	3.53277e-15	43.11	36.23	33.93	175.74	155.9	134.67	0.909	-0.137754	0.371719
gene-mom72	mom72	mitochondrial outer membrane 72K protein	3.4	3.42	2.9	15.38	13.53	11.52	1.022	0.0317039	0.923762	3.4	3.42	2.9	26.57	28.2	35.03	3.701	1.8879	7.67412e-22	3.4	3.42	2.9	24.17	21.28	20	1.498	0.582827	0.007628
gene-morR	morR	MorR protein	5.31	4.53	3.87	20.43	15.85	17.75	0.961	-0.0576339	0.81086	5.31	4.53	3.87	11.74	10.71	13.3	1.051	0.0716782	0.726172	5.31	4.53	3.87	20.48	22.56	22.25	1.047	0.0666717	0.713562
gene-moxR	moxR	MoxR protein	1.28	1.1	1.25	20.88	10.43	16.76	3.227	1.69004	1.34746e-06	1.28	1.1	1.25	4.66	6.38	7.36	2.042	1.02977	0.002216	1.28	1.1	1.25	12.44	12.8	12.93	2.341	1.22705	6.10956e-06
gene-mraY	mraY	phospho-N-acetylmuramoyl-pentapeptide-transferase	1.54	1.82	1.58	14.06	12.7	14.65	2.048	1.03404	8.12636e-05	1.54	1.82	1.58	4.68	5.46	4.81	1.218	0.284251	0.347626	1.54	1.82	1.58	7.03	8.81	7.56	1.04	0.0564169	0.843254
gene-mrcA	mrcA	penicillin-binding protein 1B	49.23	49.13	44.78	104.46	121.94	100.22	0.555	-0.848553	2.92314e-06	49.23	49.13	44.78	94.9	90.79	94.74	0.79	-0.33988	0.000165106	49.23	49.13	44.78	112.87	119.98	114.23	0.528	-0.920814	6.39924e-19
gene-mrcB	mrcB	penicillin-binding protein 1B	18.4	16.05	16.06	29.01	27.92	26.35	0.399	-1.32582	1.15142e-17	18.4	16.05	16.06	25.57	25.78	26.61	0.624	-0.681395	1.31662e-11	18.4	16.05	16.06	34.05	34.2	33.38	0.438	-1.18992	8.25648e-25
gene-mrdB	mrdB	rod-shape-determining protein	2.01	1.82	2.16	22.39	16.05	21.65	2.439	1.28645	2.94009e-07	2.01	1.82	2.16	7.48	7.27	7.53	1.501	0.585819	0.0145127	2.01	1.82	2.16	8.74	11.55	8.99	1.073	0.101898	0.689847
gene-mscL	mscL	large-conductance mechanosensitive channel	5.79	5.75	4.84	39.77	26.51	37.98	1.563	0.643898	0.00701176	5.79	5.75	4.84	13.79	14.45	16.44	1.094	0.129409	0.571009	5.79	5.75	4.84	34.87	36.62	36.85	1.471	0.556358	0.00140918
gene-msrA	msrA	peptide methionine sulfoxide reductase	24.8	18.21	20.84	46.07	62.06	38.1	0.572	-0.806897	0.00289343	17.29	16.66	15.56	51.05	44.64	43.34	1.125	0.170488	0.259735	24.8	18.21	20.84	69.3	75.47	80.6	0.791	-0.338104	0.0320411
gene-msrA-2	msrA	peptide methionine sulfoxide reductase	17.29	16.66	15.56	90.11	89.81	88.29	1.337	0.419125	0.0172786	24.8	18.21	20.84	57.27	60.68	61.62	1.126	0.171086	0.279288	17.29	16.66	15.56	82.91	96.26	91.85	1.216	0.282358	0.0372833
gene-mtfB	mtfB	Mannosyltransferase B	1.68	1.56	1.27	8.9	9.63	11.12	1.614	0.690916	0.0173398	1.68	1.56	1.27	6.53	4.96	5.79	1.547	0.62942	0.0189862	1.68	1.56	1.27	13.25	12.89	13.59	1.943	0.958331	1.42691e-05
gene-murC	murC	UDP-N-acetylmuramate-alanine ligase	5.54	5.28	3.91	58.68	36.89	51.31	2.417	1.27309	6.20757e-10	5.54	5.28	3.91	22.27	17.65	20.16	1.649	0.721784	6.33782e-07	5.54	5.28	3.91	24.56	36.14	27.85	1.312	0.391736	0.0182629
gene-murD	murD	UDP-N-acetylmuramoylalanine--D-glutamate ligase	2.16	1.25	1.37	5.55	4.81	6.07	0.84	-0.251289	0.427264	2.16	1.25	1.37	14.39	13.84	15.65	3.724	1.89669	4.4185e-24	2.16	1.25	1.37	13.78	15.85	12.48	1.935	0.952619	5.2539e-06
gene-murE	murE	UDP-MurNac-tripeptide synthetase	4.23	4.77	2.9	22.52	27.77	20	1.452	0.53801	0.0373339	4.23	4.77	2.9	16.33	12.92	15.31	1.513	0.597349	0.000306915	4.23	4.77	2.9	22.61	24.7	24.51	1.322	0.402178	0.0144872
gene-murF	murF	UDP-N-acetylmuramoylalanyl-D-glutamyl-2%2C6-diamino-pimelate-D-alanyl-D-alanine ligase	2.24	1.8	1.98	10.32	7.85	8.57	1.08	0.110392	0.702966	2.24	1.8	1.98	3.36	2.48	2.93	0.588	-0.765604	0.00372284	2.24	1.8	1.98	5.35	7	6.69	0.693	-0.52834	0.0179547
gene-murG	murG	UDP-N-acetylglucosamine-N-acetylmuramyl-(pentapeptide)pyrophosphoryl-undecaprenol N-acetylglucosamine transferase	8.73	8.01	7.2	45.3	52.04	38.89	1.393	0.477884	0.0252896	8.73	8.01	7.2	33.57	29.45	34.76	1.649	0.721174	2.03511e-09	8.73	8.01	7.2	63.18	65.94	57.95	1.714	0.777349	1.15536e-09
gene-murI	murI	glutamate racemase	12.6	11.45	9.66	72.42	68.54	70.75	1.549	0.631434	0.000324257	12.6	11.45	9.66	30.55	26.12	30.2	1.035	0.0491616	0.781596	12.6	11.45	9.66	68.4	74.9	71.15	1.412	0.498178	0.000327975
gene-murZ	murZ	UDP-N-acetylglucosamine 1-carboxyvinyltransferase	43.12	38.32	33.12	102.84	130.92	95.88	0.707	-0.500163	0.0192188	43.12	38.32	33.12	46.22	41.11	41.88	0.456	-1.13141	1.31072e-31	43.12	38.32	33.12	69.81	88.91	79.66	0.455	-1.1354	6.7917e-25
gene-mutL	mutL	DNA mismatch repair protein%3B MutL	1.22	1.25	1.35	10.44	4.76	8.35	1.475	0.560829	0.0995716	1.22	1.25	1.35	4.02	3.08	4.06	1.179	0.237882	0.385465	1.22	1.25	1.35	4.67	5.86	4.66	0.868	-0.204641	0.406925
gene-mutM	mutM	formamidopyrimidine-DNA glycosylase	0.58	0.52	0.64	12.77	7	15.1	4.911	2.2959	3.52716e-07	0.58	0.52	0.64	4.34	3.62	2.79	2.491	1.3165	0.00470933	0.58	0.52	0.64	6.57	8.56	7.07	2.838	1.50463	8.37029e-05
gene-mutS	mutS	DNA mismatch repair protein%3B MutS	0.98	1.32	1.14	11.26	9.47	12.62	2.332	1.22167	2.53513e-07	0.98	1.32	1.14	7.11	6.08	6.55	2.312	1.20921	5.83416e-11	0.98	1.32	1.14	10.7	11.83	14.38	2.326	1.21767	3.12298e-10
gene-mutS-2	mutS	DNA mismatch repair protein	1.57	1.67	1.23	10.62	9.55	10.3	1.653	0.725456	0.000249811	1.57	1.67	1.23	7.24	7.18	9.29	2.146	1.10144	6.12115e-11	1.57	1.67	1.23	9.99	10.48	8.46	1.412	0.497796	0.00489458
gene-mutT	mutT	mutator MutT protein	0.82	0.83	0.56	1.91	1.22	7.01	1.215	0.280934	0.816034	0.82	0.83	0.56	2.64	2.14	1.01	1.011	0.0164328	0.988286	0.82	0.83	0.56	3	3.39	1.56	0.837	-0.256987	0.787016
gene-nadA	nadA	quinolinate synthetase	45.6	37.06	38.85	13.03	10.13	11.95	0.071	-3.82427	1.14101e-110	45.6	37.06	38.85	11.76	11.96	13.75	0.124	-3.01279	2.20131e-124	45.6	37.06	38.85	9.78	8.97	9.2	0.051	-4.29884	4.19668e-201
gene-nadB	nadB	L-aspartate oxidase	1.35	1.15	1.15	6.32	2.6	6.27	0.996	-0.00631136	0.987859	1.35	1.15	1.15	3.6	3.76	3.4	1.19	0.251228	0.32978	1.35	1.15	1.15	3.46	3.49	3.41	0.619	-0.691472	0.00247797
gene-nadC	nadC	nicotinate-nucleotide pyrophosphorylase	13.45	11.65	13.22	56.24	47.27	58.34	1.029	0.0416069	0.856899	13.45	11.65	13.22	25.61	26.91	33.03	0.895	-0.159678	0.336723	13.45	11.65	13.22	62.44	67.66	78.79	1.201	0.263834	0.099382
gene-nadE	nadE	NH(3)-dependent NAD(+) synthetase	4.46	3.53	3.62	13.69	11.2	12.85	0.789	-0.341866	0.0981095	4.46	3.53	3.62	7.98	5.94	6.95	0.726	-0.461961	0.0107977	4.46	3.53	3.62	10.05	11.14	12.03	0.626	-0.675065	3.88787e-05
gene-napA	napA	Na(+)/H(+) antiporter	0.91	0.91	0.66	8.32	4.89	8.27	2.083	1.05876	0.000368349	0.91	0.91	0.66	2.56	2.67	2.63	1.277	0.353202	0.204078	0.91	0.91	0.66	3.65	4.88	4.93	1.175	0.232818	0.362243
gene-napC	napC	carboxynorspermidine decarboxylase	0.92	0.83	0.38	6.09	4.85	5.13	1.834	0.875244	0.0241148	0.92	0.83	0.38	1.75	0.8	1.11	0.695	-0.525609	0.313856	0.92	0.83	0.38	3.1	2.72	3.05	0.915	-0.128922	0.756539
gene-narB	narB	nitrate reductase	0.65	0.85	0.81	13.88	18.63	14.11	4.908	2.29511	3.30866e-16	0.65	0.85	0.81	67.5	61.94	83.92	37.283	5.22046	2.38588e-201	0.65	0.85	0.81	133.85	147.12	144.56	40.217	5.32974	5.99255e-216
gene-natA	natA	conserved component of ABC transporter for natural amino acids	0.82	0.69	0.29	8.32	3.84	6.53	2.529	1.33875	0.0109116	0.82	0.69	0.29	3.11	3.64	3.99	2.376	1.2484	0.010764	0.82	0.69	0.29	4.84	6.42	5.56	2.051	1.03622	0.0158917
gene-natB	natB	periplasmic binding protein of ABC transporter for natural amino acids	5.21	4.39	4.65	22.61	13.85	20.67	0.969	-0.0455469	0.87184	5.21	4.39	4.65	13.26	12.55	13.2	1.104	0.143262	0.424396	5.21	4.39	4.65	22	13.26	24.94	0.934	-0.0985631	0.711187
gene-nblA	nblA	phycobilisome degradation protein%3B NblA	50.29	38.59	45.22	162.66	120.4	148.51	0.779	-0.36097	0.0615538	50.29	38.59	45.22	117.07	115.34	120.65	1.059	0.0820301	0.532325	50.29	38.59	45.22	126.99	122.37	164.19	0.677	-0.562894	0.000478563
gene-ndh-2	ndh	NADH dehydrogenase	1.55	1.69	1.49	48.28	48.42	44.15	7.264	2.8608	2.11676e-42	4.45	4.03	4.28	34.92	29.03	35.54	3.14	1.65086	1.1538e-29	1.55	1.69	1.49	53.82	52.36	45.34	7.036	2.8148	3.96832e-55
gene-ndh-3	ndh	NADH dehydrogenase	3.48	2.48	2.7	54.98	35.19	51.73	3.963	1.98661	6.49181e-19	1.55	1.69	1.49	15.18	15.2	19.42	4.242	2.08488	1.47943e-27	4.45	4.03	4.28	55.32	60.24	55.45	2.944	1.55786	2.81738e-27
gene-ndh	ndh	NADH dehydrogenase	4.45	4.03	4.28	49.66	52.87	38.41	2.695	1.43044	2.08825e-10	3.48	2.48	2.7	6.79	5.78	7.92	0.956	-0.0653239	0.780619	3.48	2.48	2.7	14.49	17.4	12.99	1.134	0.181924	0.358988
gene-ndhA	ndhA	NADH dehydrogenase subunit 1	12.01	11.62	11.76	70.85	66.02	61.82	1.365	0.448563	0.0112148	12.01	11.62	11.76	67.49	53.04	65.84	2.115	1.08043	1.40782e-18	12.01	11.62	11.76	62.61	66.08	57.67	1.154	0.206382	0.140615
gene-ndhB	ndhB	NADH dehydrogenase subunit 2	142.51	151.43	150.5	299.93	427.08	264.13	0.544	-0.877365	0.00048515	142.51	151.43	150.5	116.22	112.97	109.86	0.306	-1.70854	7.18223e-61	142.51	151.43	150.5	169.59	196.9	174.24	0.264	-1.92079	1.03256e-58
gene-ndhC	ndhC	NADH dehydrogenase subunit 3	13.47	12.83	8.98	51.53	35.78	41.72	0.917	-0.12521	0.649378	13.47	12.83	8.98	50.19	55.95	57.1	1.835	0.875976	9.06384e-07	13.47	12.83	8.98	60.52	55.67	47.44	1.052	0.0728641	0.737846
gene-ndhD	ndhD	NADH dehydrogenase subunit 4	4.75	4.9	5.06	6.69	6.42	6.78	0.328	-1.6094	1.57051e-14	4.75	4.9	5.06	3.78	3.5	3.18	0.286	-1.80488	4.46726e-21	4.75	4.9	5.06	4.17	5.3	6.5	0.237	-2.07956	5.52289e-27
gene-ndhD-3	ndhD	NADH dehydrogenase subunit 4	2.48	2.5	1.79	16.81	18.71	17.85	1.925	0.944687	1.77537e-05	66.34	66.89	70.86	88.24	79.76	79.41	0.486	-1.04141	7.24323e-21	66.34	66.89	70.86	123.66	146.86	125.14	0.42	-1.2504	3.18931e-23
gene-ndhD-2	ndhD	NADH dehydrogenase subunit 4	66.34	66.89	70.86	270.54	308.47	277.89	1.018	0.0256731	0.912808	2.48	2.5	1.79	12.44	10.38	9.92	1.953	0.965539	9.68709e-08	2.48	2.5	1.79	14.77	15.34	14.8	1.45	0.536221	0.00202851
gene-ndhD2	ndhD2	NADH dehydrogenase subunit 4	11.11	8.44	10.31	19.44	20.31	14.96	0.444	-1.17131	2.1263e-07	11.11	8.44	10.31	49.81	48.4	48.37	1.979	0.984755	3.70094e-15	11.11	8.44	10.31	17.69	18.2	19.1	0.402	-1.31543	1.46133e-18
gene-ndhD3	ndhD3	NADH dehydrogenase subunit 4	12.29	16.12	15.44	15.43	20.69	15.89	0.288	-1.79801	2.63211e-13	12.29	16.12	15.44	6.42	5.55	6.02	0.164	-2.60763	1.00576e-58	12.29	16.12	15.44	13.1	13.37	15.9	0.21	-2.25356	3.34326e-40
gene-ndhE	ndhE	NADH dehydrogenase subunit 4L	12.03	11.63	12.51	79.51	49.96	80.8	1.457	0.543014	0.0393262	12.03	11.63	12.51	30.53	27.65	27.91	0.945	-0.0819649	0.723648	12.03	11.63	12.51	56.72	60.58	59.45	1.115	0.157065	0.408196
gene-ndhF-2	ndhF	NADH dehydrogenase subunit 5	4.15	6.18	5.34	12.09	9.46	10.27	0.487	-1.03873	1.04707e-05	4.15	6.18	5.34	2.46	2.75	2.53	0.198	-2.33925	9.32869e-32	4.15	6.18	5.34	6.67	7.07	7.59	0.295	-1.76293	3.36707e-21
gene-ndhF-3	ndhF	NADH dehydrogenase subunit 5	47.6	51.3	50.84	103.72	134.33	104.32	0.555	-0.85003	8.53975e-05	47.6	51.3	50.84	76.61	73.74	71.17	0.594	-0.751303	8.21075e-12	47.6	51.3	50.84	94.44	109.56	116.87	0.464	-1.10914	1.59289e-17
gene-ndhF-4	ndhF	NADH dehydrogenase subunit 5	2.53	2.87	2.78	20.01	17.7	17.52	1.631	0.705695	0.000571613	3.66	4.86	4.53	6.23	5.63	6.48	0.563	-0.827755	1.844e-05	3.66	4.86	4.53	7.4	7.66	7.49	0.377	-1.40924	4.39945e-14
gene-ndhF	ndhF	NADH dehydrogenase subunit 5	3.66	4.86	4.53	11.78	8.86	11	0.584	-0.775932	0.00116302	2.53	2.87	2.78	10.98	9.54	10.54	1.53	0.613072	0.000257404	2.53	2.87	2.78	11.82	13.76	12.13	1.003	0.00396573	0.98337
gene-ndhG	ndhG	NADH dehydrogenase subunit 6	15.49	17.46	18.15	86.98	95.06	80.2	1.264	0.337909	0.13303	15.49	17.46	18.15	50.32	46.66	45.3	1.112	0.153355	0.355714	15.49	17.46	18.15	72.81	84.32	76.09	1.012	0.0166663	0.925506
gene-ndhH	ndhH	NADH dehydrogenase subunit 7	9.17	8.55	8.65	52.34	47.01	42.93	1.313	0.392432	0.036512	9.17	8.55	8.65	41.18	39.9	46.94	1.953	0.965974	1.79475e-14	9.17	8.55	8.65	35.65	39.67	33.27	0.903	-0.147085	0.337573
gene-ndhI	ndhI	NADH dehydrogenase subunit%3B NdhI	10.87	6.48	7.66	71.88	43.03	50.79	1.649	0.721482	0.0117299	10.87	6.48	7.66	50.9	53.72	52.34	2.507	1.32586	2.77434e-12	10.87	6.48	7.66	45.18	52.89	49.14	1.333	0.414942	0.0451998
gene-ndhJ	ndhJ	NADH dehydrogenase subunit I	29.54	32.68	27.76	94.49	74.45	86.27	0.704	-0.505468	0.00425345	29.54	32.68	27.76	77.78	70.91	74.07	0.986	-0.0201722	0.901442	29.54	32.68	27.76	74.04	79.56	80.3	0.584	-0.775044	1.00208e-08
gene-ndhK	ndhK	NADH dehydrogenase subunit%3B NdhK	5.58	6.66	6.91	42.45	26.58	33.2	1.304	0.383154	0.159349	5.58	6.66	6.91	34.61	30.33	40.98	2.207	1.14226	7.32139e-10	5.58	6.66	6.91	36.07	38.1	31.73	1.23	0.298619	0.134593
gene-ndhK2	ndhK2	NADH dehydrogenase subunit	0.88	0.39	0.39	4.28	6.15	5.41	2.382	1.25213	0.0386504	0.88	0.39	0.39	0.59	1.05	0.97	0.63	-0.66772	0.442384	0.88	0.39	0.39	1.79	2.11	2.11	0.81	-0.303147	0.650391
gene-ndhL	ndhL	NADH dehydrogenase subunit%3B NdhL	79.92	81.69	111.9	541.15	534.63	373.36	1.611	0.687756	0.00425345	79.92	81.69	111.9	275	213.91	311.17	1.114	0.155587	0.503791	79.92	81.69	111.9	531.71	506.83	363.86	1.439	0.525371	0.00684773
gene-ndkR	ndkR	nucleoside diphosphate kinase	55.91	42.68	50.55	65.32	183.04	57.72	0.537	-0.897125	0.0412708	55.91	42.68	50.55	149.38	149.5	147.76	1.18	0.238837	0.104669	55.91	42.68	50.55	267.02	278.4	296.61	1.313	0.39269	0.00819689
gene-nifJ	nifJ	pyruvate oxidoreductase	38.43	43.2	39.89	102.92	80.65	107.18	0.573	-0.803388	5.47323e-06	38.43	43.2	39.89	7.23	7.5	7.58	0.074	-3.75925	8.87843e-257	38.43	43.2	39.89	18.57	22.56	24.53	0.116	-3.10179	5.18651e-122
gene-nifS-3	nifS	NifS protein	34.01	31.21	33.48	25.32	36.07	29.25	0.223	-2.16186	8.57298e-23	91.51	83.32	75.16	117.04	117.66	119.6	0.572	-0.8048	1.19426e-21	91.51	83.32	75.16	143.36	159.12	156.48	0.402	-1.31402	3.33677e-41
gene-nifS	nifS	NifS protein	91.51	83.32	75.16	91.84	136.26	93.13	0.316	-1.66018	3.54784e-13	34.01	31.21	33.48	49.23	45.02	46.49	0.573	-0.802477	3.50216e-14	34.01	31.21	33.48	61.88	58.89	62.03	0.403	-1.31123	4.66688e-25
gene-nifS-2	nifS	NifS protein	2.21	2.47	1.98	11.2	11.65	12.88	1.312	0.391692	0.141355	2.21	2.47	1.98	5.69	5.06	6.3	1.029	0.0417089	0.889164	2.21	2.47	1.98	7.25	10.32	9.58	0.892	-0.164108	0.500119
gene-nirA	nirA	ferredoxin--nitrite reductase	5.62	3.72	4.18	59.22	52.26	54.17	2.986	1.5783	4.4476e-16	5.62	3.72	4.18	169.34	173.93	189.86	15.968	3.99708	8.04713e-233	5.62	3.72	4.18	150.56	173.35	127.59	7.325	2.87285	1.60245e-73
gene-nlpD	nlpD	lipoprotein%3B NlpD	5.57	5.66	5.74	103.5	57.51	99.45	3.662	1.87264	5.80578e-16	5.57	5.66	5.74	12.7	11.58	13.17	0.889	-0.170322	0.243853	5.57	5.66	5.74	22.26	28.44	22.96	0.94	-0.0894237	0.574833
gene-norA	norA	quinolene resistance protein%3B NorA	29.91	26.33	23.81	90.87	120.19	77.43	0.886	-0.175027	0.501384	29.91	26.33	23.81	94.54	83.97	92.91	1.369	0.453499	1.91039e-06	29.91	26.33	23.81	141.92	153.39	151.44	1.224	0.291445	0.00755713
gene-norB	norB	cytochrome b subunit of nitric oxide reductase	120.56	113.45	92.35	55.1	46.63	48.53	0.112	-3.16189	5.79975e-130	120.56	113.45	92.35	37.98	40.11	33.52	0.139	-2.847	1.02178e-174	120.56	113.45	92.35	36.67	45.92	43.13	0.084	-3.5734	1.34901e-258
gene-nplT	nplT	neopullulanase	0.76	0.74	0.66	6.75	3.95	7.09	1.991	0.993793	0.00467176	0.76	0.74	0.66	1.21	1.18	1.28	0.684	-0.547869	0.165249	0.76	0.74	0.66	2.49	3.11	2.84	0.853	-0.228988	0.481543
gene-nrdA	nrdA	ribonucleotide reductase subunit alpha	12.3	11.02	10.12	118.23	107.19	120.56	2.508	1.32638	7.29963e-21	12.3	11.02	10.12	79.15	74.36	94.92	3.001	1.58522	4.92169e-53	12.3	11.02	10.12	43.91	43.06	35.06	0.797	-0.326935	0.0196819
gene-nreB	nreB	nickel resistance	3.1	2.34	2.03	10.83	9.86	11.75	1.063	0.0877094	0.756731	3.1	2.34	2.03	3.4	4.22	2.74	0.563	-0.829288	0.00144813	3.1	2.34	2.03	7.09	8.38	7.06	0.663	-0.59347	0.00432359
gene-nrtA	nrtA	nitrate transport 45kD protein	14.29	12.55	10.94	191.83	157.74	163.31	3.306	1.72528	9.54889e-32	14.29	12.55	10.94	402.03	413.3	382.22	12.827	3.68106	9.19783e-302	14.29	12.55	10.94	548.4	638.58	513.85	9.876	3.30388	5.53208e-176
gene-nrtB	nrtB	nitrate transport protein%3B NrtB	10.15	8.34	9.53	111.3	132.34	108.89	3.109	1.6365	1.31967e-14	10.15	8.34	9.53	309.72	291.62	287.35	12.763	3.67385	7.64478e-210	10.15	8.34	9.53	357.37	458.57	400.98	9.626	3.26689	9.06288e-124
gene-nrtC	nrtC	nitrate transport protein%3B NrtC	11.05	6.99	6.71	91.73	132.5	88.01	3.121	1.64221	3.45891e-10	11.05	6.99	6.71	319.53	311.1	322.2	15.682	3.97107	1.03546e-234	11.05	6.99	6.71	441.97	538.08	475.55	12.909	3.69027	1.30657e-143
gene-nrtC-2	nrtC	nitrate transport protein%3B NrtC	2.24	2.42	2.32	7.76	4.1	7.39	0.661	-0.597649	0.0384294	2.24	2.42	2.32	1.07	1.02	1.12	0.185	-2.43141	8.59393e-25	2.24	2.42	2.32	2.88	3.36	3.44	0.302	-1.729	7.57843e-20
gene-nrtD-3	nrtD	nitrate transport protein%3B NrtD	6.47	8.51	12.03	10.03	5.74	8.75	0.218	-2.19983	2.28953e-11	10.54	7.3	6.84	229.44	225.74	239.96	11.376	3.50797	8.98219e-194	10.54	7.3	6.84	449.36	559.23	548.18	13.925	3.79964	1.15188e-158
gene-nrtD-2	nrtD	nitrate transport protein%3B NrtD	10.54	7.3	6.84	76.94	105.97	72.63	2.571	1.36213	8.24941e-08	6.47	8.51	12.03	2.25	2.58	1.11	0.087	-3.52375	1.18247e-29	6.47	8.51	12.03	3.62	4.46	4.95	0.105	-3.24846	4.10218e-35
gene-nrtD	nrtD	nitrate transport protein%3B NrtD	0.12	0.17	0.07	6.37	2.98	4.55	9.192	3.2003	6.39121e-05	0.12	0.17	0.07	1.22	2.79	1.78	6.324	2.66095	0.00213335	0.12	0.17	0.07	1.98	3.31	3.78	5.438	2.44294	0.00188167
gene-ntcA	ntcA	global nitrogen regulator	45.86	47.56	37.89	198.21	323.89	194.6	1.374	0.458321	0.104973	45.86	47.56	37.89	129.35	118.11	127.98	1.143	0.192265	0.100753	45.86	47.56	37.89	260.18	295.18	249.29	1.371	0.455275	0.000177893
gene-ntcB	ntcB	transcriptional activator protein%3B NtcB	0.29	0.37	0.46	4.3	2.63	3.9	2.367	1.24289	0.024545	0.29	0.37	0.46	1.74	2.71	2.36	2.456	1.2966	0.0199025	0.29	0.37	0.46	3.39	4.92	5.05	2.651	1.40642	0.00255782
gene-nth	nth	endonuclease III	1.36	1.48	1.18	8.9	9.23	11.09	1.807	0.853254	0.0364391	1.36	1.48	1.18	6.16	6.42	6.92	1.931	0.94957	0.0162165	1.36	1.48	1.18	8.85	8.43	10.11	1.527	0.610505	0.0919926
gene-ntpJ	ntpJ	Na+ -ATPase subunit J	1.59	1.04	1.61	10.76	8.16	10.59	1.695	0.761095	0.0113451	1.59	1.04	1.61	6.21	4.52	5.19	1.52	0.604417	0.0308445	1.59	1.04	1.61	6.66	8.16	6.72	1.118	0.161022	0.558241
gene-nucH	nucH	extracellular nuclease	2.59	2.63	2.31	91.39	63.46	87.7	7.721	2.94887	4.60158e-67	2.59	2.63	2.31	3.7	3.56	3.64	0.586	-0.772185	5.42254e-10	2.59	2.63	2.31	42.54	46.45	50.94	4.03	2.01071	1.01096e-62
gene-nusA	nusA	N utilization substance protein	1.41	1.21	1.02	11.38	2.41	9.77	1.547	0.629433	0.219326	1.41	1.21	1.02	2.11	1.89	2.21	0.689	-0.537516	0.086467	1.41	1.21	1.02	2.1	2.44	2.73	0.438	-1.19206	1.13213e-05
gene-nusB	nusB	N utilization substance protein B	22.88	19.13	17.81	28.12	28.36	21.96	0.323	-1.62995	1.5191e-16	22.88	19.13	17.81	68.15	58.74	64.66	1.287	0.363605	0.00356015	22.88	19.13	17.81	40.88	44.35	49.14	0.499	-1.00282	6.08714e-13
gene-nusG	nusG	transcription antitermination protein%3B NusG	120.3	103.9	86.16	99.33	111.78	82.68	0.234	-2.095	3.03749e-28	120.3	103.9	86.16	320.29	321.57	329.32	1.264	0.33808	0.000415235	120.3	103.9	86.16	326.03	312.26	335.68	0.697	-0.51996	1.4125e-05
gene-nylA	nylA	6-aminohexanoate-cyclic-dimer hydrolase	3.16	3.28	2.7	13.32	14.55	13.12	1.093	0.127805	0.595465	3.16	3.28	2.7	6.99	6.78	6.02	0.875	-0.192864	0.329404	3.16	3.28	2.7	9.94	11.58	12.18	0.805	-0.312923	0.0703071
gene-odhB	odhB	dihydrolipoamide acetyltransferase component (E2) of pyruvate dehydrogenase complex	8.44	7.62	8.73	135.17	82.1	119.02	3.259	1.70431	1.7672e-15	8.44	7.62	8.73	32.15	28.69	35.81	1.566	0.647155	3.62814e-06	8.44	7.62	8.73	64.81	77.2	59.52	1.774	0.827002	3.1084e-08
gene-opcA	opcA	OxPPCycle gene	10.83	9.6	8.08	110.99	71.6	84.07	2.263	1.17854	2.22714e-10	10.83	9.6	8.08	41.37	35.72	47.38	1.763	0.817873	2.25913e-11	10.83	9.6	8.08	39.8	46.51	43.76	0.999	-0.000991107	0.994201
gene-otsA	otsA	alpha%2Calpha-trehalose-phosphate synthase	12.25	16.02	11.67	87.03	116.21	83.63	1.757	0.812862	0.000682649	12.25	16.02	11.67	46.57	40.73	44.83	1.333	0.414446	0.00140028	12.25	16.02	11.67	89.9	104.02	103.01	1.618	0.694517	7.23518e-07
gene-p	p	P protein	2.46	1.73	1.89	14.18	9.81	12.97	1.474	0.559773	0.0234296	2.46	1.73	1.89	3.53	3.73	3.14	0.693	-0.529354	0.0245989	2.46	1.73	1.89	11.81	10.08	8.98	1.118	0.16088	0.481393
gene-panB	panB	alpha-ketopantoate hydroxymethyl transferase	0.55	0.3	0.45	11.17	4.26	8.4	4.502	2.17048	0.000101234	0.55	0.3	0.45	4.94	3.29	3.69	3.71	1.89124	0.000269902	0.55	0.3	0.45	5.12	6.92	4.39	2.829	1.50045	0.00195432
gene-panC/kcy	panC/kcy	pantothenate synthetase/cytidylate kinase	2.35	1.67	1.91	9.38	10.39	7.29	1.113	0.154166	0.628057	2.35	1.67	1.91	18.36	16.57	18.69	3.66	1.87165	3.38214e-29	2.35	1.67	1.91	14.47	14.06	11.64	1.488	0.573684	0.0046302
gene-panD	panD	aspartate 1-decarboxylase	21.12	21.73	20.13	64.18	53.57	66.18	0.716	-0.481195	0.00661506	21.12	21.73	20.13	26.12	22.16	23.73	0.458	-1.1265	8.55267e-17	21.12	21.73	20.13	80.91	79.21	83.72	0.859	-0.219297	0.113108
gene-pbp	pbp	penicillin-binding protein 4	0.26	0.44	0.39	3.76	2.42	3.45	2.138	1.09613	0.0230155	0.26	0.44	0.39	2.92	2.05	2.42	2.722	1.44464	0.00119834	0.26	0.44	0.39	3.39	3.72	4.3	2.293	1.1974	0.00278265
gene-pchR-2	pchR	regulatory protein%3B PchR	0.57	0.21	0.11	2.31	2.99	2.07	2.053	1.03795	0.127294	0.57	0.21	0.11	17.89	14.66	16.87	21.941	4.45555	2.22818e-31	0.57	0.21	0.11	33.24	38.41	25.89	23.748	4.56974	6.64352e-33
gene-pchR	pchR	regulatory protein%3B PchR	0.49	0.39	0.59	2.07	2.24	1.47	0.965	-0.0508563	0.940404	0.49	0.39	0.59	8.8	7.71	8.04	6.807	2.76709	1.15521e-14	0.49	0.39	0.59	14.03	13.27	12.38	6.057	2.59868	2.17868e-14
gene-pcnB-2	pcnB	polyA polymerase	0.52	0.6	0.66	3.67	3.89	3.86	1.574	0.654241	0.108792	0.52	0.6	0.66	2.91	2.61	2.36	1.792	0.841643	0.032333	1.98	2.08	2.4	8.86	9.24	8.88	0.905	-0.14468	0.435957
gene-pcnB	pcnB	polyA polymerase	1.98	2.08	2.4	7.8	7.32	7.25	0.831	-0.266642	0.263701	1.98	2.08	2.4	6.9	7.11	6.69	1.291	0.368974	0.0337333	0.52	0.6	0.66	2.87	3.22	3.31	1.167	0.222287	0.565743
gene-pcr	pcr	protochlorophyllide oxido-reductase	2.94	2.52	1.94	31.07	16.66	26.48	2.432	1.28218	1.61811e-06	2.94	2.52	1.94	7.03	7.93	7.08	1.205	0.269071	0.245335	2.94	2.52	1.94	8.76	12.1	9.06	0.886	-0.174842	0.438421
gene-pcrR	pcrR	regulatory protein%3B PcrR	0.37	0.32	0.89	1.56	1.28	2.26	0.785	-0.348736	0.616548	0.37	0.32	0.89	28.05	25.44	26.23	21.109	4.39978	1.26216e-50	0.37	0.32	0.89	87.92	94.15	90.77	39.715	5.31161	4.74584e-80
gene-pdhB	pdhB	pyruvate dehydrogenase E1 beta subunit	6.96	5.5	4.11	36.83	48.61	28.84	1.713	0.776931	0.00739876	6.96	5.5	4.11	48.22	44.13	48.45	3.424	1.77578	1.33107e-34	6.96	5.5	4.11	60.26	66.91	44.36	2.289	1.19453	2.38795e-10
gene-pds	pds	phytoene desaturase	39.34	32.25	29.99	51.17	72.13	44.2	0.406	-1.30058	9.47439e-08	39.34	32.25	29.99	76.06	75.12	85.51	0.942	-0.0857615	0.449105	39.34	32.25	29.99	98.18	113.23	106.39	0.685	-0.544843	8.71328e-07
gene-pdxA	pdxA	pyridoxal phosphate biosynthetic protein%3B PdxA	0.41	0.28	0.2	3.74	2.65	3.36	2.704	1.43526	0.00785025	0.41	0.28	0.2	4.31	3.81	3.09	5.124	2.3573	5.58182e-07	0.41	0.28	0.2	5.81	4.68	4.25	3.694	1.88517	3.18967e-05
gene-pdxH	pdxH	pyridoxamine 5'-phosphate oxidase	4.94	3.5	2.47	38.28	28.9	28.65	2.173	1.11975	6.73096e-05	4.94	3.5	2.47	19.58	13.24	19.55	1.917	0.938956	0.000281404	4.94	3.5	2.47	35.11	35.5	28.27	2.023	1.01664	9.39628e-06
gene-pdxJ	pdxJ	pyridoxal phosphate biosynthetic protein%3B PdxJ	9.35	7.86	6.31	14.76	10.14	13.37	0.402	-1.31422	4.47208e-08	9.35	7.86	6.31	19.64	21.25	23.47	1.097	0.133462	0.526606	9.35	7.86	6.31	20.99	17.3	18.58	0.541	-0.886489	5.09327e-06
gene-pepP	pepP	aminopeptidase P	12.45	11.09	11.81	39.3	43.38	32.82	0.795	-0.331111	0.133093	12.45	11.09	11.81	62.62	60.28	71.4	2.212	1.14516	7.50685e-24	12.45	11.09	11.81	78.87	72.87	66.12	1.35	0.432982	0.00290591
gene-pet112	pet112	PET112 protein	27.67	26.54	21.54	78.91	64.46	66.52	0.674	-0.569528	0.000130331	27.67	26.54	21.54	79.58	76.2	90.64	1.314	0.394169	9.61629e-05	27.67	26.54	21.54	72.35	81.43	63.49	0.629	-0.669868	7.72595e-08
gene-petA	petA	apocytochrome f	25.2	22.14	20.25	102.21	126.62	80.24	1.129	0.174816	0.505303	25.2	22.14	20.25	52.41	48.07	49.71	0.895	-0.160547	0.191133	25.2	22.14	20.25	59.57	71.26	68.28	0.65	-0.621738	3.59632e-07
gene-petB	petB	cytochrome b6	351.94	286.39	280.6	750.46	630.61	627.9	0.536	-0.900166	1.34268e-09	351.94	286.39	280.6	424.98	408.82	429.24	0.553	-0.854672	4.31169e-22	351.94	286.39	280.6	573.02	646.32	634.03	0.446	-1.16405	6.92745e-28
gene-petC-3	petC	cytochrome b6/f-complex iron-sulfur protein	18.52	13.41	12.34	23.3	18.65	17.34	0.33	-1.60124	2.01649e-14	13.86	11.44	10.39	46.74	41.11	49.56	1.543	0.625866	1.70702e-05	18.52	13.41	12.34	26.11	23.42	34.99	0.426	-1.23029	9.63037e-11
gene-petC	petC	plastoquinol--plastocyanin reductase	13.86	11.44	10.39	153.65	100.23	136.03	2.684	1.42419	9.8654e-13	23.06	19.97	22.17	96.36	83.14	89.63	1.603	0.680975	0.000225592	13.86	11.44	10.39	85.7	101.58	72.83	1.62	0.696365	1.3753e-05
gene-petC-2	petC	cytochrome b6/f complex iron-sulfur subunit	23.06	19.97	22.17	174.36	145.78	146.23	1.887	0.916156	8.70006e-06	18.52	13.41	12.34	28.8	24.27	19	0.658	-0.60351	0.000841083	23.06	19.97	22.17	149.5	167.45	127.17	1.626	0.701715	9.51227e-05
gene-petD	petD	cytochrome b6-f complex subunit 4	849.64	786.32	780.27	1220.62	1600.85	1086.63	0.405	-1.30338	9.16566e-10	849.64	786.32	780.27	1046.18	1011.41	1042.27	0.511	-0.968345	5.44164e-32	849.64	786.32	780.27	1375.29	1524.58	1482.58	0.407	-1.29719	4.50268e-39
gene-petE	petE	plastocyanin	876.7	869.79	826.01	1442.92	1964	1374.16	0.459	-1.12209	2.16249e-07	876.7	869.79	826.01	1376.31	1345.92	1441.11	0.648	-0.625995	6.4135e-14	876.7	869.79	826.01	1629.29	1744.03	1692.02	0.435	-1.20168	1.11246e-33
gene-petF-2	petF	ferredoxin	7.91	10.76	11.04	676.06	10.29	757.19	12.157	3.60376	0.0103631	82.1	84.52	81.9	14	13.7	10.03	0.059	-4.075	2.4478e-109	82.1	84.52	81.9	23.66	28.42	24.95	0.073	-3.78044	2.11639e-136
gene-petF-3	petF	ferredoxin	82.1	84.52	81.9	232.04	52.84	251.71	0.552	-0.858441	0.0561477	1413.13	1212.4	1376.18	1213.77	975.8	1149.49	0.326	-1.61804	3.24579e-61	1413.13	1212.4	1376.18	1087.08	893.5	842.58	0.165	-2.602	8.03681e-94
gene-petF-4	petF	ferredoxin	1413.13	1212.4	1376.18	7263.62	2729.15	7614.04	1.123	0.167566	0.65741	7.91	10.76	11.04	14.06	14.79	11.31	0.532	-0.910427	0.00233598	7.91	10.76	11.04	10.9	13.88	20.26	0.355	-1.49212	4.56263e-07
gene-petF	petF	ferredoxin	18.61	18.07	19.57	74.71	67.04	66.34	1.025	0.0362412	0.911265	18.61	18.07	19.57	46	44.77	27.01	0.806	-0.312004	0.342697	18.61	18.07	19.57	72.85	58.1	64.36	0.874	-0.194221	0.44465
gene-petG	petG	PetG subunit of the cytochrome b6f complex	146.73	173.89	186.14	566.79	565.64	662.56	0.921	-0.119167	0.597222	146.73	173.89	186.14	405.32	380.93	365.53	0.887	-0.172987	0.210536	146.73	173.89	186.14	467.08	624.87	495.21	0.734	-0.445753	0.0046302
gene-petH	petH	ferredoxin-NADP oxidoreductase	29.82	27.17	23.69	221.56	203	181.52	1.828	0.870441	1.1502e-08	29.82	27.17	23.69	132.88	122.6	142.52	1.993	0.994845	7.40021e-29	29.82	27.17	23.69	164.52	179.97	172.37	1.403	0.488097	2.22529e-06
gene-petJ	petJ	cytochrome c553	103.39	123.45	115.39	76.85	98.98	46.38	0.17	-2.5588	6.02941e-20	103.39	123.45	115.39	48.35	37.3	37.08	0.14	-2.84037	1.39863e-78	103.39	123.45	115.39	96.49	101.99	71.09	0.185	-2.43141	1.87671e-56
gene-petM	petM	cytochrome b6-f complex subunit%3B PetM	31.55	32.56	27.87	241.9	346.37	184.26	2.526	1.33669	0.000192426	31.55	32.56	27.87	292.97	219.25	259.55	3.081	1.62353	4.31383e-08	31.55	32.56	27.87	415.71	395.41	306.69	3.404	1.76703	3.88485e-11
gene-pfkA	pfkA	phosphofructokinase	9.18	9.4	6.88	40.88	10.13	32.98	0.791	-0.337818	0.439478	19.07	16.72	14.53	8.77	8.08	9.22	0.209	-2.25556	6.33198e-73	9.18	9.4	6.88	4.75	5.73	5.69	0.14	-2.83838	3.42692e-63
gene-pfkA-2	pfkA	phosphofructokinase	19.07	16.72	14.53	77.06	49.63	77.16	0.983	-0.0254267	0.91864	9.18	9.4	6.88	5.68	4.75	5	0.245	-2.0319	1.90735e-31	19.07	16.72	14.53	26.56	29.9	33.6	0.393	-1.34734	5.95898e-25
gene-pgi	pgi	glucose-6-phosphate isomerase	3.93	3.97	3.6	29.32	14.2	24.73	1.422	0.508258	0.0654183	3.93	3.97	3.6	11.65	9.41	11.03	1.125	0.17052	0.325996	3.93	3.97	3.6	14.27	16.26	13.93	0.844	-0.244823	0.126123
gene-pgk	pgk	phosphoglycerate kinase	19.38	20.47	17.72	60.45	68.42	49.27	0.756	-0.403364	0.0611722	19.38	20.47	17.72	91.92	74.3	92.06	1.803	0.850669	1.05353e-14	19.38	20.47	17.72	69.92	78.92	72.58	0.842	-0.248372	0.03952
gene-pgm	pgm	phosphoglucomutase	3.72	2.95	2.86	34.96	25.24	29.39	2.277	1.18699	8.93545e-10	3.72	2.95	2.86	8.05	8.13	9.64	1.095	0.131103	0.501617	3.72	2.95	2.86	15.51	19.24	15.86	1.16	0.21445	0.210013
gene-pgsA	pgsA	CDP-diacylglycerol--glycerol-3-phosphate 3-phosphatidyltransferase	4.13	6.45	4.93	16.88	26.33	19.68	1.018	0.0252003	0.953661	4.13	6.45	4.93	21.78	23.1	20.75	1.682	0.749952	0.00261644	4.13	6.45	4.93	38.66	40.51	40.35	1.735	0.794797	0.000311443
gene-phb	phb	prohibitin	3.58	4.05	4.09	16.31	14.46	13.03	0.915	-0.128696	0.663148	3.58	4.05	4.09	13.02	9.84	12.57	1.21	0.275586	0.258809	3.58	4.05	4.09	15.63	17.15	15.18	0.906	-0.142968	0.527426
gene-phbC	phbC	poly(3-hydroxyalkanoate) synthase	23.74	22.99	23.22	61.26	45.85	61.09	0.58	-0.785651	8.30095e-06	23.74	22.99	23.22	20.87	18.83	18.92	0.337	-1.56894	2.06032e-42	23.74	22.99	23.22	26.13	33.58	33.71	0.291	-1.78321	3.72798e-42
gene-phdD	phdD	dihydrolipoamide dehydrogenase	5.41	4.07	3.09	25.11	29.62	20.33	1.473	0.558989	0.0368709	5.41	4.07	3.09	32.72	31.5	34.75	3.186	1.67173	6.4181e-31	5.41	4.07	3.09	32.73	36.76	29.47	1.732	0.792509	2.90656e-06
gene-pheA	pheA	chorismate mutase /prephenate dehydratase	13.92	11.88	12.98	28.69	32.69	26.74	0.558	-0.841101	7.75566e-05	13.92	11.88	12.98	31.16	34.1	35.46	1.043	0.061219	0.715469	13.92	11.88	12.98	38.89	42.57	38.85	0.686	-0.544622	0.000155596
gene-pheS	pheS	phenylalanyl-tRNA synthetase alpha chain	2.14	1.77	1.5	30.99	20.71	27.37	3.558	1.83099	6.41558e-14	2.14	1.77	1.5	8.64	6.92	7.65	1.73	0.790878	0.00106205	2.14	1.77	1.5	15.09	17.01	14.91	1.912	0.934909	7.38335e-06
gene-pheT	pheT	phenylalanyl-tRNA synthetase	7.68	6.06	6.07	27.23	23.47	26.24	0.94	-0.0887584	0.644415	7.68	6.06	6.07	23.04	22.59	23.82	1.42	0.50578	1.06891e-05	7.68	6.06	6.07	23.15	24.56	19.66	0.742	-0.430551	0.0027874
gene-phoA	phoA	alkaline phosphatase	10.02	9.3	8.93	30.34	41.47	25.54	0.85	-0.235056	0.414527	10.02	9.3	8.93	23.07	20.83	24.86	0.978	-0.0318508	0.861343	10.02	9.3	8.93	30.46	33.3	32.49	0.752	-0.411582	0.00465469
gene-phoH	phoH	phosphate starvation-inducible protein	6.92	6.39	5.64	20.23	24.59	15.09	0.778	-0.361812	0.198585	6.92	6.39	5.64	20.61	17.96	21.11	1.268	0.342045	0.0383178	6.92	6.39	5.64	33.62	34.76	37.42	1.233	0.302447	0.0571188
gene-phoU	phoU	a negative regulator of pho regulon	5.14	3.54	4.28	20.77	21.38	19.28	1.17	0.226446	0.418314	5.14	3.54	4.28	18.33	17.72	21.17	1.775	0.82791	5.33266e-05	5.14	3.54	4.28	27.1	29.26	33.43	1.543	0.625883	0.00203753
gene-phr	phr	DNA photolyase	0.64	0.85	0.24	8.25	8.09	8.66	3.505	1.8095	7.07173e-07	0.64	0.85	0.24	7.74	7.65	6.4	5.022	2.32822	1.84509e-14	0.64	0.85	0.24	8.75	12.2	10.25	3.882	1.95677	3.0937e-11
gene-phr-2	phr	deoxyribopyrimidine photolyase	4.32	3.4	3.39	21.58	18.46	20.41	1.325	0.406054	0.0437788	4.32	3.4	3.39	15.71	14.77	15.88	1.688	0.754935	1.06588e-06	4.32	3.4	3.39	22.05	24.81	22.03	1.36	0.443907	0.00490035
gene-phy	phy	phytochrome	481.25	450.66	432.49	316.41	236.51	300.72	0.151	-2.73181	1.99409e-76	481.25	450.66	432.49	190.2	199.02	198.12	0.174	-2.52516	9.19188e-196	481.25	450.66	432.49	163.95	179.01	172.02	0.082	-3.60731	2.60383e-298
gene-pilC	pilC	pilin biogenesis protein	16.81	19.46	15.69	76.82	43.54	75.97	0.914	-0.129466	0.637277	16.81	19.46	15.69	19.12	19.32	16.71	0.427	-1.22731	7.43154e-19	16.81	19.46	15.69	32.4	37.17	37.44	0.452	-1.14463	1.80024e-17
gene-pilJ	pilJ	BAA17199.1	7.79	6.15	6.55	213.92	158.7	201.43	6.742	2.75323	2.40898e-61	7.79	6.15	6.55	22.44	19.74	24.53	1.315	0.395471	0.00118467	7.79	6.15	6.55	87.72	112.53	106.59	3.248	1.6997	4.02711e-42
gene-pilM	pilM	membrane protein	20.69	16.4	14.48	97.08	97.85	95.14	1.38	0.464824	0.00805616	20.69	16.4	14.48	37.67	33.19	37.48	0.85	-0.234738	0.0634452	20.69	16.4	14.48	64.52	75.86	70.84	0.901	-0.150108	0.26957
gene-pilT	pilT	twitching mobility protein	111.54	104.39	98.79	143.01	112.57	125.22	0.293	-1.7703	9.7062e-38	111.54	104.39	98.79	81.79	67.72	86.23	0.301	-1.7318	1.68532e-72	111.54	104.39	98.79	65.07	73.53	64.47	0.141	-2.8253	1.11033e-167
gene-pilT-2	pilT	twitching motility protein	108.95	96.34	90.29	164.95	152.32	145.38	0.382	-1.38806	3.53189e-23	108.95	96.34	90.29	109.61	99.66	116.7	0.444	-1.17127	4.97315e-40	108.95	96.34	90.29	128.25	144.6	123.99	0.295	-1.76188	7.46141e-65
gene-pknA-4	pknA	eukaryotic protein kinase	23.84	23.64	21.07	40.75	42.31	42.15	0.445	-1.1683	1.07031e-13	23.84	23.64	21.07	27.35	25.96	27.69	0.476	-1.06984	1.65362e-25	23.84	23.64	21.07	30.37	31.84	21.98	0.269	-1.89625	8.07538e-37
gene-pknA	pknA	protein kinase%3B PknA	3.92	3.5	3.31	27.75	38.93	23.16	2.055	1.03904	0.000139051	3.92	3.5	3.31	16.04	16.95	16.15	1.85	0.887466	4.32262e-09	3.92	3.5	3.31	34.75	41.7	31	2.188	1.1293	5.52968e-13
gene-pknA-2	pknA	protein kinase	0.89	1.23	1.06	7.52	7.08	6.6	1.61	0.687297	0.0112489	0.89	1.23	1.06	6.11	5.61	6.2	2.269	1.18177	5.81955e-08	0.89	1.23	1.06	6.82	8.19	7.22	1.518	0.602378	0.00607894
gene-pknA-3	pknA	eukariotic protein kinase	18.45	16.05	15.32	72.65	66.16	67.09	1.003	0.00397381	0.982866	18.45	16.05	15.32	44.1	41.56	46.63	1.073	0.10129	0.364801	18.45	16.05	15.32	62.2	64.44	55.84	0.801	-0.321015	0.00930228
gene-pleD-2	pleD	PleD gene product	99.25	105.68	92.69	57.09	70.32	85.23	0.174	-2.5221	3.04891e-34	99.25	105.68	92.69	38.69	43.12	41.23	0.167	-2.58483	1.72953e-152	99.25	105.68	92.69	109.19	122.86	166.51	0.292	-1.77765	1.55528e-31
gene-pleD-3	pleD	PleD	11.64	9.86	7.06	37.02	26.99	34.38	0.841	-0.249061	0.246484	5.12	4.49	3.47	23.84	23.52	25.67	2.261	1.17681	3.99213e-20	11.64	9.86	7.06	33.92	36.32	31.35	0.784	-0.351166	0.021824
gene-pleD	pleD	PleD gene product	5.12	4.49	3.47	19.17	20.44	15.97	1.04	0.0562339	0.824589	11.64	9.86	7.06	16.38	13.99	19.43	0.707	-0.500874	0.00133748	5.12	4.49	3.47	21.27	20.3	17.54	0.993	-0.0103781	0.956725
gene-plsX	plsX	PlsX protein	2.26	3.05	1.7	27.25	27.45	22.03	2.682	1.42324	9.23364e-08	2.26	3.05	1.7	25.7	22.15	26.45	4.242	2.08471	3.42302e-27	2.26	3.05	1.7	35.57	43.53	36.25	3.603	1.8493	1.9116e-21
gene-pma1	pma1	cation-transporting ATPase%3B E1-E2 ATPase	0.43	0.43	0.32	4.68	4.28	4.83	2.813	1.49198	8.01299e-08	0.43	0.43	0.32	2.16	1.93	2.29	2.171	1.11819	7.36512e-05	0.43	0.43	0.32	3.3	3.6	3.66	1.934	0.951612	0.000191324
gene-pmbA	pmbA	PmbA protein	1.36	0.92	1	9.99	5.45	9.1	1.811	0.8569	0.0108098	1.36	0.92	1	3.88	3.58	4.8	1.509	0.59375	0.0451921	1.36	0.92	1	10.04	8.56	5.8	1.64	0.713748	0.0137609
gene-pmgA	pmgA	PmgA	54.63	44.97	44.64	124.3	124.69	126.74	0.648	-0.625782	0.000190501	54.63	44.97	44.64	109.76	104.04	103.49	0.88	-0.184201	0.132147	54.63	44.97	44.64	229.91	238.17	279.53	1.164	0.218652	0.125169
gene-pnp	pnp	polyribonucleotide nucleotidyltransferase	48.66	45.53	43.19	247.73	145.46	225.95	1.08	0.111259	0.636693	48.66	45.53	43.19	101.08	94.85	103.99	0.881	-0.183556	0.0474403	48.66	45.53	43.19	118.39	137.8	129.44	0.61	-0.712322	2.83864e-12
gene-pntA	pntA	pyridine nucleotide transhydrogenase alpha subunit	56.45	57.16	51.74	222.76	139.56	208.87	0.831	-0.266528	0.196211	56.45	57.16	51.74	80.43	77.4	80.79	0.581	-0.78258	3.66658e-18	56.45	57.16	51.74	91.09	109.59	99.98	0.396	-1.33554	7.38494e-37
gene-pntB	pntB	pyridine nucleotide transhydrogenase beta subunit	22.37	24.76	22.98	116.34	81.52	104.43	1.038	0.0543906	0.800001	22.37	24.76	22.98	37	35.16	35.9	0.619	-0.691472	1.66906e-09	22.37	24.76	22.98	50.66	50.87	56.25	0.491	-1.02476	7.19978e-15
gene-pobA	pobA	phenoxybenzoate dioxygenase	1.44	1.28	0.97	22.05	23.51	20.49	4.395	2.13597	8.86749e-15	1.44	1.28	0.97	4.07	3.77	4.3	1.324	0.405078	0.244815	1.44	1.28	0.97	34.59	41.64	52.89	7.708	2.94634	1.25621e-34
gene-polA	polA	DNA polymerase I	2.19	1.94	1.97	9.51	10.45	9.46	1.169	0.225723	0.308445	2.19	1.94	1.97	7.06	6.88	5.96	1.322	0.402286	0.0145014	2.19	1.94	1.97	10.62	10.95	9.56	1.112	0.152837	0.361929
gene-ponA	ponA	penicillin-binding protein 1A	29.76	27.41	24.13	75.18	67.93	72.25	0.641	-0.64067	1.70514e-06	29.76	27.41	24.13	56.77	58.26	62.2	0.883	-0.179545	0.0528123	29.76	27.41	24.13	78.28	81.38	93.75	0.679	-0.557478	1.81096e-06
gene-ppa	ppa	inorganic pyrophosphatase	6.2	5.45	4.01	63.39	63.58	40.28	2.65	1.40594	2.96307e-07	6.2	5.45	4.01	22.11	15.92	16.71	1.399	0.484063	0.0363461	6.2	5.45	4.01	75.03	92.13	57.03	3.181	1.66965	2.19969e-16
gene-ppc	ppc	phosphoenolpyruvate carboxylase	182.7	180.14	165.45	741.96	428.94	830.75	0.905	-0.143619	0.595465	182.7	180.14	165.45	422.82	443.11	425.68	0.988	-0.0170875	0.880113	182.7	180.14	165.45	490.41	538.83	598.88	0.668	-0.582112	2.7858e-07
gene-ppd	ppd	4-hydroxyphenylpyruvic acid dioxgenase	1.54	1.53	0.81	13.8	14.85	13.16	2.646	1.40381	2.85388e-06	1.54	1.53	0.81	11.21	9.62	10.34	3.224	1.68889	2.8684e-11	1.54	1.53	0.81	18.32	22.35	15.86	3.19	1.67373	9.20395e-12
gene-ppiB	ppiB	peptidyl-prolyl cis-trans isomerase B	5.71	4.7	4.19	55.51	41.04	50.49	2.48	1.31033	1.85117e-09	5.71	4.7	4.19	23.33	23.39	33.53	2.198	1.13629	3.19953e-08	5.71	4.7	4.19	42.11	41.32	43.42	1.937	0.953984	1.46515e-07
gene-ppk	ppk	polyphosphate kinase	7.09	6.41	6.87	87.84	95.89	77.97	3.116	1.63955	5.37743e-18	7.09	6.41	6.87	16.15	15.62	15.34	0.934	-0.0989687	0.49892	7.09	6.41	6.87	83.93	89.9	74.12	2.649	1.4056	3.75551e-26
gene-ppsA	ppsA	phosphoenolpyruvate synthase	441.38	472.41	447.03	91.76	89.34	116.94	0.053	-4.24256	3.70279e-123	441.38	472.41	447.03	87.03	97.69	90.53	0.081	-3.61847	3.01308e-272	441.38	472.41	447.03	140.42	148.46	163.2	0.072	-3.79566	5.41111e-224
gene-ppx	ppx	exopolyphosphatase	5.74	4.71	3.57	24.54	13.36	22.25	1.039	0.0556875	0.853309	5.74	4.71	3.57	9.68	9.49	10.21	0.851	-0.232125	0.146554	5.74	4.71	3.57	13.7	16.67	13.61	0.687	-0.541187	0.000541929
gene-pqqE	pqqE	protease	1.84	1.61	1.42	12.13	6.57	10.29	1.438	0.524164	0.0742602	1.84	1.61	1.42	7.11	7.31	8.28	1.883	0.913274	8.80537e-06	1.84	1.61	1.42	6.21	7.35	4.91	0.83	-0.268844	0.267789
gene-prc	prc	carboxyl-terminal protease	123.59	105.93	102.47	236.83	107.64	200.13	0.394	-1.34351	9.34797e-08	123.59	105.93	102.47	315.09	339.46	322.6	1.188	0.249035	0.0109056	123.59	105.93	102.47	257.81	251.33	367.39	0.581	-0.784353	7.35274e-07
gene-prfA	prfA	peptide chain release factor	8.01	6.37	6.83	16.55	11.14	13.47	0.471	-1.0877	2.13776e-07	8.01	6.37	6.83	21.29	23.14	28.06	1.377	0.462002	0.00299518	8.01	6.37	6.83	29.75	25.71	25.22	0.838	-0.254348	0.138715
gene-prfB	prfB	peptide chain release factor	8.76	9.5	7.86	17.26	14.8	15.68	0.446	-1.16534	1.71758e-10	8.76	9.5	7.86	17.38	18.34	18.41	0.834	-0.262098	0.096481	8.76	9.5	7.86	26.23	28.82	28.53	0.704	-0.507241	0.000480741
gene-prfC	prfC	peptide-chain-release factor 3	13.52	11.62	8.96	47.9	40.58	44.21	0.95	-0.0739971	0.706556	13.52	11.62	8.96	31.58	27.35	32.61	1.088	0.121685	0.372924	13.52	11.62	8.96	50.73	55.92	49.47	1.006	0.00863345	0.95599
gene-priA	priA	primosomal protein N'	1.31	1.01	1.22	11.13	12.1	10.46	2.306	1.20517	2.35978e-07	1.31	1.01	1.22	10.44	9.95	9.19	3.385	1.75921	5.78668e-25	1.31	1.01	1.22	10.4	10	11.19	1.948	0.961907	1.71184e-07
gene-prk	prk	phosphoribulokinase	80.96	78.15	61.38	262.37	170.62	221.89	0.721	-0.471706	0.00902774	80.96	78.15	61.38	161.15	145.46	156.84	0.85	-0.234768	0.013524	80.96	78.15	61.38	154.74	173.29	156.87	0.484	-1.04787	1.60021e-23
gene-prlC	prlC	oligopeptidase A	6.45	4.8	3.95	36.87	20.86	31.03	1.414	0.499335	0.0412657	6.45	4.8	3.95	15.43	14.44	16.93	1.252	0.323709	0.026782	6.45	4.8	3.95	22.66	25.81	20.48	0.995	-0.00749754	0.966227
gene-prmA	prmA	ribosomal protein L11 methyltransferase%3B PrmA	2.77	3.46	2.27	17.17	15.31	15.65	1.388	0.473329	0.0779702	2.77	3.46	2.27	14.27	12.9	11.62	1.831	0.872759	0.000171263	2.77	3.46	2.27	14.56	13.12	16.62	1.155	0.207398	0.411266
gene-proA	proA	gamma-glutamyl phosphate reductase	38.69	34.4	31.39	83.19	86.35	78.88	0.58	-0.786146	5.46721e-07	38.69	34.4	31.39	45.74	43.62	48.18	0.532	-0.911143	3.94102e-23	38.69	34.4	31.39	63.71	72.57	62.98	0.417	-1.26165	8.95132e-33
gene-proA-2	proA	gamma-glutamyl phosphate reductase	2.71	2.98	3.74	15.72	17.54	13.49	1.2	0.263557	0.379776	2.71	2.98	3.74	15.46	14.4	17.61	2.021	1.01515	6.03198e-08	2.71	2.98	3.74	13.99	15.33	14.23	1.008	0.0119013	0.958886
gene-proB	proB	glutamate 5-kinase	3.74	4.2	3.73	17.14	15.85	17.82	1.063	0.0884789	0.728254	3.74	4.2	3.73	9.86	8.48	10.19	0.983	-0.0246159	0.922866	3.74	4.2	3.73	16.3	17.12	14.94	0.912	-0.13346	0.503231
gene-proC	proC	pyrroline carboxylate reductase	8.23	7.35	6.19	29.13	27.11	26.53	0.934	-0.0977898	0.664734	8.23	7.35	6.19	38.71	34.2	38.32	2.054	1.03837	6.48123e-13	8.23	7.35	6.19	48.83	44.62	48.34	1.445	0.531438	0.000895342
gene-proS	proS	proline-tRNA ligase	27	23.52	22.03	89.45	71.3	81.7	0.809	-0.305658	0.0451885	27	23.52	22.03	63.28	59.47	63.35	1.037	0.0524865	0.63026	27	23.52	22.03	70.48	76.57	62.56	0.631	-0.664006	2.58865e-08
gene-prsA	prsA	ribose-phosphate pyrophosphokinase	84.65	78.02	71.76	306.06	356.42	287.57	0.994	-0.00821077	0.974087	84.65	78.02	71.76	191.92	202.94	205.06	1.032	0.0447737	0.673051	84.65	78.02	71.76	313.61	362.95	280.5	0.896	-0.158996	0.203812
gene-psaA	psaA	P700 apoprotein subunit Ia	1250.93	1232.44	1174.6	2397.82	1575.85	1918.51	0.386	-1.37399	4.04449e-16	1250.93	1232.44	1174.6	737.73	764.05	793.49	0.253	-1.98393	1.77998e-117	1250.93	1232.44	1174.6	805.37	953.49	941.95	0.16	-2.64337	1.08375e-141
gene-psaB	psaB	P700 apoprotein subunit Ib	893.1	829.92	811.74	1793.29	1145.49	1432.08	0.413	-1.27579	2.16436e-13	893.1	829.92	811.74	611.15	636.62	650.64	0.302	-1.72717	3.87521e-91	893.1	829.92	811.74	582.34	632.99	659.16	0.161	-2.6378	2.43827e-143
gene-psaC	psaC	photosystem I subunit VII	678.47	700.47	611.44	1716.09	2056.3	1675.23	0.683	-0.550625	0.00290372	678.47	700.47	611.44	791.68	719.6	740.8	0.452	-1.14627	1.15813e-42	678.47	700.47	611.44	980.08	1119.82	904.25	0.337	-1.56849	9.82372e-49
gene-psaD	psaD	photosystem I subunit II	912.29	896.5	771.65	2759.46	2356.49	2240.26	0.726	-0.462638	0.00150526	912.29	896.5	771.65	1770.16	1633.89	1751.71	0.789	-0.342093	4.45082e-05	912.29	896.5	771.65	1375.83	1508.61	1404.09	0.383	-1.3846	1.6179e-44
gene-psaE	psaE	photosystem I subunit IV	682.67	651.33	693.78	1216.77	2433.09	917.34	0.63	-0.667052	0.0545786	682.67	651.33	693.78	1313.14	1211	1311.13	0.723	-0.468795	1.61126e-07	682.67	651.33	693.78	1386.17	1395.96	1184.62	0.494	-1.01687	7.55532e-22
gene-psaF	psaF	photosystem I subunit III	620.35	572.41	504.35	905.82	1131.92	813.29	0.417	-1.26032	2.11397e-10	620.35	572.41	504.35	613.58	599.48	584.75	0.426	-1.23221	4.99582e-51	620.35	572.41	504.35	783.57	857.18	763.82	0.315	-1.6664	3.32834e-68
gene-psaI	psaI	photosystem I subunit VIII	2186.42	4479.63	5635.85	2694.87	5588.33	3144.33	0.331	-1.5932	1.53894e-07	2186.42	4479.63	5635.85	6989.32	6439.3	6060.41	0.607	-0.719257	0.0574769	2186.42	4479.63	5635.85	5690.32	4777.88	4272.12	0.405	-1.30381	2.2895e-09
gene-psaJ	psaJ	photosystem I subunit IX	179.59	472.32	317.5	530.65	574.51	500.89	0.456	-1.13207	0.000366314	179.59	472.32	317.5	532.13	524.82	462.61	0.601	-0.733623	0.0939494	179.59	472.32	317.5	487.27	774.79	710.79	0.512	-0.966881	0.0411391
gene-psaK-2	psaK	photosystem I subunit X	52.2	59.45	61.28	103.87	91.13	68.4	0.397	-1.33429	1.57745e-09	52.2	59.45	61.28	106.09	86.25	91.25	0.639	-0.646605	2.38723e-05	52.2	59.45	61.28	71.76	76.92	53.86	0.276	-1.85649	8.65704e-29
gene-psaK	psaK	photosystem I subunit X	40.28	41.36	43.89	253.36	97.2	216.58	1.249	0.320712	0.389863	40.28	41.36	43.89	90.08	99.46	101.18	0.887	-0.172595	0.424417	40.28	41.36	43.89	87.01	73.84	78.59	0.482	-1.0522	1.20623e-08
gene-psaL	psaL	photosystem I subunit XI	210.37	226.9	204.97	679.61	748.03	568.26	0.781	-0.357527	0.0674679	210.37	226.9	204.97	469.21	428.16	453.16	0.834	-0.261131	0.00738685	210.37	226.9	204.97	499.18	600.69	499.92	0.562	-0.831215	3.78303e-13
gene-psaM	psaM	photosystem I PsaM subunit	0	0	0	0	0	0	0.298	-1.74443	9.95351e-07	0	0	0	0	0	0	0.397	-1.33223	1.74497e-08	0	0	0	0	0	0	0.261	-1.93836	7.10473e-13
gene-psb13	psb13	photosystem II 13 kD protein	3.48	3.26	0.84	52.89	15.5	35.3	3.573	1.83699	0.00312577	3.48	3.26	0.84	41.09	34.11	37.58	5.414	2.43677	1.71199e-08	3.48	3.26	0.84	20.97	16.7	12.75	1.56	0.641822	0.227299
gene-psbA1	psbA1	photosystem II D1 protein	7.03	6.49	6.61	20.27	13.31	16.78	0.607	-0.720552	0.00092541	7.03	6.49	6.61	4.96	5.82	6.19	0.339	-1.56262	3.61203e-17	7.03	6.49	6.61	9.38	12.09	9.23	0.334	-1.58075	1.22198e-20
gene-psbA2	psbA2	photosystem II D1 protein	16190.1	12910.9	12972.2	5460.14	4850.94	4834.68	0.088	-3.50719	8.05012e-133	16190.1	12910.9	12972.2	5166.06	5351.76	5325.14	0.152	-2.71912	1.73582e-200	16190.1	12910.9	12972.2	3813.76	3829.83	4068.7	0.061	-4.02555	4.70369e-289
gene-psbA3	psbA3	photosystem II D1 protein	2549.4	1836.95	2180.62	1379.26	1550.81	1272.34	0.156	-2.67589	5.15586e-43	2549.4	1836.95	2180.62	1783.31	1824.53	1844.18	0.334	-1.58211	1.20573e-46	2549.4	1836.95	2180.62	1887.94	1936.46	2289.5	0.204	-2.29051	1.22282e-59
gene-psbB	psbB	photosystem II CP47 protein	328.14	355.48	345.88	345.01	393.58	312.53	0.247	-2.01518	1.58313e-26	328.14	355.48	345.88	394.12	378.93	390.89	0.454	-1.14066	3.7274e-30	328.14	355.48	345.88	244.79	282.49	292.98	0.173	-2.53438	4.08974e-96
gene-psbC	psbC	photosystem II CP43 protein	584.3	551.59	528.41	463.11	465.81	414.77	0.196	-2.35106	7.97107e-56	584.3	551.59	528.41	386.45	364.78	414.59	0.282	-1.8266	8.41295e-109	584.3	551.59	528.41	358.14	399.02	423.04	0.155	-2.69408	4.45993e-145
gene-psbD	psbD	photosystem II D2 protein	227.68	241.12	236.92	367.46	293.53	317.99	0.335	-1.57795	3.90618e-24	227.68	241.12	236.92	311.63	300.37	301.86	0.519	-0.94627	1.72485e-21	227.68	241.12	236.92	313.41	356.37	341.71	0.312	-1.67883	2.85279e-48
gene-psbD2	psbD2	photosystem II D2 protein	1975.47	1704.37	1701.72	570.37	974.51	495.75	0.094	-3.41251	1.01658e-34	1975.47	1704.37	1701.72	1246.27	1253.32	1298.64	0.284	-1.81607	2.6551e-105	1975.47	1704.37	1701.72	744.95	731.58	792.55	0.093	-3.42988	1.943e-219
gene-psbE	psbE	cytochrome b559 a subunit	48.26	26.29	32.38	431.38	191.62	321.96	2.528	1.33797	0.000215152	48.26	26.29	32.38	199.92	145.68	175.95	1.83	0.871931	0.00037959	48.26	26.29	32.38	220.38	196.66	165.79	1.421	0.506432	0.034673
gene-psbF	psbF	cytochrome b559 b subunit	0	0	0	298.14	0	150.62	0.322	-1.63443	0.0687265	0	0	0	0	0	0	0.403	-1.3103	0.18449	0	0	0	0	328.62	340.28	0.532	-0.911461	0.196037
gene-psbH	psbH	photosystem II PsbH protein	46.5	62.84	45.09	1117.24	250.54	953.21	5.329	2.41386	1.81765e-05	46.5	62.84	45.09	67.9	101.51	109.3	0.655	-0.610941	0.241186	46.5	62.84	45.09	115.32	144.22	114.71	0.767	-0.38343	0.377816
gene-psbI	psbI	photosystem II PsbI protein	3923.1	4756.28	4843.87	6230.57	13061.2	5387.44	0.639	-0.645478	0.0104128	3923.1	4756.28	4843.87	9380.48	8536.12	9004.27	0.735	-0.443386	0.000761072	3923.1	4756.28	4843.87	11033.9	8725.76	6607.88	0.652	-0.617926	6.53429e-05
gene-psbJ	psbJ	photosystem II PsbJ protein	0	0	0	543.57	0	574.55	0.91	-0.135583	0.891818	0	0	0	0	0	0	0.722	-0.469983	0.653183	0	0	0	0	351.5	264.18	0.583	-0.778341	0.339899
gene-psbK	psbK	photosystem II PsbK protein	682.64	642.85	964.36	1344.86	2830.19	1509.08	0.873	-0.19664	0.484602	682.64	642.85	964.36	2586.35	2255.01	2680.57	1.239	0.309574	0.0450376	682.64	642.85	964.36	3237.51	2030.74	2082.88	1.052	0.0728681	0.657181
gene-psbL	psbL	photosystem II PsbL protein	1314.27	1032.94	1126.5	1446.3	1684.11	1095.11	0.495	-1.01543	0.00140182	1314.27	1032.94	1126.5	1244.2	1190.59	1757.46	0.422	-1.24342	2.97336e-05	1314.27	1032.94	1126.5	1442.16	1439.07	1291.91	0.475	-1.07473	0.000297678
gene-psbM	psbM	photosystem II PsbM protein	222.27	333.1	258.53	6078.38	1985.22	6588.98	5.689	2.50813	6.68651e-10	222.27	333.1	258.53	904.26	952.94	833.69	1.241	0.31113	0.112344	222.27	333.1	258.53	1713.54	1954.23	1566.28	1.841	0.880812	6.82638e-06
gene-psbN	psbN	photosystem II PsbN protein	116.27	84.99	92.27	196.47	111.59	178.31	0.406	-1.2992	7.03789e-09	116.27	84.99	92.27	170.01	164.84	171.81	0.692	-0.531324	2.69979e-06	116.27	84.99	92.27	172.68	161.56	186.22	0.397	-1.33294	3.27234e-22
gene-psbO	psbO	photosystem II manganese-stabilizing polypeptide	57.52	55.73	52.6	242.73	313.1	239.52	1.182	0.240808	0.277048	57.52	55.73	52.6	125.36	124.33	118.26	0.891	-0.165746	0.124156	57.52	55.73	52.6	179.18	213.01	198.55	0.784	-0.351317	0.00157375
gene-psbT	psbT	photosystem II PsbT protein	35442.2	30766.3	29880.6	32024.7	33822.8	27846.9	0.368	-1.44346	2.02069e-10	35442.2	30766.3	29880.6	44835.6	41962.8	46200.9	0.501	-0.996244	3.06652e-12	35442.2	30766.3	29880.6	30188.7	26471.2	25349.5	0.298	-1.74811	1.79153e-20
gene-psbU	psbU	photosystem II 12 kD extrinsic protein	1221.91	1284.87	1409.96	1125.2	2259.33	1041.11	0.29	-1.78679	2.02342e-08	1221.91	1284.87	1409.96	1642.08	1537.55	1565.74	0.477	-1.06859	8.70041e-25	1221.91	1284.87	1409.96	1532.28	1549.73	1480.24	0.266	-1.91183	3.48993e-57
gene-psbV	psbV	cytochrome c550	324.6	326.42	299.05	350.05	433.08	314	0.289	-1.79221	3.17973e-20	324.6	326.42	299.05	382.17	342.94	392.78	0.469	-1.09385	1.07295e-37	324.6	326.42	299.05	354.08	381.94	353.82	0.257	-1.95896	1.69669e-88
gene-psbX	psbX	photosystem II PsbX protein	6280.35	9350.35	9385.5	33886.8	32697.7	36234.7	1.8	0.848374	0.00513199	6280.35	9350.35	9385.5	21761.2	22642.9	19424.9	0.942	-0.0862496	0.679591	6280.35	9350.35	9385.5	19632.9	18356.1	15477.1	0.851	-0.233523	0.32042
gene-psbZ	psbZ	photosystem II 11 kD protein	51.92	52.5	55.83	200.77	178.67	173.97	0.903	-0.147279	0.450614	51.92	52.5	55.83	209.22	176.69	220.02	1.472	0.557416	3.33759e-05	51.92	52.5	55.83	188.83	178.73	156	0.773	-0.371665	0.0108845
gene-psr	psr	regulation of penicillin binding protein 5 production	1.78	1.56	1.39	27.51	24.69	24.97	3.974	1.99041	1.0052e-21	1.78	1.56	1.39	15.05	14.75	15.19	3.841	1.9415	1.44857e-26	1.78	1.56	1.39	22.89	21.95	20.68	3.043	1.60529	7.7293e-18
gene-pstA	pstA	phosphate transport system permease protein%3B PstA	0.58	0.81	0.82	380.88	168.43	387.42	102.923	6.68542	5.12966e-72	0.58	0.81	0.82	1.15	0.76	0.78	0.488	-1.03556	0.0844993	0.58	0.81	0.82	82.88	105.13	112.19	30.264	4.91953	1.36741e-71
gene-pstA-2	pstA	phosphate transport system permease protein%3B PstA	11	8.77	10.51	158.85	135.69	155.66	3.636	1.86249	5.61276e-25	11	8.77	10.51	27.02	21.45	23.53	0.955	-0.0668649	0.72808	11	8.77	10.51	89.75	97.86	99.73	2.099	1.06939	1.42817e-13
gene-pstB	pstB	phosphate transport ATP-binding protein%3B PstB	1.14	0.72	1.21	270.98	187.17	282.77	59.246	5.88865	1.65979e-100	4.13	6.7	5.4	21.44	21.16	24.96	1.662	0.733296	0.000347099	1.14	0.72	1.21	97.9	116.86	124.46	24.679	4.6252	3.14968e-92
gene-pstB-2	pstB	phosphate transport ATP-binding protein%3B PstB	4.13	6.7	5.4	160.96	125.17	153.09	6.602	2.72295	2.30903e-33	1.14	0.72	1.21	1.97	2.27	1.31	0.728	-0.457179	0.333675	4.13	6.7	5.4	101.53	92.15	109.46	4.135	2.04798	1.45076e-27
gene-pstC	pstC	phosphate transport system permease protein%3B PstC	0.98	1.33	1.13	457.03	426.75	440.65	94.268	6.55869	1.49076e-180	0.98	1.33	1.13	0.75	0.97	1.4	0.362	-1.46589	0.00122717	0.98	1.33	1.13	175.31	230.55	215.91	39.744	5.31268	1.90462e-141
gene-pstC-2	pstC	phosphate transport system permease protein%3B PstC	26.66	25.82	30.65	359.05	386.64	355.5	3.227	1.69003	3.93808e-18	26.66	25.82	30.65	65.22	59.87	59.5	0.887	-0.172463	0.242294	26.66	25.82	30.65	218.03	231.16	243.75	1.827	0.869144	1.32144e-09
gene-pstS	pstS	periplasmic phosphate binding protein	1.14	1.03	1.28	1096.99	1706.46	950.38	269.681	8.07511	2.13774e-150	10.47	8.8	8.87	34.44	33.72	31.03	1.422	0.507777	0.000210315	1.14	1.03	1.28	833.41	1003.33	832.31	171.659	7.4234	0
gene-pstS-2	pstS	phosphate-binding periplasmic protein precursor	10.47	8.8	8.87	592.85	335.35	567.13	12.845	3.68317	1.98398e-63	1.14	1.03	1.28	1.65	1.84	1.53	0.586	-0.771859	0.0466399	10.47	8.8	8.87	150.54	187.17	188.37	4.106	2.03756	2.26711e-54
gene-pta	pta	phosphotransacetylase	17.07	15.74	13.72	103.99	99.44	111.29	1.641	0.714566	9.86043e-07	17.07	15.74	13.72	11.79	13.06	12.19	0.323	-1.63181	8.20619e-57	17.07	15.74	13.72	77.44	90.19	92.27	1.216	0.281828	0.0112869
gene-pth	pth	peptidyl-tRNA hydrolase	6.86	5.96	5.16	16.25	16.12	14.41	0.651	-0.618264	0.0274705	6.86	5.96	5.16	19.82	14.57	16.71	1.13	0.176925	0.523099	6.86	5.96	5.16	20.87	16.46	21.19	0.738	-0.438429	0.0746231
gene-purA	purA	adenylosuccinate synthetase	16.97	15.74	14.49	63.7	54.75	50.2	0.869	-0.201995	0.260277	16.97	15.74	14.49	45.68	49.47	51.94	1.257	0.330019	0.00434903	16.97	15.74	14.49	87.39	78.21	84.63	1.167	0.223124	0.104661
gene-purB	purB	adenylosuccinate lyase	2.49	2.26	1.64	20.72	27.56	17.04	2.521	1.33424	3.43906e-06	2.49	2.26	1.64	14.82	12.38	13.85	2.59	1.37289	2.57842e-13	2.49	2.26	1.64	23.47	23.7	17.96	2.24	1.16341	5.4684e-09
gene-purC	purC	phosphoribosyl aminoidazole succinocarboxamide synthetase	10.57	9.96	8.74	44.55	65.03	40.91	1.272	0.347576	0.213694	10.57	9.96	8.74	39.9	39.33	39.56	1.633	0.707734	5.86259e-08	10.57	9.96	8.74	73.04	77.48	59.68	1.585	0.664086	9.13024e-06
gene-purD	purD	glycinamide ribonucleotide synthetase	1.76	1.29	1.34	11.57	7.83	9.71	1.611	0.687884	0.0146201	1.76	1.29	1.34	6.66	5.03	5.67	1.597	0.675586	0.00884992	1.76	1.29	1.34	7.14	8.44	7.39	1.148	0.199686	0.4258
gene-purE	purE	phosphoribosylaminoimidazole carboxylase	1.85	1.11	1.03	20.03	11.11	13.97	2.812	1.49149	0.000750827	1.85	1.11	1.03	6.79	2.21	6.17	1.503	0.588255	0.296964	1.85	1.11	1.03	8.84	11.7	8.87	1.662	0.733088	0.0722588
gene-purF	purF	amidophosphoribosyltransferase	61.99	54.79	49.94	35.34	37.32	27.98	0.147	-2.76316	2.36769e-53	61.99	54.79	49.94	131.7	127.08	129.64	0.942	-0.086676	0.376081	61.99	54.79	49.94	34.32	35.68	35.54	0.139	-2.84945	1.30604e-162
gene-purH	purH	phosphoribosyl aminoimidazole carboxy formyl formyltransferase/inosinemonophosphate cyclohydrolase%3B PUR-H(J)	1.72	2.15	1.47	18.6	5.82	17.97	1.896	0.923228	0.022642	1.72	2.15	1.47	5.25	3.79	5.46	1.092	0.127178	0.632465	1.72	2.15	1.47	4.28	3.68	4.02	0.491	-1.02639	5.97849e-06
gene-purK	purK	phosphoribosyl aminoimidazole carboxylase	2.5	2.86	1.58	22.28	22.02	21.26	2.314	1.21067	7.15589e-07	2.5	2.86	1.58	9.49	7.61	9.49	1.542	0.624521	0.00742361	2.5	2.86	1.58	31.61	37.01	35.68	3.292	1.71881	8.83828e-21
gene-purL	purL	phosphoribosylformyl glycinamidine synthetase II	2.02	1.93	1.33	17.5	13.63	15.11	2.122	1.08556	1.74246e-08	19.16	11.96	12.35	23.02	18.79	23.39	0.601	-0.733805	0.000130017	2.02	1.93	1.33	10.94	14.11	12.37	1.542	0.62446	0.000104012
gene-purL-2	purL	phosphoribosyl formylglycinamidine synthase	19.16	11.96	12.35	42.38	34.11	38.06	0.656	-0.608907	0.0102373	2.02	1.93	1.33	6.22	6.19	6.97	1.488	0.573281	0.000500499	19.16	11.96	12.35	56.1	55.85	46.88	0.822	-0.282813	0.14147
gene-purM	purM	phosphoribosyl formylglycinamidine cyclo-ligase	4.2	4.99	3.94	13.3	12.76	11.66	0.698	-0.517735	0.0161877	4.2	4.99	3.94	13.13	10.37	10.67	1.049	0.0686425	0.73618	4.2	4.99	3.94	11.52	14.55	11.41	0.623	-0.683587	7.38888e-05
gene-purN	purN	phosphoribosylglycinamide formyltransferase	2.67	2.3	2.81	16.8	11.77	13.55	1.344	0.42647	0.215927	2.67	2.3	2.81	8.9	4.52	5.92	0.993	-0.0099287	0.983396	2.67	2.3	2.81	11.83	14.54	11.86	1.106	0.144983	0.641391
gene-purT	purT	glycinamide ribonucleotide transformylase	20.99	21.18	18.57	22.11	27.53	23.03	0.292	-1.77445	1.33062e-20	20.99	21.18	18.57	34.13	34.07	33.18	0.673	-0.570287	6.25822e-08	20.99	21.18	18.57	25.9	33.7	25.29	0.304	-1.71559	1.18595e-40
gene-purU	purU	phosphoribosylglycinamide formyltransferase	8.97	8.51	5.31	21.85	29.59	21.25	0.795	-0.330769	0.26162	8.97	8.51	5.31	13.17	13.11	14.15	0.714	-0.485294	0.0142531	8.97	8.51	5.31	26.4	30.37	29.47	0.84	-0.251641	0.179094
gene-putA	putA	delta-1-pyrroline-5-carboxylate dehydrogenase	17.65	14.32	14.52	34.37	32.56	35.19	0.532	-0.910981	6.23336e-09	17.65	14.32	14.52	19.61	18.39	18.27	0.49	-1.02892	4.02492e-23	17.65	14.32	14.52	29.77	33.73	33.41	0.453	-1.14142	1.80858e-23
gene-pxcA	pxcA	PxcA	0.95	1.07	1	6.2	8.13	5.51	1.609	0.685806	0.0444402	0.95	1.07	1	7.59	7.16	7.76	3.014	1.59188	1.67471e-11	0.95	1.07	1	15.26	13.95	10.98	2.931	1.55123	1.18921e-10
gene-pykF-2	pykF	pyruvate kinase	5.13	3.75	2.84	47.31	38.9	40.1	2.636	1.39849	1.35403e-11	6.73	6.12	5.65	23.79	23.24	25.51	1.585	0.664346	3.28854e-08	5.13	3.75	2.84	39.25	45.79	35.18	2.256	1.1735	5.08856e-12
gene-pykF	pykF	pyruvate kinase	6.73	6.12	5.65	18.82	14.94	16.72	0.661	-0.596952	0.000517323	5.13	3.75	2.84	11.69	14.3	12.16	1.325	0.406063	0.0338305	6.73	6.12	5.65	17.97	19.29	14.48	0.612	-0.709514	3.51827e-06
gene-pyrB	pyrB	aspartate carbamoyltransferase	1.44	1.65	1.41	19.01	17.54	16.33	2.866	1.51912	2.83367e-09	1.44	1.65	1.41	10.28	7.77	10.44	2.541	1.34513	4.68711e-08	1.44	1.65	1.41	23.17	25	17.9	3.225	1.68926	1.13653e-13
gene-pyrC	pyrC	dihydroorotase	2.82	2.03	2.18	20.49	18.74	18.11	1.989	0.991832	1.00086e-05	2.82	2.03	2.18	9.83	8.36	11.88	1.724	0.785356	0.000187598	2.82	2.03	2.18	20.05	18.11	15.95	1.695	0.761481	0.000157681
gene-pyrC-2	pyrC	dihydroorotase	11.97	11.33	8.84	23.49	33.06	17.27	0.569	-0.813175	0.00557208	11.97	11.33	8.84	18.62	17.89	19.49	0.702	-0.510573	0.000457694	11.97	11.33	8.84	35.52	43.64	37.63	0.801	-0.320453	0.0272122
gene-pyrD	pyrD	dihydroorotate dehydrogenase	1.15	1.18	1.26	9.26	4.75	7.39	1.436	0.521795	0.142955	1.15	1.18	1.26	3.56	2.58	3.95	1.129	0.174821	0.619013	1.15	1.18	1.26	4.48	4.13	4.65	0.812	-0.30056	0.30514
gene-pyrF	pyrF	orotidine 5' monophosphate decarboxylase	20.45	23.12	20.3	44.24	39.33	44.14	0.495	-1.01595	1.88476e-08	20.45	23.12	20.3	45.93	39.94	49.79	0.847	-0.239737	0.116596	20.45	23.12	20.3	37.46	36.38	33.16	0.374	-1.41813	1.48381e-21
gene-pyrG	pyrG	CTP synthetase	7.24	6.77	5.92	27.01	30.55	23.77	0.997	-0.00448106	0.985595	7.24	6.77	5.92	16.51	12.68	13.78	0.871	-0.19892	0.200672	7.24	6.77	5.92	23.17	27.61	22.89	0.808	-0.307951	0.0268955
gene-pyrH	pyrH	uridine monophosphate kinase	2.02	1.67	1.12	32.41	17.33	28.34	3.971	1.98959	2.55359e-09	2.02	1.67	1.12	6.29	4.59	6.18	1.419	0.504721	0.167739	2.02	1.67	1.12	8.71	10.66	7.32	1.229	0.296966	0.369664
gene-pyrR	pyrR	pyrimidine operon regulatory protein%3B PyrR	13.01	12.17	11.44	64.13	60.89	48.98	1.193	0.254355	0.290226	13.01	12.17	11.44	27.96	27.42	34.76	0.976	-0.03434	0.887252	13.01	12.17	11.44	47.68	51.24	52.43	0.939	-0.0914444	0.636672
gene-pys	pys	phytoene synthase	10.99	10.66	9.69	75.34	78.03	70.63	1.743	0.801773	2.18019e-06	10.99	10.66	9.69	48.13	47.4	50.7	1.881	0.911446	9.50237e-17	10.99	10.66	9.69	90.27	90.23	86.76	1.871	0.903512	1.08872e-13
gene-queA	queA	queuosine biosynthesis protein%3B QueA	0.34	0.56	0.64	4.16	4.36	3.15	1.851	0.888195	0.0634279	0.34	0.56	0.64	4.82	3.64	4.04	3.275	1.71154	1.19564e-05	0.34	0.56	0.64	4.02	5.22	4.3	1.94	0.95589	0.0130014
gene-radC	radC	RadC protein	36.59	32.84	31.48	102.06	72.52	100.11	0.67	-0.577258	0.00191642	36.59	32.84	31.48	48.12	43.26	41.59	0.528	-0.921923	1.13755e-13	36.59	32.84	31.48	65.64	73.05	65.49	0.451	-1.14826	2.67856e-21
gene-rapQ	rapQ	methyltransferase	7.19	7.11	5.76	29.1	30.21	21.88	0.998	-0.0024838	0.99321	7.19	7.11	5.76	27.09	28.87	26.61	1.652	0.723879	2.19461e-05	7.19	7.11	5.76	59.91	50.54	50.46	1.785	0.836285	1.42865e-06
gene-rbcL	rbcL	ribulose-1%2C5-bisphosphate carboxylase/oxygenase large subunit	125.65	145.59	134.24	121.89	107.11	96.98	0.194	-2.3638	1.29801e-43	125.65	145.59	134.24	78.88	72.79	74.56	0.224	-2.16091	1.04588e-90	125.65	145.59	134.24	64.63	74.28	68.81	0.111	-3.16548	1.14719e-146
gene-rbcR	rbcR	rubisco operon transcriptional regulator	3.44	3.65	3.98	8.09	10.12	7.4	0.567	-0.819403	0.00570331	3.44	3.65	3.98	6.42	4.59	6.11	0.62	-0.689797	0.00648541	3.44	3.65	3.98	17.86	16.31	15.7	0.997	-0.00372708	0.986835
gene-rbcS	rbcS	ribulose bisphosphate carboxylase small subunit	1252.57	1586.36	1507.82	687.88	863.39	686.37	0.137	-2.86467	1.73518e-49	1252.57	1586.36	1507.82	712.67	646.56	675.26	0.181	-2.46789	6.98935e-118	1252.57	1586.36	1507.82	502.31	479.9	512.08	0.083	-3.59574	6.88415e-174
gene-rbcX	rbcX	unknown function	339.23	369.61	349.76	162.41	182.44	133.84	0.112	-3.15293	4.27133e-62	339.23	369.61	349.76	149.85	149.95	141.37	0.166	-2.59181	1.96171e-144	339.23	369.61	349.76	126.49	143.53	160.82	0.091	-3.45723	1.42333e-161
gene-rbpA	rbpA	RNA binding protein	821.91	1067.27	973.84	1455.87	1971.2	1153.16	0.4	-1.3236	2.68721e-07	821.91	1067.27	973.84	2982.33	2627.78	2596.98	1.136	0.184216	0.166421	821.91	1067.27	973.84	2566.01	2176.47	2404.9	0.559	-0.837846	2.18452e-08
gene-recA	recA	RecA gene product	17.35	16.9	15.18	37.26	40.13	32.78	0.543	-0.881691	8.13373e-07	17.35	16.9	15.18	61.94	60.91	70.64	1.579	0.658757	6.54828e-11	17.35	16.9	15.18	56.7	54.53	47.69	0.704	-0.506718	0.000107377
gene-recF	recF	RecF protein	0.5	0.21	0.13	5.66	4.36	6.21	4.702	2.23337	6.48204e-06	0.5	0.21	0.13	1.51	1.74	1.39	2.23	1.15704	0.049133	0.5	0.21	0.13	3.08	3.61	3.66	2.695	1.43042	0.00221772
gene-recG	recG	DNA recombinase	2.97	3.16	2.69	24.84	18.84	23.82	1.848	0.885786	1.07014e-06	2.97	3.16	2.69	16.87	16.97	18.12	2.383	1.25253	1.10131e-22	2.97	3.16	2.69	23.46	24.85	18.87	1.66	0.731438	3.72042e-06
gene-recJ	recJ	single-strand-DNA-specific exonuclease%3B RecJ	17.45	17.44	15.57	33.48	38.25	32.59	0.503	-0.992297	2.34529e-08	17.45	17.44	15.57	44.87	42.9	46.65	1.075	0.104868	0.324243	17.45	17.44	15.57	62.12	61.09	60.49	0.794	-0.332547	0.00480754
gene-recN	recN	DNA repair protein%3B RecN	0.45	0.62	0.31	2.03	1.05	1.93	0.876	-0.190513	0.714244	0.45	0.62	0.31	2.66	1.83	2.35	1.988	0.991677	0.00596525	0.45	0.62	0.31	1.54	2.03	1.48	0.794	-0.333419	0.388122
gene-recQ	recQ	ATP-dependent DNA helicase%3B RecQ	2.4	2.06	1.99	34.22	31.53	28.32	3.551	1.82806	3.21516e-19	2.4	2.06	1.99	9.95	10.15	10.7	1.928	0.94703	4.37473e-07	2.4	2.06	1.99	18.97	21.96	20.35	2.081	1.05723	7.71595e-10
gene-recR	recR	recombination protein	9.62	10.78	8.01	45.32	24.63	44.05	0.985	-0.021968	0.948409	9.62	10.78	8.01	7.22	7.15	5.43	0.279	-1.83965	2.159e-17	9.62	10.78	8.01	18.01	23.45	16.84	0.456	-1.13357	9.9074e-10
gene-repA	repA	rare lipoprotein A	17.24	15.46	18.48	41.9	49.46	37.67	0.625	-0.678812	0.00456917	17.24	15.46	18.48	77.29	67.71	77.6	1.736	0.795869	1.83596e-08	17.24	15.46	18.48	81.04	80.19	82.43	1.065	0.0909529	0.596424
gene-rfbA-2	rfbA	integral membrane O-antigen translocator protein	1.04	0.67	0.42	16.78	15.37	14.48	5.358	2.42173	9.42483e-11	1.04	0.67	0.42	8.52	7.03	8.75	4.541	2.18295	4.01855e-09	1.04	0.67	0.42	27.22	28.06	20.85	7.852	2.97313	1.5566e-20
gene-rfbA	rfbA	glucose-1-phosphate thymidylyltransferase	1.08	0.91	0.38	18.39	11.83	12.87	4.413	2.14167	3.82174e-10	1.08	0.91	0.38	3.93	3.48	3.37	1.835	0.875641	0.0169165	1.08	0.91	0.38	8.78	8.84	8.05	2.37	1.245	2.62794e-05
gene-rfbB-4	rfbB	ATP-binding protein	0.63	0.56	0.39	14.1	8.83	11.75	5.375	2.42636	5.30284e-08	0.63	0.56	0.39	6.52	6.2	6.21	4.786	2.25891	2.45249e-07	0.63	0.56	0.39	9.11	10.1	8.84	3.932	1.97541	1.17284e-06
gene-rfbB	rfbB	ABC transporter	4.9	5.42	4.34	36.87	33.11	33.5	1.719	0.781665	1.94574e-05	1.73	1.14	1.32	7.82	7.35	8.2	2.255	1.17318	4.4542e-06	4.9	5.42	4.34	33.59	40.53	35.86	1.642	0.715533	1.38944e-06
gene-rfbB-2	rfbB	dTDP-glucose 4-6-dehydratase	5.17	4.97	5.36	44.18	29.99	32.55	1.669	0.738613	0.000944651	4.9	5.42	4.34	19.3	18.51	18.78	1.555	0.637367	2.90541e-05	1.73	1.14	1.32	14.61	13.16	14.1	2.214	1.14642	1.46125e-06
gene-rfbB-3	rfbB	dTDP-glucose 4%2C6-dehydratase	1.73	1.14	1.32	10.14	10.79	9.27	1.77	0.823767	0.00669023	5.17	4.97	5.36	20.1	17.68	19.6	1.49	0.574966	0.000643199	5.17	4.97	5.36	20.08	25.7	23.68	0.984	-0.0228615	0.908985
gene-rfbC	rfbC	dTDP-6-deoxy-L-mannose-dehydrogenase	5.39	5.19	5.11	39.27	29.84	41.96	1.773	0.826223	0.00214415	0.22	0.22	0.42	1.83	1.28	1.36	2.111	1.0781	0.299859	0.22	0.22	0.42	2.33	2.44	3.88	2.371	1.24579	0.141001
gene-rfbC-2	rfbC	dTDP-4-dehydrorhamnose 3%2C5-epimerase	0.22	0.22	0.42	4.73	4.07	6.22	4.546	2.18444	0.00764772	5.39	5.19	5.11	12.37	12.95	14.09	0.999	-0.00160985	0.995982	5.39	5.19	5.11	20.11	33.58	30.35	1.211	0.276253	0.306671
gene-rfbD	rfbD	GDP-D-mannose dehydratase	20.56	19.83	15.36	55.95	51.33	60.02	0.734	-0.446966	0.00714193	20.56	19.83	15.36	33.82	33.05	29.94	0.703	-0.508101	2.01947e-05	20.56	19.83	15.36	45.75	49.5	57.59	0.603	-0.729872	5.94029e-08
gene-rfbD-2	rfbD	dTDP-6-deoxy-L-mannose-dehydrogenase	7.15	7.41	6.45	30.09	45.66	34.19	1.297	0.375603	0.184579	7.15	7.41	6.45	29.2	24.74	25.6	1.519	0.603213	0.000277229	7.15	7.41	6.45	44.89	53.25	59.45	1.66	0.730941	1.21741e-05
gene-rfbE	rfbE	perosamine synthetase	4.91	3.16	3.64	29.4	11.4	33.13	1.526	0.609424	0.116764	4.91	3.16	3.64	6.58	6.85	6.7	0.695	-0.525465	0.018774	4.91	3.16	3.64	15.93	17.92	19.85	1.012	0.0176088	0.938416
gene-rfbF	rfbF	alpha-D-glucose-1-phosphate cytidylyltransferase	4.13	4.58	4.67	59.85	25.25	61.08	2.653	1.40781	3.46012e-05	4.13	4.58	4.67	17.58	13.47	16.81	1.432	0.517634	0.0227622	4.13	4.58	4.67	22.91	28.62	24.04	1.256	0.3283	0.119262
gene-rfbG	rfbG	CDP-glucose-4%2C6-dehydratase	4.88	5.03	5.43	42.45	37.02	44.39	1.966	0.975321	2.07121e-06	4.88	5.03	5.43	13.64	12.92	12.73	1.029	0.0411228	0.855849	4.88	5.03	5.43	28.72	34.6	35.72	1.418	0.503773	0.00360888
gene-rfbJ	rfbJ	RfbJ protein	1.74	1.82	0.85	9.62	11.8	10.22	1.764	0.819072	0.0128315	1.74	1.82	0.85	6.17	5.39	6.29	1.625	0.700163	0.0137657	1.74	1.82	0.85	10.48	11.15	9.54	1.547	0.629621	0.0134829
gene-rfbM-2	rfbM	phosphomannose isomerase	7.07	4.74	3.81	53.14	57.81	38.15	2.494	1.31834	0.000342123	7.07	4.74	3.81	58.85	49.09	58.74	4.076	2.02728	5.67231e-13	7.07	4.74	3.81	102.01	89.84	94.41	4.306	2.10639	3.21972e-16
gene-rfbM	rfbM	GDP-mannose pyrophosphorylase	2.91	3.58	2.9	15.72	14.26	14.97	1.161	0.21552	0.33911	2.91	3.58	2.9	9.71	10.13	9.81	1.273	0.348043	0.0572551	2.91	3.58	2.9	16.44	19.05	18.56	1.256	0.328584	0.0543447
gene-rfbP	rfbP	galactosyl-1-phosphate transferase	117.24	120.03	112.31	453.92	282.46	430.83	0.807	-0.308586	0.140712	117.24	120.03	112.31	243.56	247.19	264.07	0.866	-0.207097	0.0349484	117.24	120.03	112.31	245.58	289.09	255.9	0.496	-1.01201	3.88813e-21
gene-rfbU	rfbU	mannosyltransferase B	18.61	19.01	18.18	74.85	85.25	83.33	1.064	0.0895555	0.678407	18.61	19.01	18.18	37.86	35.62	40.61	0.822	-0.28318	0.0171772	18.61	19.01	18.18	95.8	107.52	115.03	1.247	0.31891	0.0138551
gene-rfbW-2	rfbW	mannosyl transferase	1	1	1.01	13.21	12.21	10.22	2.894	1.53331	4.98033e-07	1	1	1.01	11	13.73	14.84	5.303	2.40681	7.18226e-21	1	1	1.01	14.45	14.99	13.25	3.132	1.64699	5.71734e-11
gene-rfbW	rfbW	mannosyl transferase	0.25	0.46	0.36	2.58	1.72	1.77	1.374	0.458034	0.384512	0.25	0.46	0.36	1	1.42	1.35	1.42	0.506386	0.336739	0.25	0.46	0.36	3.14	2.27	2.09	1.543	0.626165	0.15085
gene-rffM-2	rffM	UDP-N-acetyl-D-mannosaminuronic acid transferase	1.8	1.43	1.38	17.6	4.04	18.66	2.131	1.09134	0.0462156	1.8	1.43	1.38	2.25	2.71	2.91	0.685	-0.545158	0.222327	1.84	1.34	1.36	4.04	6.12	6.12	0.795	-0.330105	0.325412
gene-rffM	rffM	UDP-N-acetyl-D-mannosaminuronic acid transferase	1.84	1.34	1.36	4.52	2.87	3.53	0.592	-0.756582	0.0516968	1.84	1.34	1.36	2.75	3.14	3.36	0.822	-0.28284	0.481338	1.8	1.43	1.38	4.18	6.53	6	0.808	-0.307887	0.407004
gene-rhnB	rhnB	ribonuclease HII	6.7	8.06	6.53	19.01	10.44	22.25	0.602	-0.733183	0.0273466	6.7	8.06	6.53	5.05	5.72	4.92	0.293	-1.76902	3.46444e-11	6.7	8.06	6.53	9.3	8.95	13.86	0.34	-1.55793	2.78411e-10
gene-ribA	ribA	GTP cyclohydrolase II	49.79	51.3	48.78	56.07	43.67	58.94	0.255	-1.97146	1.8759e-32	49.79	51.3	48.78	68.88	69.94	66.28	0.551	-0.859825	1.02513e-17	49.79	51.3	48.78	56.1	65.16	73.36	0.282	-1.82622	4.29852e-47
gene-ribC	ribC	riboflavin synthase alpha chain	8.83	8.6	8.17	21.92	21.38	19.58	0.605	-0.725457	0.000532012	8.83	8.6	8.17	16.91	17.24	19.93	0.846	-0.240481	0.204706	8.83	8.6	8.17	17.97	21.85	18.87	0.509	-0.975254	7.38864e-09
gene-ribG	ribG	riboflavin biosynthesis protein	0.49	0.26	0.82	2.69	1.8	3.17	1.187	0.247095	0.697472	0.49	0.26	0.82	1.76	1.53	1.81	1.311	0.390956	0.485878	0.49	0.26	0.82	2.89	2.54	2.8	1.169	0.225139	0.644053
gene-ribH	ribH	riboflavin synthase beta subunit	12.52	13.32	11.11	32.78	35.13	31.01	0.681	-0.554747	0.0254822	12.52	13.32	11.11	63.5	61.89	67.35	2.057	1.04022	3.72092e-09	12.52	13.32	11.11	64.13	51.48	56.78	1.072	0.100633	0.644712
gene-rimI	rimI	ribosomal-protein-alanine acetyltransferase	9.72	8.7	10.3	52.32	67	66.54	1.653	0.725357	0.00775876	9.72	8.7	10.3	35.33	35.21	48.12	1.634	0.708144	0.00144659	9.72	8.7	10.3	258.85	242.72	221.86	5.809	2.53824	2.47721e-52
gene-rlpA	rlpA	rare lipoprotein A	1	0.75	0.77	11.76	4.51	10.65	2.596	1.37652	0.00208015	1	0.75	0.77	2.65	1.69	2.17	1.042	0.059322	0.912897	1	0.75	0.77	8.02	8.5	6.93	2.061	1.04355	0.00109791
gene-rnb	rnb	ribonuclease II	5.29	3.92	3.94	37.88	27.14	31.44	1.775	0.828028	1.56715e-05	5.29	3.92	3.94	32.52	27.46	31.29	2.812	1.49176	2.3668e-32	5.29	3.92	3.94	33.88	36.51	31.25	1.692	0.758596	1.15728e-07
gene-rnc	rnc	ribonuclease III	4.09	3.39	3.51	10.92	7.58	8.07	0.596	-0.746147	0.0137491	2.44	2.92	1.98	7.25	10.59	12.16	1.632	0.707016	0.0196836	4.09	3.39	3.51	9.63	10.31	13.47	0.68	-0.556568	0.0311843
gene-rnc-2	rnc	ribonuclease III	2.44	2.92	1.98	10.35	16.96	12.41	1.346	0.428403	0.260236	4.09	3.39	3.51	9.85	11.36	11.65	1.198	0.260481	0.345994	2.44	2.92	1.98	15.27	16.94	14.95	1.423	0.50893	0.0419616
gene-rnd	rnd	ribonuclease D	4.04	5.34	4.15	30.1	50.46	31.45	2.074	1.05209	0.00156033	4.04	5.34	4.15	30.99	39.94	42.81	3.356	1.7468	5.54726e-17	4.04	5.34	4.15	64.05	53.45	55.11	2.858	1.51489	5.93423e-14
gene-rne	rne	ribonuclease E	31.46	26.73	26.24	63.13	41.38	58.12	0.464	-1.10835	9.72122e-10	31.46	26.73	26.24	21.02	21.2	22.72	0.311	-1.68651	7.40709e-65	31.46	26.73	26.24	27.88	28.8	29.14	0.222	-2.17139	5.47182e-84
gene-rnhA	rnhA	ribonuclease H	8.95	6.98	7.89	26.78	27.82	22.3	0.805	-0.312066	0.248206	8.95	6.98	7.89	34.43	35.6	43.14	1.897	0.923758	9.68758e-07	8.95	6.98	7.89	39.71	41.33	41.07	1.157	0.209845	0.288286
gene-rnpA	rnpA	protein subunit of ribonuclease P	35.92	22.55	25.48	40.61	42.71	35.66	0.381	-1.39141	6.04352e-07	35.92	22.55	25.48	97.13	96.22	97.94	1.331	0.412845	0.0550631	35.92	22.55	25.48	69.5	59.1	69.66	0.577	-0.794198	0.000316899
gene-rpiA	rpiA	ribose 5-phosphate isomerase	12.38	9.23	9.44	26.78	15.77	21.64	0.505	-0.985309	2.99069e-05	12.38	9.23	9.44	12.76	10.48	14.15	0.484	-1.04619	1.99223e-09	12.38	9.23	9.44	15.83	15.59	18.78	0.359	-1.47717	7.43476e-18
gene-rpiB	rpiB	ribose phosphate isomerase B	0.55	0.57	0.86	1.07	0.82	3.25	0.798	-0.326142	0.871084	0.55	0.57	0.86	0	0	0.99	0.207	-2.27574	0.37733	0.55	0.57	0.86	0	1.87	0.63	0.366	-1.44853	0.440886
gene-rpl1	rpl1	50S ribosomal protein L1	316.18	310.83	284.88	669	1013.97	615.5	0.625	-0.677301	0.00791607	316.18	310.83	284.88	519.55	509.98	489.6	0.669	-0.580371	2.98926e-11	316.18	310.83	284.88	713.91	779.78	687.3	0.528	-0.920783	2.7048e-20
gene-rpl10	rpl10	50S ribosomal protein L10	122.16	124.6	108.43	39.54	46.84	31.09	0.083	-3.5954	1.85426e-69	122.16	124.6	108.43	138.26	132.29	134.65	0.454	-1.13776	6.36376e-32	122.16	124.6	108.43	58.24	60.42	72.37	0.121	-3.04211	5.62555e-122
gene-rpl11	rpl11	50S ribosomal protein L11	64.49	52.66	46.85	69.73	80.17	74.68	0.349	-1.51926	6.14624e-15	64.49	52.66	46.85	127.96	114.34	129.52	0.898	-0.155992	0.261635	64.49	52.66	46.85	127.72	124.25	159.13	0.577	-0.79395	6.45645e-07
gene-rpl12	rpl12	50S ribosomal protein L12	716.74	676.74	695.69	315.7	568.73	291.6	0.145	-2.78374	3.11593e-23	716.74	676.74	695.69	786.51	758.43	785.83	0.44	-1.18605	9.09293e-44	716.74	676.74	695.69	470.07	441.86	450.07	0.15	-2.73506	7.47174e-150
gene-rpl13	rpl13	50S ribosomal protein L13	17.07	16.25	18.22	105.33	49.73	79.76	1.137	0.185323	0.56178	17.07	16.25	18.22	41.71	33.18	30.2	0.808	-0.307307	0.141561	17.07	16.25	18.22	41.77	36.68	41.06	0.531	-0.913112	4.31149e-07
gene-rpl14	rpl14	50S ribosomal protein L14	28.77	35.79	43.1	27.81	15.59	19.34	0.159	-2.65585	1.74144e-19	28.77	35.79	43.1	62.36	47.13	68.91	0.638	-0.647895	0.00342715	28.77	35.79	43.1	29.74	35.74	48.53	0.265	-1.91733	3.6358e-15
gene-rpl15	rpl15	50S ribosomal protein L15	86	94.99	77.35	31.73	43.54	33.13	0.109	-3.20285	9.38401e-50	86	94.99	77.35	79.86	72.12	81.71	0.354	-1.49858	3.47383e-31	86	94.99	77.35	30	33.42	37.91	0.092	-3.44315	1.51836e-108
gene-rpl16	rpl16	50S ribosomal protein L16	11.12	8.41	10.54	7.66	3.47	6.03	0.151	-2.73114	1.22327e-12	11.12	8.41	10.54	11.16	12.1	15.53	0.503	-0.990924	0.00185119	11.12	8.41	10.54	7.92	7.92	10.86	0.212	-2.23948	1.16745e-13
gene-rpl17	rpl17	50S ribosomal protein L17	376.1	367.33	370.71	371.33	409.85	308.5	0.266	-1.91299	1.16037e-28	376.1	367.33	370.71	465.81	407.99	369.36	0.429	-1.22143	2.24023e-27	376.1	367.33	370.71	352.38	349.61	326.74	0.227	-2.13765	1.39735e-89
gene-rpl18	rpl18	50S ribosomal protein L18	44.1	50.45	50.17	54.02	55.27	42.01	0.275	-1.86192	7.23024e-18	44.1	50.45	50.17	65.04	69.54	67.88	0.544	-0.879462	9.8031e-08	44.1	50.45	50.17	50.85	49.64	57.02	0.261	-1.93993	1.63697e-30
gene-rpl19	rpl19	50S ribosomal protein L19	28.69	26.08	30.04	113.56	62.92	104	0.823	-0.280962	0.297208	28.69	26.08	30.04	148.35	139.49	186.57	2.215	1.1475	2.42761e-16	28.69	26.08	30.04	122.82	106.21	114.1	0.921	-0.119178	0.483687
gene-rpl2	rpl2	50S ribosomal protein L2	45.22	42.41	40.64	39.79	33.93	29.02	0.196	-2.34805	1.01028e-41	45.22	42.41	40.64	75.64	58.09	61.71	0.61	-0.712173	4.10024e-09	45.22	42.41	40.64	32.44	32.5	45.42	0.191	-2.38751	5.11869e-53
gene-rpl20	rpl20	50S ribosomal protein L20	260.06	236.73	215.71	626.78	517.1	466.02	0.589	-0.764699	4.2417e-06	260.06	236.73	215.71	1326.6	1214.51	1383.74	2.146	1.10144	1.02052e-33	260.06	236.73	215.71	813.26	649.09	625.51	0.692	-0.532095	6.24288e-05
gene-rpl21	rpl21	50S ribosomal protein L21	134.7	111.91	103.96	440.76	391.56	361.5	0.845	-0.242426	0.149586	134.7	111.91	103.96	252.61	262.97	279.03	0.908	-0.138918	0.201017	134.7	111.91	103.96	350.23	345.39	333.44	0.659	-0.602221	1.24055e-07
gene-rpl22	rpl22	50S ribosomal protein L22	27.45	21.72	24.08	49.07	20.02	47.37	0.421	-1.24837	0.000368349	27.45	21.72	24.08	23.72	20.38	32.58	0.404	-1.30764	5.35688e-08	27.45	21.72	24.08	22.4	20.92	24	0.222	-2.17459	1.34578e-23
gene-rpl23	rpl23	50S ribosomal protein L23	172.08	128.23	139.22	44.39	52.56	35.38	0.084	-3.56706	3.49693e-51	172.08	128.23	139.22	187.67	179.01	200.95	0.49	-1.02818	2.53439e-11	172.08	128.23	139.22	82.18	65.37	84.63	0.136	-2.87476	3.48878e-57
gene-rpl24	rpl24	50S ribosomal protein L24	53	76.48	58.73	46.68	34.64	32.77	0.161	-2.63736	6.11694e-29	53	76.48	58.73	83.08	71.93	100.02	0.521	-0.939651	1.16955e-07	53	76.48	58.73	43.38	32.71	51.53	0.164	-2.60943	1.30452e-35
gene-rpl27	rpl27	50S ribosomal protein L27	672.22	662.63	703.34	1348.52	1114.52	1138.92	0.511	-0.968514	6.58478e-11	672.22	662.63	703.34	1028.74	969.32	948.83	0.551	-0.860068	5.61375e-17	672.22	662.63	703.34	969.84	936.1	987.37	0.378	-1.40304	5.6183e-31
gene-rpl28	rpl28	50S ribosomal protein L28	299.63	394.35	312.62	459.38	416.3	383.16	0.37	-1.43398	4.68557e-13	299.63	394.35	312.62	689.16	657.93	642.1	0.746	-0.423555	0.00593705	299.63	394.35	312.62	635.01	608.15	516.33	0.475	-1.07404	9.00168e-12
gene-rpl29	rpl29	50S ribosomal protein L29	32.99	60.81	74.09	43.55	26.85	22.2	0.186	-2.42625	1.21876e-06	32.99	60.81	74.09	47.74	84.65	75.57	0.477	-1.06715	0.0193624	32.99	60.81	74.09	24.57	32.33	41.34	0.19	-2.39883	2.12794e-08
gene-rpl3	rpl3	50S ribosomal protein L3	218.99	230.17	228.73	315.28	361.27	284.38	0.347	-1.52812	7.2727e-16	218.99	230.17	228.73	374.72	345.21	374.01	0.645	-0.632606	1.9685e-10	218.99	230.17	228.73	346.46	371.34	343.56	0.343	-1.54214	8.06277e-41
gene-rpl31	rpl31	50S ribosomal protein L31	131.03	175.09	208.74	403.81	461.35	322.88	0.681	-0.553755	0.0192705	131.03	175.09	208.74	350.28	366.12	378.82	0.817	-0.291128	0.0991096	131.03	175.09	208.74	356.36	353.97	368.61	0.575	-0.79858	6.51241e-06
gene-rpl33	rpl33	50S ribosomal protein L33	6.83	9.41	6.28	41.26	17.82	44.72	1.342	0.423944	0.498492	6.83	9.41	6.28	41.65	33.25	44.19	1.968	0.976731	0.0372635	6.83	9.41	6.28	58.25	36.09	45.15	1.61	0.686639	0.107079
gene-rpl34	rpl34	50S ribosomal protein L34	83.9	120.82	104.97	87.74	82.28	49.31	0.292	-1.77352	0.0616289	83.9	120.82	104.97	290.23	232.99	345.2	0.984	-0.0237845	0.981867	83.9	120.82	104.97	189.76	94.12	73.39	0.405	-1.30384	0.0984685
gene-rpl35	rpl35	50S ribosomal protein L35	57.88	68.65	63.41	412.12	350.93	366.75	1.627	0.701831	9.51082e-05	57.88	68.65	63.41	556.4	430.32	530.77	3.052	1.60972	4.68422e-34	57.88	68.65	63.41	864.73	693.84	602.25	2.81	1.49039	2.9899e-23
gene-rpl36	rpl36	50S ribosomal protein L36	195.66	149.23	103.43	616.95	468.45	611.39	1.098	0.134791	0.689487	195.66	149.23	103.43	252.53	231.18	332.12	0.675	-0.566238	0.011144	195.66	149.23	103.43	584.73	589.75	708.9	1.126	0.17103	0.499389
gene-rpl4	rpl4	50S ribosomal protein L4	130.99	120.64	117.78	88.96	89.37	78.48	0.173	-2.53036	1.86606e-59	130.99	120.64	117.78	198.15	205.01	195.15	0.646	-0.629774	1.92422e-10	130.99	120.64	117.78	87.26	87.69	108.47	0.173	-2.53376	4.87169e-83
gene-rpl5	rpl5	50S ribosomal protein L5	23.76	28.57	22.76	32.98	14.52	26.08	0.24	-2.05621	4.25385e-14	23.76	28.57	22.76	23.42	21.62	23.68	0.365	-1.4541	4.89145e-22	23.76	28.57	22.76	10.38	12.24	15.59	0.114	-3.13304	4.0118e-67
gene-rpl6	rpl6	50S ribosomal protein L6	95.93	92.05	109.18	53.02	51.11	43.87	0.125	-3.00304	3.60725e-56	95.93	92.05	109.18	91.94	95.81	99.49	0.382	-1.38817	6.87387e-28	95.93	92.05	109.18	48.06	49.61	61.81	0.122	-3.03601	6.54105e-83
gene-rpl9	rpl9	50S ribosomal protein L9	132.06	118.16	111.79	258.99	445.41	207.11	0.646	-0.631376	0.0449367	132.06	118.16	111.79	567.11	522.91	557.77	1.803	0.850113	1.64741e-20	132.06	118.16	111.79	672.25	601.37	559.35	1.159	0.212308	0.0954149
gene-rpoA	rpoA	RNA polymerase alpha subunit	49.16	45.65	40.51	144.56	106.48	120.91	0.669	-0.579807	0.000177178	49.16	45.65	40.51	76.85	68.86	65.89	0.63	-0.665599	1.28275e-10	49.16	45.65	40.51	71.75	83.22	87.9	0.395	-1.34015	1.32575e-31
gene-rpoB	rpoB	RNA polymerase beta subunit	55.2	56.3	61.27	96.77	64.66	93.28	0.351	-1.51208	3.67519e-14	55.2	56.3	61.27	121.99	114.86	120.07	0.828	-0.272498	0.0219661	55.2	56.3	61.27	71.25	78.1	94.06	0.303	-1.72063	4.903e-32
gene-rpoC1	rpoC1	RNA polymerase gamma-subunit	55.85	45.98	45.72	115.7	106.03	102.48	0.533	-0.906965	1.58434e-09	55.85	45.98	45.72	111.17	107.27	120.55	0.928	-0.107932	0.301456	55.85	45.98	45.72	100.25	99.24	99.02	0.443	-1.17552	2.64384e-25
gene-rpoC2	rpoC2	RNA polymerase beta prime subunit	74.38	78.87	77.2	65.22	58.32	58.81	0.19	-2.39732	5.3971e-54	74.38	78.87	77.2	134.59	140.26	142.83	0.729	-0.456192	1.17301e-05	74.38	78.87	77.2	83.65	86.92	108.97	0.262	-1.93223	7.94882e-44
gene-rpoD-4	rpoD	RNA polymerase sigma factor	127.1	121.61	109.76	135.69	103.07	152.87	0.264	-1.9191	1.11019e-28	127.1	121.61	109.76	142.24	141.74	154.26	0.493	-1.0202	2.21084e-35	127.1	121.61	109.76	163.17	166.24	207.88	0.328	-1.60795	2.99134e-37
gene-rpoD	rpoD	RNA polymerase sigma factor	24.01	18.84	26.98	26.42	18.07	22.08	0.229	-2.12477	2.1825e-20	11.18	8.16	8.03	54.17	52.66	52.47	2.36	1.2385	4.42265e-26	24.01	18.84	26.98	46.54	43.5	47.11	0.43	-1.21852	1.27722e-12
gene-rpoD-3	rpoD	RNA polymerase sigma factor	175.86	153.56	155.36	284.6	301.47	263.48	0.428	-1.22558	5.93144e-14	24.01	18.84	26.98	43.48	38.13	41.12	0.702	-0.511274	0.00112644	11.18	8.16	8.03	78.59	83.76	66.14	1.833	0.873943	2.01934e-09
gene-rpoD-2	rpoD	RNA polymerase sigma factor	11.18	8.16	8.03	55.7	58.46	52.49	1.489	0.57468	0.00301296	175.86	153.56	155.36	382.82	420.44	496.01	1.077	0.107686	0.370397	175.86	153.56	155.36	1414.11	1149.82	1074.25	1.652	0.724461	6.6087e-07
gene-rpoDI	rpoDI	RNA polymerase sigma factor	31.58	29.1	25.15	108.52	72.18	81.4	0.738	-0.437847	0.0149528	31.58	29.1	25.15	77.07	69.39	79.58	1.064	0.089188	0.396928	31.58	29.1	25.15	78.83	77.99	69.24	0.578	-0.79091	1.98174e-11
gene-rpoE-2	rpoE	RNA polymerase sigma-E factor	279.98	242.59	239.33	133.07	136.01	147.37	0.137	-2.87219	2.78741e-78	1646.18	1421.89	1380.27	712.08	691.79	645.4	0.184	-2.43885	1.85134e-164	1646.18	1421.89	1380.27	873	1011.3	1089.24	0.15	-2.74101	3.37034e-128
gene-rpoE	rpoE	RNA polymerase sigma-E factor	1646.18	1421.89	1380.27	1400.6	1281.04	1434.12	0.229	-2.1236	1.05806e-54	279.98	242.59	239.33	308.29	314.63	289.63	0.478	-1.06432	2.92678e-28	279.98	242.59	239.33	321.93	300.74	466.18	0.323	-1.63013	1.62171e-22
gene-rpoF	rpoF	RNA polymerase sigma-37	127.67	93.3	88.03	195.37	270.19	183.45	0.525	-0.928377	0.000109536	127.67	93.3	88.03	121.38	120.32	117.54	0.468	-1.09393	1.02693e-21	127.67	93.3	88.03	245.76	306.8	287.86	0.607	-0.720575	7.96736e-08
gene-rps1	rps1	30S ribosomal protein S1	70.98	66.31	60.62	174.96	171.66	149.47	0.613	-0.706275	6.86337e-06	70.98	66.31	60.62	340.68	321.2	349.95	2.058	1.04109	1.53299e-36	6.23	4.84	3.4	53.17	51.16	47.88	2.325	1.21735	2.92765e-13
gene-rps1-2	rps1	30S ribosomal protein S1	6.23	4.84	3.4	33.44	33.49	26.13	1.584	0.663635	0.00678891	6.23	4.84	3.4	34.82	34.03	37.18	2.963	1.56707	7.82586e-26	70.98	66.31	60.62	308.01	298.9	268.54	0.974	-0.0373583	0.781723
gene-rps10	rps10	30S ribosomal protein S10	42.41	49.45	65.98	35.15	40.81	43.06	0.21	-2.25202	1.47702e-17	42.41	49.45	65.98	110.67	103.93	112.76	0.801	-0.320261	0.115483	42.41	49.45	65.98	78.09	77.51	105.83	0.423	-1.24252	1.80591e-08
gene-rps11	rps11	30S ribosomal protein S11	424.8	428.39	501.18	389.35	513.28	315.05	0.24	-2.06047	1.57485e-19	424.8	428.39	501.18	614.7	578.81	593.56	0.51	-0.970963	3.64571e-20	424.8	428.39	501.18	446.59	382.79	391.17	0.217	-2.20621	1.06139e-70
gene-rps12	rps12	30S ribosomal protein S12	221.79	187.86	199.4	189.85	156.42	175.97	0.226	-2.14874	6.22822e-43	221.79	187.86	199.4	677.24	626.36	765.92	1.318	0.398069	0.000200073	221.79	187.86	199.4	563.5	453.78	521.12	0.602	-0.73154	3.61183e-08
gene-rps13	rps13	30S ribosomal protein S13	58.26	55.71	45.52	176.46	144.22	125.42	0.724	-0.465185	0.0240429	58.26	55.71	45.52	143.77	118.17	116.82	0.927	-0.109354	0.514562	58.26	55.71	45.52	151.86	127.9	146.3	0.628	-0.671523	1.15842e-05
gene-rps14	rps14	30S ribosomal protein S14	314.6	280.49	286.42	1449.89	820.9	1348.54	1.072	0.100717	0.700027	314.6	280.49	286.42	782.22	750.69	853.9	1.052	0.0724499	0.506296	314.6	280.49	286.42	917.55	835.99	911.07	0.72	-0.473885	4.93608e-05
gene-rps15	rps15	30S ribosomal protein S15	49.54	43.65	38.87	80.58	54.85	96.09	0.515	-0.956856	0.00490272	49.54	43.65	38.87	201.13	177.92	211.08	1.67	0.740065	0.000711156	49.54	43.65	38.87	169.94	145.66	110.78	0.849	-0.235975	0.33211
gene-rps16	rps16	30S ribosomal protein S16	232.38	176.43	216.06	265.92	202.41	203.07	0.309	-1.69408	6.6699e-17	232.38	176.43	216.06	447.82	373.93	477.82	0.789	-0.342429	0.0189979	232.38	176.43	216.06	281.37	239.98	246.31	0.324	-1.62696	7.43869e-28
gene-rps17	rps17	30S ribosomal protein S17	42.12	33.96	36.91	27.81	24.65	26.75	0.208	-2.26331	5.94061e-11	42.12	33.96	36.91	72.98	62.92	69.58	0.684	-0.548299	0.0785914	42.12	33.96	36.91	36.89	25.99	37.12	0.24	-2.05612	6.86784e-12
gene-rps18	rps18	30S ribosomal protein S18	30.11	39.44	29.64	84.72	59	79.33	0.647	-0.629142	0.0454009	30.11	39.44	29.64	129.56	115.2	144.6	1.476	0.561591	0.0197851	30.11	39.44	29.64	75.23	77.88	89.41	0.646	-0.630858	0.0133769
gene-rps19	rps19	30S ribosomal protein S19	41.01	37.65	47.59	35.81	23.7	23.75	0.19	-2.39904	1.98535e-16	41.01	37.65	47.59	67.54	46.36	46.13	0.485	-1.04328	4.01162e-05	41.01	37.65	47.59	34.72	40.25	43.93	0.25	-1.99734	3.32061e-17
gene-rps2	rps2	30S ribosomal protein S2	44.27	40.85	38.16	97.94	109.57	83.68	0.58	-0.785065	3.57138e-05	44.27	40.85	38.16	132.46	125.98	139.13	1.296	0.374502	9.02524e-05	44.27	40.85	38.16	134.6	126.87	113.8	0.672	-0.572462	5.2485e-06
gene-rps20	rps20	30S ribosomal protein S20	683.42	524.13	549.64	556.26	432.01	425.66	0.23	-2.12012	3.05422e-28	683.42	524.13	549.64	1197.92	1166.05	1415.84	0.815	-0.295186	0.0260756	683.42	524.13	549.64	865.42	763.25	849.9	0.371	-1.43138	1.07598e-22
gene-rps21	rps21	30S ribosomal protein S21	391.31	357.41	294.18	588.59	310.76	1550.1	0.566	-0.820172	0.072491	391.31	357.41	294.18	303.87	308.75	297.65	0.355	-1.49433	4.26975e-73	391.31	357.41	294.18	585.43	675.14	521.76	0.372	-1.42495	1.27999e-35
gene-rps3	rps3	30S ribosomal protein S3	19.09	21.45	22.57	33.93	17.7	24.7	0.294	-1.76505	2.09827e-12	19.09	21.45	22.57	35.19	29.52	38.56	0.651	-0.61934	8.93263e-05	19.09	21.45	22.57	21.88	21.12	28.27	0.251	-1.99352	9.10904e-29
gene-rps32	rps32	50S ribosomal protein L32	36.41	40.6	19.61	143.1	153.27	119.33	1.236	0.305794	0.419094	36.41	40.6	19.61	201.31	178.27	182.47	2.124	1.08688	6.76362e-05	36.41	40.6	19.61	374.35	291.41	258.23	2.484	1.31244	5.86257e-08
gene-rps4	rps4	30S ribosomal protein S4	108.62	113.23	117.33	103.57	155.68	95.23	0.255	-1.96915	6.59859e-15	108.62	113.23	117.33	201.03	201.97	212	0.726	-0.462063	2.16761e-05	108.62	113.23	117.33	205.25	186.95	206.49	0.385	-1.3767	1.42211e-24
gene-rps5	rps5	30S ribosomal protein S5	24.63	26.56	23.82	46.47	20.18	47.75	0.379	-1.40039	4.61901e-06	24.63	26.56	23.82	22.51	23.07	27.4	0.386	-1.37344	4.28629e-17	24.63	26.56	23.82	12.63	17.97	17.54	0.145	-2.78147	1.70955e-55
gene-rps6	rps6	30S ribosomal protein S6	126.57	107.53	97.71	112.71	172.72	96.06	0.288	-1.79385	6.11312e-12	126.57	107.53	97.71	366.98	326.24	380.37	1.296	0.373985	9.94549e-05	126.57	107.53	97.71	404.14	357.24	325.51	0.734	-0.44531	0.000818033
gene-rps7	rps7	30S ribosomal protein S7	93.87	84.16	88.1	97.04	116.18	81.29	0.273	-1.8707	1.06963e-19	93.87	84.16	88.1	381.69	365.37	434.09	1.773	0.826218	7.25847e-17	93.87	84.16	88.1	259.69	202.84	195.58	0.551	-0.860645	1.20771e-08
gene-rps8	rps8	30S ribosomal protein S8	72.05	73.83	85.5	52.31	48.01	43.31	0.163	-2.62135	8.85437e-42	72.05	73.83	85.5	87.78	92.91	96.05	0.466	-1.10231	2.26195e-14	72.05	73.83	85.5	50.89	42.74	61.36	0.16	-2.64645	3.67323e-50
gene-rps9	rps9	30S ribosomal protein S9	30.96	40.58	43.65	179.18	135.42	167.58	1.095	0.130527	0.618175	30.96	40.58	43.65	91.06	79.17	77.03	0.837	-0.257006	0.19037	30.96	40.58	43.65	96.97	90.38	108.39	0.611	-0.710255	0.000168033
gene-rub	rub	rubredoxin	71.18	68.9	70.98	375.37	144.75	279.34	1.004	0.00547185	0.987859	71.18	68.9	70.98	195.69	187.53	207.88	1.08	0.110453	0.462513	71.18	68.9	70.98	180.72	176.72	138.85	0.569	-0.813184	2.92776e-08
gene-ruvA	ruvA	Holliday junction DNA helicase%3B RuvA	2.19	2.25	1.85	13.65	10.72	13.13	1.468	0.553945	0.0731471	2.19	2.25	1.85	7.04	7.42	9.43	1.52	0.604057	0.0482741	2.19	2.25	1.85	14.66	16.39	15.5	1.645	0.717755	0.00410352
gene-ruvB	ruvB	Holliday junction DNA helicase%3B RuvB	1.05	0.72	0.84	10.77	8.41	7.49	2.502	1.32324	0.000109898	1.05	0.72	0.84	8.4	7.28	9.55	3.909	1.96674	8.42973e-12	1.05	0.72	0.84	10.83	11.51	10.79	2.813	1.49198	5.33019e-08
gene-Sac1	Sac1	sulfur deprivation response regulator	1.83	3.12	4.28	5.94	7.7	6.37	0.516	-0.954316	0.0108816	1.83	3.12	4.28	9.06	8.27	9.22	1.129	0.175002	0.73333	1.83	3.12	4.28	10.61	11.72	11.02	0.772	-0.37407	0.181451
gene-sarA	sarA	sensory transduction histidine kinase	9.9	8.86	7.69	25.09	24.1	27.09	0.705	-0.504863	0.00493781	9.9	8.86	7.69	21.66	22.83	24.09	1.047	0.0666045	0.663634	9.9	8.86	7.69	38.87	40.73	44.72	1.033	0.0473562	0.762783
gene-sbpA	sbpA	sulfate binding protein%3B SbpA	1.2	1.09	1.22	1.87	2.68	1.24	0.401	-1.31768	0.00312804	1.2	1.09	1.22	1.09	1.09	1.23	0.391	-1.35606	0.000724236	1.2	1.09	1.22	1.77	2.57	2.27	0.413	-1.27422	9.32028e-05
gene-sdhB-2	sdhB	succinate dehydrogenase iron-sulfur protein	7.51	7.97	6.64	24.32	28	27.43	0.89	-0.167616	0.503914	7.51	7.97	6.64	9.25	10.82	8.47	0.518	-0.950159	3.79268e-06	7.51	7.97	6.64	28.15	29.16	35.82	0.935	-0.0967171	0.633296
gene-sdhB	sdhB	succinate dehydrogenase iron-sulphur protein subunit	11.29	8.47	6.79	32.98	44.35	28.95	0.995	-0.00725095	0.982786	11.29	8.47	6.79	21.66	22.71	22.43	1.018	0.0250461	0.901442	11.29	8.47	6.79	41.1	42.86	41.94	1.051	0.0717567	0.68913
gene-secA	secA	preprotein translocase SecA subunit	7.61	6.29	6.68	48.77	23.44	41.79	1.32	0.400274	0.137039	7.61	6.29	6.68	23.44	22.11	23.52	1.357	0.440599	9.02524e-05	7.61	6.29	6.68	24.57	28.78	27.5	0.853	-0.229351	0.0783523
gene-secD	secD	protein-export membrane protein%3B SecD	1.28	1.13	0.66	6.43	3.87	7.59	1.423	0.508948	0.185263	1.28	1.13	0.66	6.72	7.36	7.11	2.786	1.47812	3.03089e-09	1.28	1.13	0.66	4.83	5.37	4.52	1.052	0.0726514	0.814935
gene-secE	secE	secretory protein%3B SecE	210.05	218.65	187.78	303.5	280.75	258.12	0.372	-1.42606	4.28994e-19	210.05	218.65	187.78	350.23	332.05	318.81	0.622	-0.68493	9.14037e-09	210.05	218.65	187.78	610.32	582.14	569.84	0.707	-0.500946	4.15473e-05
gene-secF	secF	protein-export membrane protein%3B SecF	1.53	1.84	1.62	9.81	7.36	11.54	1.4	0.48568	0.125327	1.53	1.84	1.62	9.2	10.19	9.61	2.339	1.22603	1.49903e-07	1.53	1.84	1.62	6.67	9.54	7.98	1.062	0.0863735	0.760128
gene-secY	secY	preprotein translocase SecY subunit	91.34	91.79	88.35	98.79	98.27	87.98	0.255	-1.97069	2.65888e-36	91.34	91.79	88.35	86.73	82.44	82.61	0.373	-1.42395	5.13753e-51	91.34	91.79	88.35	57.52	74.95	73.01	0.165	-2.60075	3.38402e-103
gene-serA	serA	phosphoglycerate dehydrogenase	7.2	5.48	4.63	75.71	87.39	66.86	3.265	1.70722	6.57774e-16	7.2	5.48	4.63	40.58	39.23	41.17	2.833	1.5022	8.94149e-34	7.2	5.48	4.63	53.9	60.36	43.98	2.007	1.00522	2.62444e-10
gene-serS	serS	seryl-tRNA synthetase	3.63	3.9	3.32	15.81	15.3	14.23	1.018	0.0260063	0.91864	3.63	3.9	3.32	21.87	20.62	23.24	2.442	1.28809	8.07459e-18	3.63	3.9	3.32	12.38	15.01	11.7	0.788	-0.343043	0.0591085
gene-sfsA	sfsA	sugar fermentation stimulation protein	3.07	3.66	2.17	9.85	9	9.12	0.776	-0.366157	0.27079	3.07	3.66	2.17	14.07	10.58	8.77	1.501	0.586123	0.0510772	3.07	3.66	2.17	18.69	19.35	19.79	1.444	0.529869	0.0293792
gene-sgl0001	sgl0001	BAA10494.1	0	0	0	0	0	0	1	0	1	0	0	0	0	0	0	1	0	1	0	0	0	0	0	0	1	0	1
gene-sgl0002	sgl0002	BAA16723.1	37.29	49.39	60.14	203.58	239.02	195.95	1.441	0.52691	0.154488	37.29	49.39	60.14	149.86	126.6	77.43	0.926	-0.111383	0.825913	37.29	49.39	60.14	181.51	251.36	186.11	1.328	0.409444	0.265582
gene-shc	shc	squalene-hopene-cyclase	14.28	11.94	11.99	69.81	62.48	62.93	1.238	0.308133	0.0578372	14.28	11.94	11.99	29.51	26.1	27.73	0.881	-0.182303	0.126372	14.28	11.94	11.99	53.68	57.63	51.19	0.928	-0.107365	0.415689
gene-sir	sir	ferredoxin-sulfite reductase	22.46	18.57	18.16	57.41	41.19	49.22	0.603	-0.729425	1.17944e-05	22.46	18.57	18.16	55.49	54.05	58.89	1.15	0.202114	0.0550279	22.46	18.57	18.16	53.44	54.79	56.35	0.608	-0.717429	7.34486e-10
gene-ski2	ski2	antiviral protein	28.91	24.28	23.64	49.81	56.72	46.62	0.485	-1.04491	6.54016e-09	28.91	24.28	23.64	38.92	36.59	37.41	0.595	-0.748772	5.08435e-16	28.91	24.28	23.64	51.08	57.23	57.48	0.469	-1.09127	1.80885e-24
gene-sll0005	sll0005	ABC1-like	35.69	29.84	31.58	98.59	158.53	111.73	0.93	-0.103949	0.725244	35.69	29.84	31.58	102.53	104.1	133.5	1.41	0.495578	2.30335e-05	35.69	29.84	31.58	407.73	403.19	393.08	2.703	1.4348	8.6621e-35
gene-sll0007	sll0007	BAA10204.1	3.14	2.47	2.49	28.5	17.31	20.65	2.033	1.02367	0.0015815	3.14	2.47	2.49	12.98	10.04	13.84	1.813	0.858438	0.00464094	3.14	2.47	2.49	22.79	21.58	18.24	1.74	0.79937	0.00285758
gene-sll0008	sll0008	BAA10203.1	2.71	3.57	2.33	17.21	16.67	18.57	1.506	0.590627	0.0476617	2.71	3.57	2.33	11.58	13.28	13.73	1.789	0.839186	0.00159225	2.71	3.57	2.33	25.48	23.36	21.47	1.818	0.862212	0.000303035
gene-sll0010	sll0010	BAA10201.1	0	0.51	0.36	1.8	4.5	6.36	4.049	2.01767	0.147467	0	0.51	0.36	2.49	0.45	0.85	1.685	0.752514	0.68601	0	0.51	0.36	2.59	4.08	5.94	3.664	1.8736	0.121926
gene-sll0012	sll0012	transposase	1.83	1.82	1.29	6.85	8.43	5.39	1.037	0.0519783	0.911265	1.83	1.82	1.29	3.97	3.61	3.51	0.893	-0.162813	0.700775	1.83	1.82	1.29	9.77	11.25	9.57	1.374	0.458077	0.123558
gene-sll0019	sll0019	BAA10183.1	0.38	0.54	0.54	16.31	4.43	13.86	5.652	2.49881	5.01768e-07	0.38	0.54	0.54	2.86	2.63	3.3	2.426	1.27848	0.00165289	0.38	0.54	0.54	3.9	4.33	3.68	1.796	0.844508	0.0246624
gene-sll0021	sll0021	BAA10181.1	19.49	15.61	14.71	53.79	61.17	48.18	0.803	-0.316487	0.130665	19.49	15.61	14.71	22.39	19.3	21.21	0.511	-0.96959	3.59925e-16	19.49	15.61	14.71	44.06	57.98	48.57	0.662	-0.595155	5.65013e-06
gene-sll0022	sll0022	BAA10179.1	2.52	2.07	2.05	13.67	6.31	11.89	1.177	0.234867	0.576138	2.52	2.07	2.05	3.89	3.47	3.41	0.651	-0.620306	0.0883478	2.52	2.07	2.05	5.86	5.4	4.45	0.527	-0.922812	0.00253486
gene-sll0023	sll0023	BAA10178.1	3.21	3.11	2.14	18.7	17.68	16.76	1.535	0.618349	0.00544733	3.21	3.11	2.14	11.38	8.29	10.69	1.448	0.534019	0.00868551	3.21	3.11	2.14	16.16	14.33	10.73	1.074	0.103641	0.671167
gene-sll0024	sll0024	BAA10177.1	13.31	14.13	12.07	27.61	35.49	31.4	0.591	-0.759982	0.000585161	13.31	14.13	12.07	17.63	17.59	13.78	0.498	-1.00498	9.63935e-10	13.31	14.13	12.07	18.37	23.37	23.85	0.367	-1.44692	8.97121e-21
gene-sll0031	sll0031	BAA10799.1	4.92	5.3	4.89	12.86	16.48	12.02	0.67	-0.578322	0.0254789	4.92	5.3	4.89	15.58	14.18	15.38	1.202	0.265513	0.13218	4.92	5.3	4.89	17.93	18.49	16.31	0.767	-0.38336	0.0254409
gene-sll0033	sll0033	BAA10798.1	5.86	4.65	3.94	16.37	11.17	16.55	0.742	-0.430264	0.0657053	5.86	4.65	3.94	16.65	12.78	16.34	1.28	0.35664	0.0306633	5.86	4.65	3.94	17.94	20.28	14.99	0.808	-0.307863	0.0795441
gene-sll0034	sll0034	BAA10797.1	9	7.26	7.71	62.9	26.74	58.79	1.495	0.580407	0.0667597	9	7.26	7.71	11.94	10.28	12.65	0.585	-0.772476	7.20686e-06	9	7.26	7.71	23.29	25.46	22.74	0.659	-0.602374	0.000132032
gene-sll0036	sll0036	BAA10795.1	1.42	1.67	1.29	11.46	5.58	9.15	1.442	0.528114	0.121918	1.42	1.67	1.29	4.68	4.92	5.45	1.381	0.466036	0.0852637	1.42	1.67	1.29	8.06	8.17	6.76	1.151	0.20252	0.433011
gene-sll0037	sll0037	BAA10794.1	12.64	10.84	10.59	48.39	51.72	39.99	1.002	0.00315715	0.988807	12.64	10.84	10.59	58.34	57.23	55.72	2.032	1.02304	5.13539e-22	12.64	10.84	10.59	137.79	139.25	129.58	2.614	1.38641	5.10039e-32
gene-sll0038	sll0038	PatA subfamily	382.06	352.65	336.27	163.03	161.41	169.68	0.112	-3.15279	4.38363e-113	382.06	352.65	336.27	227.74	241.9	228.77	0.263	-1.92777	1.89139e-107	382.06	352.65	336.27	232.67	281.79	322.11	0.171	-2.54915	9.36599e-93
gene-sll0039	sll0039	CheY subfamily	188.07	178.33	156.38	223.87	236.41	202.37	0.316	-1.662	3.67653e-26	188.07	178.33	156.38	218.31	231.62	295.61	0.569	-0.813104	3.53902e-13	188.07	178.33	156.38	389.67	354.23	321.06	0.458	-1.12744	2.54438e-21
gene-sll0040	sll0040	BAA10788.1	575.06	596.98	589.12	790.18	1410.89	834.65	0.436	-1.19749	1.36778e-05	575.06	596.98	589.12	661.77	706.42	626.81	0.45	-1.15125	3.10585e-29	575.06	596.98	589.12	1025.16	1181.96	1122.62	0.425	-1.23281	2.19647e-29
gene-sll0041	sll0041	tsr or%3B CheD	70.67	63.29	57.62	140.79	119.47	128.15	0.49	-1.02887	2.66337e-15	70.67	63.29	57.62	51.46	46.03	52.86	0.317	-1.65547	4.13923e-88	70.67	63.29	57.62	86.61	100.22	85.24	0.309	-1.69487	1.10398e-63
gene-sll0043	sll0043	CheA like protein	10.6	11.87	10.8	50.89	31.4	47.38	0.929	-0.106373	0.65741	10.6	11.87	10.8	13.5	12.95	13.38	0.482	-1.05195	6.14048e-22	10.6	11.87	10.8	21.66	25.03	25.56	0.469	-1.09293	2.32931e-18
gene-sll0044	sll0044	BAA10784.1	15.58	15.02	17.3	90.47	90.88	91.52	1.438	0.523744	0.0139232	15.58	15.02	17.3	22.02	19.79	19.17	0.505	-0.985678	8.65018e-07	15.58	15.02	17.3	75.47	93.08	90.39	1.233	0.302088	0.0905085
gene-sll0047	sll0047	BAA10780.1	64.77	87.69	95.73	760.02	535.46	773.21	2.333	1.22193	1.5505e-07	64.77	87.69	95.73	274.45	234.69	245.07	1.167	0.222953	0.20478	64.77	87.69	95.73	495.13	657.8	464.57	1.665	0.735199	8.14179e-05
gene-sll0048	sll0048	BAA10779.1	172.29	160.99	151.93	102.94	146.61	116.22	0.185	-2.43254	1.16634e-31	172.29	160.99	151.93	126.42	129.35	121.05	0.313	-1.67576	1.89023e-78	172.29	160.99	151.93	163.12	184.52	217.64	0.255	-1.97064	4.39855e-57
gene-sll0051	sll0051	BAA10300.1	34.45	31.56	25.63	215.58	117.2	191.02	1.414	0.500105	0.0394934	34.45	31.56	25.63	35.66	43.89	34.37	0.498	-1.00611	5.92863e-11	34.45	31.56	25.63	77.19	93.54	76.51	0.606	-0.721829	1.87754e-07
gene-sll0055	sll0055	processing protease	28.13	24.65	23.71	50.85	51.19	41.03	0.455	-1.13618	1.10252e-10	28.13	24.65	23.71	87.72	83.57	94.84	1.404	0.489649	2.40312e-07	28.13	24.65	23.71	98.08	98.49	90.74	0.822	-0.282667	0.0174147
gene-sll0060	sll0060	BAA10289.1	0.95	1.37	1.25	2.93	3.13	2.33	0.573	-0.802949	0.0496226	0.95	1.37	1.25	3.19	2.54	3.15	0.999	-0.00114837	0.998095	0.95	1.37	1.25	6.84	6.32	10.93	1.491	0.576604	0.0840324
gene-sll0062	sll0062	BAA10284.1	27.43	23.09	16.97	33.91	44.39	35.68	0.432	-1.21025	2.51744e-06	27.43	23.09	16.97	95.58	84.87	97.28	1.623	0.698788	1.23819e-05	27.43	23.09	16.97	63.91	71.01	68.66	0.693	-0.529815	0.00264224
gene-sll0063	sll0063	BAA10283.1	7.25	8.5	7.21	36.98	23.99	33.58	0.996	-0.00616986	0.981769	7.25	8.5	7.21	34.03	32.54	37.66	1.825	0.868014	1.00836e-10	7.25	8.5	7.21	31.48	32.58	26.29	0.863	-0.213213	0.205794
gene-sll0064	sll0064	BAA10282.1	0.96	0.55	0.96	13.69	4.18	12.39	2.98	1.57514	0.00267286	0.96	0.55	0.96	1.24	0.73	1.27	0.529	-0.919631	0.122445	0.96	0.55	0.96	2.28	2.63	2.63	0.682	-0.551264	0.227852
gene-sll0066	sll0066	BAA10275.1	4.94	4.62	3.6	33.45	17.28	32.98	1.55	0.632288	0.0333599	4.94	4.62	3.6	7.06	7.1	7.39	0.659	-0.602677	0.00662807	4.94	4.62	3.6	13.21	14.33	14.77	0.711	-0.492657	0.0109759
gene-sll0068	sll0068	BAA10273.1	19.08	19.81	16.63	54.54	44	50.81	0.648	-0.62538	1.2581e-05	19.08	19.81	16.63	33.03	31.56	35.95	0.732	-0.450121	1.42607e-06	19.08	19.81	16.63	44.01	52.78	47.2	0.562	-0.830681	3.58179e-15
gene-sll0069	sll0069	BAA10272.1	4.39	3.4	2.72	25.41	23.14	22.83	1.673	0.742816	0.00224948	4.39	3.4	2.72	8.92	7.71	11.27	1.067	0.093396	0.743613	4.39	3.4	2.72	26.59	30.7	28.75	1.813	0.858629	9.31272e-06
gene-sll0071	sll0071	BAA10269.1	3.38	3.08	2.89	7.79	7.78	8.33	0.627	-0.67391	0.0080709	3.38	3.08	2.89	3.01	4.27	4.19	0.494	-1.0179	8.83628e-05	3.38	3.08	2.89	8.13	7.74	8.72	0.581	-0.782536	0.00023777
gene-sll0072	sll0072	BAA10268.1	3.91	3.62	4.54	13.06	15.22	15.47	0.897	-0.156473	0.639937	3.91	3.62	4.54	9.36	9.29	7.1	0.856	-0.224157	0.456512	3.91	3.62	4.54	10.37	16.08	12.65	0.72	-0.47332	0.0619629
gene-sll0082	sll0082	BAA10552.1	2.13	1.56	0.89	5.85	5.43	7.58	1.106	0.145791	0.8751	2.13	1.56	0.89	5.62	5.99	2.09	1.129	0.174783	0.866974	2.13	1.56	0.89	12.61	12.62	11.11	1.908	0.932252	0.139105
gene-sll0085	sll0085	BAA10547.1	4.26	4.09	2.94	9.07	8.43	9.05	0.576	-0.796532	0.000431321	4.26	4.09	2.94	5.81	5.3	5.87	0.608	-0.718789	0.000516833	4.26	4.09	2.94	7.27	9.15	9.69	0.508	-0.97644	4.98105e-07
gene-sll0086	sll0086	BAA10546.1	71.65	59.26	65.99	48.8	75.85	44.71	0.211	-2.24437	4.501e-18	71.65	59.26	65.99	174.63	181.2	176.42	1.088	0.121383	0.303065	71.65	59.26	65.99	146.55	145.75	159.02	0.501	-0.996272	3.13889e-15
gene-sll0088	sll0088	BAA10541.1	60.82	45.07	50.82	34.37	27.96	31.6	0.146	-2.77437	3.13929e-58	60.82	45.07	50.82	112.63	102.89	114.36	0.846	-0.240607	0.0454205	60.82	45.07	50.82	116.59	101.9	96.13	0.444	-1.17238	1.05274e-15
gene-sll0092	sll0092	transposase	18.46	27.5	25.71	76.33	37.72	120.57	0.798	-0.326078	0.431402	18.46	27.5	25.71	20.23	30.83	23.93	0.417	-1.26146	4.29193e-10	18.46	27.5	25.71	45.37	48.23	53.19	0.455	-1.1375	7.72938e-10
gene-sll0094	sll0094	sensory transduction histidine kinase	3.25	3.76	2.61	54.26	28.76	50.16	3.342	1.74088	1.56556e-11	3.25	3.76	2.61	9.12	9.01	9.86	1.173	0.230248	0.249527	3.25	3.76	2.61	22.74	26.65	21.55	1.613	0.689473	5.45316e-05
gene-sll0095	sll0095	ABC1-like	1.49	1.23	1.59	10.72	11.17	9.18	1.752	0.809198	0.00247424	1.49	1.23	1.59	5.77	5.58	6.48	1.672	0.741753	0.000894626	1.49	1.23	1.59	14.42	14.78	13.5	2.175	1.12099	1.00463e-08
gene-sll0096	sll0096	BAA10645.1	6.04	5.84	5.21	27.66	18.23	22.1	0.963	-0.0549665	0.817961	6.04	5.84	5.21	19.45	16.56	19.7	1.314	0.394434	0.00687494	6.04	5.84	5.21	22.5	25.99	15.93	0.824	-0.27851	0.152974
gene-sll0098	sll0098	BAA10642.1	26.57	23.54	19.26	82.29	60.11	83.41	0.796	-0.328462	0.0871874	26.57	23.54	19.26	38.83	38.1	37.25	0.665	-0.589278	5.21897e-07	26.57	23.54	19.26	52.94	64.25	57.6	0.556	-0.84686	6.87988e-12
gene-sll0101	sll0101	BAA10639.1	1.78	2.67	4.53	17.25	17.86	21.24	1.535	0.618178	0.132299	1.78	2.67	4.53	11.61	10.85	11.7	1.513	0.597633	0.0724751	1.78	2.67	4.53	29.4	30.14	27.23	2.153	1.10645	8.45641e-05
gene-sll0102	sll0102	BAA10636.1	4.72	4.08	3.44	14.92	2.74	18.61	0.714	-0.485486	0.386505	4.72	4.08	3.44	4.9	5.2	5.97	0.529	-0.917863	2.57773e-05	4.72	4.08	3.44	4.03	4.69	5.64	0.259	-1.95007	5.70926e-20
gene-sll0103	sll0103	BAA10635.1	39.89	33.65	35.22	106.25	48.65	96.64	0.553	-0.853441	0.00144027	39.89	33.65	35.22	69.11	68.72	76.24	0.793	-0.334883	0.00142724	39.89	33.65	35.22	64.03	72.45	65.52	0.405	-1.30226	2.85949e-30
gene-sll0135	sll0135	BAA18570.1	8.46	7.13	6.97	48.72	34.5	45.1	1.389	0.474141	0.0218625	8.46	7.13	6.97	23.5	24.41	30.31	1.394	0.479416	0.00341898	8.46	7.13	6.97	44.92	51.35	54.04	1.472	0.558178	0.000241515
gene-sll0141	sll0141	BAA18563.1	3.54	3.02	2.89	42.34	30.61	33.65	2.733	1.45064	6.82471e-14	3.54	3.02	2.89	23.08	21.32	26.41	3.024	1.59645	5.60285e-27	3.54	3.02	2.89	89.73	90.23	94.23	6.371	2.67153	2.32644e-81
gene-sll0142	sll0142	cation or drug efflux system protein	7.73	6.37	6.53	19.41	20.7	19.87	0.705	-0.503971	0.00527325	7.73	6.37	6.53	18.46	18.25	16.69	1.049	0.0685568	0.61692	7.73	6.37	6.53	33.72	36.77	43.24	1.199	0.261862	0.0662111
gene-sll0146	sll0146	high-affinity branched-chain amino acid transport protein%3B BraE	5.65	4.75	5.29	25.58	36.31	26.16	1.381	0.465259	0.0912396	5.65	4.75	5.29	16.2	15.27	14.75	1.187	0.247741	0.179807	5.65	4.75	5.29	33.57	38.34	35.45	1.507	0.59145	0.000163271
gene-sll0147	sll0147	BAA18555.1	11.84	10.36	8.14	17.1	18.21	15.4	0.409	-1.29112	1.59643e-12	11.84	10.36	8.14	19.04	17.16	19.3	0.742	-0.429748	0.000268932	11.84	10.36	8.14	20.55	20.4	17.76	0.425	-1.23513	7.71121e-20
gene-sll0148	sll0148	BAA18554.1	14.74	13.73	10.72	88.43	102.8	87.85	1.744	0.802515	1.26203e-05	14.74	13.73	10.72	49.81	44.64	51.43	1.509	0.593243	4.90052e-09	14.74	13.73	10.72	99.72	114.32	99.13	1.747	0.805047	1.18025e-12
gene-sll0149	sll0149	BAA18553.1	8.53	7.99	8.12	70.36	67.43	68.25	2.025	1.01763	2.42313e-10	8.53	7.99	8.12	54.64	49.3	55.23	2.605	1.38152	1.20194e-38	8.53	7.99	8.12	84.89	84.71	68.79	2.11	1.07699	1.35126e-14
gene-sll0154	sll0154	BAA10078.1	35.3	35.31	33.41	65.88	62.13	60.9	0.44	-1.18432	1.73961e-15	35.3	35.31	33.41	45.28	41.6	44.43	0.508	-0.97691	1.52867e-23	35.3	35.31	33.41	47.24	54.91	48.43	0.315	-1.66581	4.5473e-51
gene-sll0156	sll0156	BAA10075.1	226.48	221.06	223.82	152.49	186.51	148.36	0.181	-2.46732	7.02151e-40	226.48	221.06	223.82	290.5	294.16	283.48	0.515	-0.956794	4.41905e-23	226.48	221.06	223.82	231.14	250.07	247.57	0.243	-2.04199	3.73399e-79
gene-sll0157	sll0157	BAA10074.1	38.14	29.29	37.78	51.23	59.86	47.98	0.372	-1.42493	1.15854e-10	38.14	29.29	37.78	97.08	99.71	101.11	1.132	0.179071	0.22024	38.14	29.29	37.78	113.68	107.21	138.39	0.758	-0.398799	0.0204262
gene-sll0160	sll0160	BAA10072.1	1.54	1.88	1.42	8.59	7.53	7.83	1.224	0.291662	0.483713	1.54	1.88	1.42	3.99	3.03	3.86	0.895	-0.160441	0.737971	1.54	1.88	1.42	7.01	7.73	9.36	1.113	0.154734	0.684438
gene-sll0161	sll0161	transposase	0	0.53	0	3.43	2.29	1.02	2.999	1.58451	0.495341	0	0.53	0	0	0	0	0.297	-1.75014	0.72808	0	0.53	0	0.77	2.35	1.77	2.066	1.04714	0.637523
gene-sll0162	sll0162	BAA10065.1	32.46	31.06	22.16	74.46	62.01	76.88	0.618	-0.693264	0.000228693	32.46	31.06	22.16	54.39	53.05	66.08	0.812	-0.301154	0.0385967	32.46	31.06	22.16	90.92	97.53	98.33	0.75	-0.415448	0.00319851
gene-sll0163	sll0163	beta transducin-like protein	15.45	14.15	13.08	26.08	19.89	24.98	0.4	-1.32272	3.93102e-19	15.45	14.15	13.08	23.62	23.52	23.17	0.667	-0.583496	8.39006e-11	15.45	14.15	13.08	29.08	30.61	30.66	0.46	-1.12088	1.13603e-27
gene-sll0167	sll0167	BAA10062.1	4.93	6	6.8	48.54	25.71	45.64	1.676	0.744605	0.0229383	4.93	6	6.8	20.1	18.9	19.7	1.319	0.399428	0.122678	4.93	6	6.8	32.4	35.18	28.94	1.233	0.302199	0.200306
gene-sll0168	sll0168	BAA10061.1	2.41	2.02	2.77	57.96	14.48	62.41	4.664	2.22147	1.26203e-05	2.41	2.02	2.77	2.38	3.42	4.5	0.567	-0.818086	0.107735	2.41	2.02	2.77	10.45	14.14	15.53	1.283	0.359789	0.338511
gene-sll0169	sll0169	BAA10060.1	73.33	66.32	55.66	217.91	176.73	202.94	0.742	-0.430289	0.00221901	73.33	66.32	55.66	165.62	191.22	175.85	1.108	0.147947	0.168643	73.33	66.32	55.66	307.74	323.45	401.07	1.157	0.210301	0.123908
gene-sll0172	sll0172	BAA10057.1	1.95	1.32	1.25	24.39	21.88	21.16	3.758	1.90995	1.01018e-06	1.95	1.32	1.25	10.01	10.79	12.34	2.895	1.53336	0.000218654	1.95	1.32	1.25	18.89	23.66	22.83	3.293	1.71921	1.37876e-06
gene-sll0173	sll0173	virginiamycin B hydrolase%3B Vgb	6.73	5.93	4.68	47.58	58.04	35.17	2.006	1.00416	0.000129104	6.73	5.93	4.68	23.83	24.62	29.54	1.812	0.857726	4.50572e-08	6.73	5.93	4.68	42.81	46.42	42.8	1.679	0.74722	5.13949e-07
gene-sll0174	sll0174	BAA10055.1	1.56	1.8	1.4	21.2	15.69	20.19	2.935	1.55356	3.15831e-08	1.56	1.8	1.4	5.56	3.74	4.13	1.134	0.181049	0.633597	1.56	1.8	1.4	9.77	9.77	10.78	1.411	0.496262	0.0719319
gene-sll0175	sll0175	putative%3B ORF1	0.57	0.57	0.62	11.28	5.08	9.12	3.486	1.80145	7.0912e-07	0.57	0.57	0.62	2.27	1.97	2.34	1.516	0.599863	0.0913071	0.57	0.57	0.62	4.2	6.52	5.28	1.99	0.993013	0.000656743
gene-sll0176	sll0176	BAA10052.1	3.24	2.13	2.6	5.41	4.99	8.47	0.601	-0.733502	0.126582	3.24	2.13	2.6	5.29	7.21	6.17	0.93	-0.104455	0.834912	3.24	2.13	2.6	12.46	15.34	15	1.229	0.297266	0.398256
gene-sll0177	sll0177	BAA10051.1	0.27	0.41	0.29	3.41	2.41	3.75	2.403	1.26465	0.00759176	0.27	0.41	0.29	3.91	3.53	3.97	4.748	2.24739	6.16432e-09	0.27	0.41	0.29	4.74	4.77	4.89	3.267	1.7079	4.81309e-06
gene-sll0178	sll0178	BAA10440.1	4.21	5.36	5.03	39.86	47.25	43.9	2.161	1.11152	2.61519e-07	4.21	5.36	5.03	25.52	24.57	25.64	2.083	1.05878	1.68655e-16	4.21	5.36	5.03	65.27	66.59	64.45	2.9	1.53618	5.24565e-26
gene-sll0180	sll0180	BAA10427.1	49.79	45.01	39.33	103.18	114.38	83.8	0.55	-0.863062	7.24973e-06	49.79	45.01	39.33	79.42	77.37	89.17	0.741	-0.432902	3.36623e-06	49.79	45.01	39.33	99.64	107.91	83.36	0.475	-1.07279	2.9934e-18
gene-sll0181	sll0181	BAA10425.1	4.26	5.2	5.26	24.73	15.64	22.97	1.051	0.0722923	0.824184	4.26	5.2	5.26	9.94	9.56	8.76	0.769	-0.379772	0.130794	4.26	5.2	5.26	26.43	30.7	30.29	1.319	0.399431	0.0470354
gene-sll0182	sll0182	ABC transporter	14.94	14.32	15.17	33.33	41.01	29.12	0.565	-0.824699	0.000221391	14.94	14.32	15.17	21.09	17.9	17.61	0.512	-0.964463	4.94346e-15	14.94	14.32	15.17	31.21	32.68	35.13	0.484	-1.04758	6.57991e-16
gene-sll0183	sll0183	BAA10422.1	3.68	3.34	3.92	33.66	17.18	32.34	1.843	0.881948	0.00404505	3.68	3.34	3.92	20.48	18.63	19.56	2.158	1.10967	8.83442e-09	3.68	3.34	3.92	18.98	20.25	20.46	1.209	0.274183	0.188364
gene-sll0185	sll0185	BAA10417.1	31.69	25.04	26.26	45.29	51.98	38.24	0.399	-1.32638	8.03075e-11	31.69	25.04	26.26	43.62	40.28	36.72	0.587	-0.768142	6.29168e-11	31.69	25.04	26.26	62.11	56.18	70.98	0.501	-0.997691	3.37511e-12
gene-sll0188	sll0188	BAA10409.1	9.38	7.35	7.81	42.96	29.97	33.05	1.044	0.0615619	0.789218	9.38	7.35	7.81	53.66	50.76	64.28	2.772	1.47097	1.22897e-32	9.38	7.35	7.81	58.52	55.46	50.59	1.472	0.557533	0.000127638
gene-sll0189	sll0189	BAA10408.1	2.12	1.62	1.93	5.93	1.69	5.6	0.601	-0.73356	0.288461	2.12	1.62	1.93	5.59	5.26	3.9	1.024	0.0349136	0.961469	2.12	1.62	1.93	4.45	2.3	5.22	0.495	-1.01498	0.0648467
gene-sll0191	sll0191	BAA10239.1	2.97	2.8	2.74	15.99	14.13	8.37	1.104	0.142302	0.700027	2.97	2.8	2.74	16.78	18.88	17.76	2.528	1.33822	8.42504e-12	2.97	2.8	2.74	27.37	30.99	28.31	2.249	1.16905	1.56823e-10
gene-sll0192	sll0192	BAA10236.1	0.41	0.46	0.38	4.27	4.33	3.78	2.409	1.26836	0.00213465	0.41	0.46	0.38	1.24	1.48	1.65	1.403	0.488814	0.335925	0.41	0.46	0.38	3.12	4.39	3.29	1.883	0.912922	0.0170552
gene-sll0195	sll0195	ATP-dependent proteinase%3B BsgA	3.71	3.47	3.09	27.23	13.74	25.12	1.588	0.667604	0.0515126	3.71	3.47	3.09	17.11	14.68	20.25	2.02	1.01409	5.75154e-05	3.71	3.47	3.09	21.38	21.6	20.42	1.385	0.470361	0.0502591
gene-sll0198	sll0198	BAA10229.1	7.67	6.34	5.49	16.05	18.95	16.9	0.66	-0.600282	0.0167053	7.67	6.34	5.49	29.84	26.06	29.98	1.766	0.820118	2.08912e-06	7.67	6.34	5.49	27.43	31.07	23.78	0.938	-0.0922839	0.657912
gene-sll0200	sll0200	transposase	0.26	0	0	0.08	0	0.01	0.143	-2.80669	0.569382	0.26	0	0	0.06	0	0	0.297	-1.75014	0.72808	0.26	0	0	0.05	0	0	0.145	-2.78177	0.508345
gene-sll0201	sll0201	transposase	0	0.1	0	0	0.25	0	0.278	-1.84492	0.682263	0	0.1	0	2.35	0.11	0	6.752	2.75534	0.197901	0	0.1	0	0.86	0	1	2.974	1.57261	0.469046
gene-sll0205	sll0205	BAA10220.1	26.02	18.84	16.95	36.52	65.51	32.96	0.547	-0.869645	0.00718534	26.02	18.84	16.95	47.06	54.08	55.35	1.023	0.033216	0.848784	26.02	18.84	16.95	93.9	103.96	92.56	1.043	0.0611561	0.704673
gene-sll0208	sll0208	BAA10217.1	49.43	47.17	35.92	272.56	184.74	232.41	1.275	0.350058	0.0585074	49.43	47.17	35.92	127.83	121.99	141.39	1.189	0.249835	0.0233248	49.43	47.17	35.92	231.28	227.99	220.97	1.141	0.189668	0.135507
gene-sll0209	sll0209	BAA10216.1	0.88	0.41	0.81	21.65	9.04	17	5.508	2.46161	4.42017e-09	0.88	0.41	0.81	4.58	5.3	5.96	3.061	1.61405	9.27071e-06	0.88	0.41	0.81	10.56	12.5	10.7	3.582	1.84071	3.01021e-09
gene-sll0210	sll0210	BAA10212.1	3.47	4.56	4.39	23.33	24.4	20.87	1.349	0.432322	0.100713	3.47	4.56	4.39	12.57	9.87	11.34	1.09	0.124016	0.61692	3.47	4.56	4.39	31.93	30.17	26.72	1.577	0.657304	0.00086411
gene-sll0216	sll0216	BAA16732.1	0.43	0.92	0.42	6.66	5.58	5.33	2.438	1.28571	0.0263394	0.43	0.92	0.42	5.98	5.62	4.83	3.66	1.87175	0.000369401	0.43	0.92	0.42	9.37	6.54	6.42	2.805	1.48782	0.00293194
gene-sll0217	sll0217	potential FMN-protein	3.04	3.06	3.06	8.09	7.43	8.79	0.643	-0.636675	0.00361521	3.04	3.06	3.06	3.18	3.1	2.72	0.396	-1.33626	3.28597e-11	3.04	3.06	3.06	4.52	4.79	6.09	0.367	-1.44624	4.46982e-14
gene-sll0218	sll0218	BAA16729.1	3.43	5.33	3.7	4.21	2.54	3.54	0.206	-2.27762	3.24429e-09	3.43	5.33	3.7	1.28	1.1	1.02	0.109	-3.20221	2.58824e-12	3.43	5.33	3.7	1.34	2.88	1	0.094	-3.41009	5.82235e-18
gene-sll0219	sll0219	potential FMN-protein	10.26	12.91	11.79	9.72	11.58	10.37	0.219	-2.19157	5.63189e-25	10.26	12.91	11.79	3.45	3.2	4.05	0.123	-3.02622	1.56684e-84	10.26	12.91	11.79	8.57	10.27	11.36	0.187	-2.42115	1.22634e-52
gene-sll0224	sll0224	BAA16714.1	0.81	0.64	0.43	18.39	7.09	18.26	5.682	2.50648	6.41236e-08	0.81	0.64	0.43	1.84	1.55	2.19	1.197	0.259841	0.653183	0.81	0.64	0.43	5.32	6.78	6.38	2.177	1.12227	0.00318581
gene-sll0225	sll0225	BAA16713.1	0.96	0.71	0.78	4.5	5	3.94	1.346	0.428295	0.221049	0.96	0.71	0.78	1.19	1.13	0.97	0.546	-0.871716	0.0222445	0.96	0.71	0.78	2.81	3.25	3.83	0.89	-0.167657	0.603431
gene-sll0228	sll0228	arginase	3.67	3.03	1.73	25.58	30.37	27.59	2.454	1.29505	1.67014e-06	3.67	3.03	1.73	17.6	16	17.61	2.448	1.29131	1.40668e-10	3.67	3.03	1.73	34.13	35.02	38.91	2.829	1.50046	1.70055e-14
gene-sll0230	sll0230	BAA16706.1	10.84	8.6	7.57	47.16	53.77	35.86	1.255	0.328086	0.215651	10.84	8.6	7.57	44.95	44.03	46.72	2.02	1.01451	1.59433e-12	10.84	8.6	7.57	73.31	77.08	68.42	1.8	0.848124	1.22014e-08
gene-sll0236	sll0236	BAA17966.1	3.88	3.43	3.22	21.55	16.67	17.58	1.283	0.359247	0.0695086	3.88	3.43	3.22	14.67	15.22	16.69	1.787	0.837215	8.38309e-09	3.88	3.43	3.22	21.71	26.24	19.36	1.394	0.479536	0.00317476
gene-sll0237	sll0237	BAA17964.1	1.33	1.69	1.3	6.07	6.97	5.81	1.067	0.0929495	0.811126	1.33	1.69	1.3	6.76	3.7	4.34	1.373	0.457685	0.187353	1.33	1.69	1.3	8.65	13.02	10.63	1.637	0.710736	0.00751384
gene-sll0238	sll0238	BAA17963.1	0.89	0.81	0.97	5.47	4.04	5.55	1.373	0.456986	0.161196	0.89	0.81	0.97	1.48	1.73	2.23	0.823	-0.281499	0.442956	0.89	0.81	0.97	4.36	5.99	5.48	1.301	0.379369	0.161145
gene-sll0240	sll0240	ABC transporter	40.94	38.05	30.22	33.13	38.93	31.37	0.237	-2.07987	3.87995e-26	40.94	38.05	30.22	23.37	23.56	18.78	0.241	-2.0517	5.64504e-44	40.94	38.05	30.22	36.39	42.31	52.14	0.269	-1.89226	7.13105e-33
gene-sll0241	sll0241	BAA17961.1	84.78	74.33	64.91	130.21	86.59	151.14	0.401	-1.31831	6.12001e-10	84.78	74.33	64.91	65.03	73.53	62.03	0.362	-1.46652	7.88442e-41	84.78	74.33	64.91	74.51	91.08	118.97	0.281	-1.83282	8.94706e-32
gene-sll0242	sll0242	BAA17960.1	30.94	27.75	26.48	40.44	39.84	41.65	0.347	-1.52808	5.09005e-26	30.94	27.75	26.48	23.57	24.6	24.94	0.347	-1.52646	3.24579e-61	30.94	27.75	26.48	48.7	54.4	57.01	0.409	-1.2907	4.07649e-33
gene-sll0243	sll0243	BAA17959.1	43.49	42.28	34.68	83.04	90.9	73.27	0.502	-0.995031	1.21453e-08	43.49	42.28	34.68	40.32	41.43	37.54	0.401	-1.31831	2.66361e-40	43.49	42.28	34.68	97.4	108.06	103.33	0.561	-0.833201	3.16107e-16
gene-sll0245	sll0245	BAA17950.1	1.08	0.9	0.74	14.69	9.21	15.09	3.491	1.80368	4.93052e-08	1.08	0.9	0.74	10.18	12.15	10.52	4.866	2.28276	2.41357e-17	1.08	0.9	0.74	12.2	13.7	15.26	3.329	1.73525	5.02049e-11
gene-sll0249	sll0249	BAA17946.1	0.39	0.38	0.16	2.24	1.53	2.19	1.585	0.664455	0.395095	0.39	0.38	0.16	124.38	115.5	137.49	159.692	7.31915	1.39604e-72	0.39	0.38	0.16	180.28	217.8	181.45	136.303	7.09067	6.7563e-67
gene-sll0252	sll0252	BAA17938.1	4.34	5.01	4.15	36.43	34.16	31.08	1.824	0.866995	1.99041e-06	4.34	5.01	4.15	16.77	12.83	15.58	1.348	0.431021	0.00398848	4.34	5.01	4.15	30.15	32.16	27.9	1.456	0.541648	0.000164835
gene-sll0253	sll0253	BAA17935.1	309.44	439.64	390.38	19.88	8.97	18.66	0.01	-6.61039	2.45362e-132	309.44	439.64	390.38	67	68.61	59.88	0.068	-3.87689	1.31863e-168	309.44	439.64	390.38	17.93	19.35	22.62	0.012	-6.41336	0
gene-sll0254	sll0254	BAA17934.1	18.91	24.09	22.4	25.98	27.69	23.81	0.286	-1.80724	6.89067e-19	18.91	24.09	22.4	16.38	14.03	16.88	0.289	-1.78926	7.46282e-40	18.91	24.09	22.4	23.59	25.95	21.82	0.236	-2.08293	6.21598e-44
gene-sll0257	sll0257	BAA18515.1	3.24	2.3	2.68	17.03	9.75	15.02	1.245	0.315983	0.338226	3.24	2.3	2.68	4.28	5.67	5.93	0.778	-0.362741	0.239382	3.24	2.3	2.68	9.36	8.5	9.87	0.752	-0.411758	0.105418
gene-sll0260	sll0260	hemolysin	3.28	3.47	4.07	25.48	22.59	27.53	1.69	0.756805	0.00105091	3.28	3.47	4.07	21.48	19.65	22.32	2.359	1.23805	3.91935e-14	3.28	3.47	4.07	27	28.04	25.99	1.638	0.711955	4.59548e-05
gene-sll0261	sll0261	potassium channel	2.68	2.04	1.61	72.35	49.96	67.1	7.253	2.85851	4.53067e-43	2.68	2.04	1.61	9.48	10.33	10.04	1.91	0.933759	1.61761e-07	2.68	2.04	1.61	35.03	43.58	39.31	4.064	2.02303	5.74029e-38
gene-sll0263	sll0263	BAA18501.1	0.49	0.75	1.19	4.18	4.22	4.19	1.287	0.36438	0.536092	0.49	0.75	1.19	2.97	2.5	2.63	1.34	0.422587	0.470011	0.49	0.75	1.19	3.79	4.79	3.87	1.154	0.206563	0.686091
gene-sll0264	sll0264	BAA18500.1	24.24	20.02	19.04	41.77	48.2	39.94	0.504	-0.98863	2.1263e-07	24.24	20.02	19.04	39.39	37.22	38.67	0.735	-0.44434	9.75275e-05	24.24	20.02	19.04	81.08	98.13	107.08	0.995	-0.00792471	0.960095
gene-sll0265	sll0265	BAA18499.1	6.9	6.37	6.24	22.8	25.61	20.03	0.863	-0.212867	0.401381	6.9	6.37	6.24	15.64	14.49	15.69	0.943	-0.08432	0.683109	6.9	6.37	6.24	41.69	42	42.8	1.437	0.522951	0.000986671
gene-sll0266	sll0266	BAA18498.1	8.29	7.39	6.72	34.45	38.74	31.6	1.147	0.197238	0.373368	8.29	7.39	6.72	21.79	20.62	21.76	1.156	0.208534	0.158955	8.29	7.39	6.72	44.92	45.64	49.38	1.375	0.459401	0.00108878
gene-sll0267	sll0267	BAA18497.1	15.09	14.7	13.04	37.53	43.85	38.49	0.679	-0.557822	0.00183501	15.09	14.7	13.04	14.19	13.51	14.48	0.398	-1.32755	2.0684e-50	15.09	14.7	13.04	39.69	45.09	41.74	0.641	-0.642611	1.98587e-10
gene-sll0268	sll0268	BAA18496.1	14.16	12.86	11.54	118.86	66.63	80.23	1.75	0.8076	0.00265249	14.16	12.86	11.54	90.99	73.12	97.97	2.663	1.41322	2.85118e-15	14.16	12.86	11.54	94.11	101.44	79.48	1.647	0.720067	9.9215e-05
gene-sll0269	sll0269	BAA18495.1	0.61	0	0.55	10.02	3.3	7.96	4.927	2.30063	0.0264898	0.61	0	0.55	1.61	2.1	2.31	2.077	1.05475	0.416067	0.61	0	0.55	3.82	3.07	3.06	2.101	1.07139	0.308896
gene-sll0272	sll0272	BAA18491.1	21.29	21.76	20.26	111.06	53.61	86.45	0.993	-0.0107398	0.976711	21.29	21.76	20.26	42.2	45.5	45.75	0.834	-0.261365	0.14197	21.29	21.76	20.26	54.57	59.93	53.72	0.607	-0.719526	4.94372e-06
gene-sll0273	sll0273	Na+/H+ exchanger	2.51	3.05	2.92	17.71	16.11	16.28	1.429	0.514519	0.0212026	2.51	3.05	2.92	9.58	10.14	11.73	1.491	0.576259	0.00184846	2.51	3.05	2.92	13.84	15.86	14.87	1.145	0.195344	0.298974
gene-sll0274	sll0274	BAA18489.1	17.72	18.78	14.45	28.55	17.7	28.84	0.362	-1.46696	5.78384e-11	17.72	18.78	14.45	19.89	19.05	18.55	0.453	-1.14282	6.12125e-15	17.72	18.78	14.45	21.29	25.09	21.55	0.296	-1.7577	1.07803e-33
gene-sll0280	sll0280	BAA10680.1	0.08	0.11	0.14	0.56	0.62	0.75	1.472	0.557911	0.591993	0.08	0.11	0.14	0.5	0.55	0.4	1.806	0.852701	0.40771	0.08	0.11	0.14	0.9	0.92	0.82	1.804	0.851514	0.31026
gene-sll0281	sll0281	BAA10679.1	1.68	1.76	1.71	3.1	3.57	3.81	0.497	-1.00817	0.00152272	1.68	1.76	1.71	2.32	2.08	2.59	0.547	-0.87079	0.0045666	1.68	1.76	1.71	4.83	4.68	4.73	0.609	-0.714904	0.00476287
gene-sll0282	sll0282	BAA10678.1	1.91	1.81	1.87	4.93	4.22	5.92	0.66	-0.599898	0.0732254	1.91	1.81	1.87	2	2.45	2.12	0.472	-1.08378	0.00138859	1.91	1.81	1.87	3.89	5.05	6.18	0.596	-0.746003	0.00944856
gene-sll0283	sll0283	BAA10676.1	3.9	3.93	2.85	9.71	9.24	9.09	0.641	-0.641734	0.00311349	3.9	3.93	2.85	5.03	5.61	5.25	0.601	-0.735097	0.000199937	3.9	3.93	2.85	10.47	9.01	6.77	0.542	-0.884711	2.96156e-05
gene-sll0284	sll0284	BAA10675.1	5.76	5.88	4.41	27.55	19.06	26.01	1.095	0.131452	0.552375	5.76	5.88	4.41	12.62	11.88	15.09	0.996	-0.0053949	0.97877	5.76	5.88	4.41	23.97	27.34	23.88	1.023	0.0328717	0.837724
gene-sll0286	sll0286	BAA10674.1	17.49	16.15	13.65	28.98	33.19	22.25	0.442	-1.17708	3.52276e-07	17.49	16.15	13.65	31.79	29.95	30.72	0.785	-0.350009	0.0166286	17.49	16.15	13.65	60.95	58.17	61.47	0.851	-0.232136	0.116708
gene-sll0293	sll0293	BAA10045.1	10.31	8.14	7.75	20.39	19.85	18.36	0.555	-0.850494	0.000149741	10.31	8.14	7.75	27.62	29.33	32.48	1.368	0.45156	0.0122447	10.31	8.14	7.75	43.16	42.27	40.4	1.075	0.10434	0.578738
gene-sll0294	sll0294	BAA10044.1	2.45	1.52	2.2	8.25	6.06	7.51	0.861	-0.216238	0.514382	2.45	1.52	2.2	4.63	4.89	3.19	0.833	-0.264082	0.40771	2.45	1.52	2.2	3.63	5.3	4.99	0.495	-1.01373	0.000107377
gene-sll0295	sll0295	BAA10041.1	0.82	1.03	1.5	6.86	12.24	6.62	1.908	0.931972	0.0565398	0.82	1.03	1.5	5.58	4.95	6.34	2.031	1.02212	0.00751433	0.82	1.03	1.5	10.61	10.83	10.44	2.14	1.09793	0.000705482
gene-sll0296	sll0296	unidentified open reading frame	10.71	9.06	8.3	34.17	48.47	28.01	0.993	-0.0105346	0.979102	10.71	9.06	8.3	23.46	22.23	27.03	1.032	0.0449332	0.854435	10.71	9.06	8.3	41.36	43.6	35.31	0.966	-0.0501101	0.814882
gene-sll0297	sll0297	BAA10033.1	81.85	66.7	67.96	79.85	67.61	61.83	0.239	-2.06318	6.68163e-35	81.85	66.7	67.96	113.43	120.1	121.88	0.657	-0.60642	3.2414e-08	81.85	66.7	67.96	113.23	115.67	104.23	0.345	-1.53679	1.37527e-37
gene-sll0298	sll0298	BAA10032.1	30.54	29.84	29.32	77.43	53.41	63.41	0.526	-0.927625	1.40261e-07	30.54	29.84	29.32	104.61	102.27	111.82	1.426	0.511581	1.05958e-06	30.54	29.84	29.32	98.39	96.15	84.55	0.686	-0.544389	3.20738e-05
gene-sll0301	sll0301	BAA10026.1	6.27	6.04	5.62	36.55	28.32	26.97	1.259	0.331727	0.16351	6.27	6.04	5.62	18.76	19.71	22.22	1.356	0.43939	0.0248701	6.27	6.04	5.62	37.38	35.44	30.13	1.278	0.354195	0.0625366
gene-sll0309	sll0309	BAA10176.1	1.69	0.95	1.19	10.88	8.75	11.96	2.045	1.03228	0.00701176	1.69	0.95	1.19	2.86	2.43	3.14	0.885	-0.175449	0.72808	1.69	0.95	1.19	14.41	14.9	11.54	2.387	1.25528	5.78878e-05
gene-sll0310	sll0310	BAA10175.1	0.35	0.1	0.3	5.79	3.81	5.16	4.947	2.30666	8.7598e-05	0.35	0.1	0.3	1.59	1.44	0.96	2.195	1.13447	0.127967	0.35	0.1	0.3	4.6	5.74	4.02	4.359	2.12403	6.16551e-05
gene-sll0312	sll0312	OppB in a binding protein-dependent transport system	3.2	2.21	2.35	9.25	8.58	8.36	0.828	-0.272282	0.346328	3.2	2.21	2.35	11.99	9.55	12.68	1.779	0.830874	0.000177939	3.2	2.21	2.35	14.67	16.2	14.98	1.307	0.385874	0.069144
gene-sll0314	sll0314	BAA10167.1	8.95	9.14	7.11	70.2	41.29	58.4	1.636	0.710109	0.00124631	8.95	9.14	7.11	47.27	59.49	62.37	2.706	1.43593	2.63425e-24	8.95	9.14	7.11	84.15	74.57	86.37	2.149	1.10353	5.61799e-14
gene-sll0315	sll0315	transposase	0.69	0.24	0.34	3.88	2.26	4.67	2.088	1.06244	0.0768989	0.69	0.24	0.34	3.32	3.77	2.85	3.194	1.67556	0.000613371	0.69	0.24	0.34	7.85	6.35	10.05	4.242	2.08468	8.2388e-07
gene-sll0317	sll0317	transposase	0	3.77	4.46	19.45	6.68	38.05	1.998	0.998362	0.566002	0	3.77	4.46	17.32	13.03	9.14	1.816	0.860857	0.573123	0	3.77	4.46	15.24	15.35	21.14	1.477	0.56263	0.702864
gene-sll0318	sll0318	BAA10160.1	3.33	3.19	4	37.8	28.75	27.22	2.194	1.13374	2.59321e-05	3.33	3.19	4	15.94	14.78	17.49	1.837	0.877522	0.000246482	3.33	3.19	4	48.99	51.97	37.34	2.939	1.55545	7.57506e-13
gene-sll0319	sll0319	BAA10158.1	5.07	5.36	4.04	60.92	43.94	50.34	2.619	1.38885	4.74276e-12	5.07	5.36	4.04	30.55	38.16	38.88	2.99	1.58015	3.94276e-21	5.07	5.36	4.04	79.94	74.52	83.5	3.639	1.86338	6.83396e-32
gene-sll0321	sll0321	BAA10155.1	1.59	1.47	1.19	22.83	12.42	23.46	3.337	1.73859	1.77222e-09	1.59	1.47	1.19	4.66	3.84	5.89	1.365	0.448453	0.0885536	1.59	1.47	1.19	8.94	8.99	8.03	1.339	0.421202	0.0565133
gene-sll0325	sll0325	BAA10148.1	3.47	3.33	2.53	14.82	18.43	16.25	1.299	0.377035	0.111565	3.47	3.33	2.53	9.11	9.03	9.46	1.195	0.257145	0.135745	3.47	3.33	2.53	21.44	22.22	19.69	1.485	0.570286	0.000243349
gene-sll0327	sll0327	BAA10107.1	3.28	4.68	3.87	69.89	36.69	48.39	3.266	1.70737	9.82424e-08	3.28	4.68	3.87	68.69	53.93	63.75	6.247	2.64326	2.81066e-33	3.28	4.68	3.87	43.89	45.16	46.42	2.61	1.38405	4.53115e-09
gene-sll0328	sll0328	BAA10106.1	0.98	1.76	0.26	37.52	21.13	33.9	7.697	2.94436	1.52341e-07	0.98	1.76	0.26	29.45	26.21	27.26	10.236	3.35561	5.24056e-12	0.98	1.76	0.26	43.29	32.68	33.08	8.143	3.02556	1.63187e-10
gene-sll0335	sll0335	BAA10093.1	9.36	8.61	5.98	32.48	36.96	28.2	1.003	0.00451316	0.986186	9.36	8.61	5.98	86.07	92.08	96.58	4.651	2.21758	1.13037e-81	9.36	8.61	5.98	56.57	64.5	65.46	1.711	0.774879	1.79923e-08
gene-sll0350	sll0350	BAA10084.1	2.32	2.3	2	22.93	16.59	19.3	2.145	1.1011	1.79356e-09	2.32	2.3	2	18.16	22.02	29.32	4.246	2.086	4.66917e-38	2.32	2.3	2	37.31	34.31	34.52	3.509	1.81107	1.20218e-36
gene-sll0354	sll0354	BAA18538.1	1.08	0.15	0.2	10.89	1.14	13.58	4.503	2.17098	0.0395986	1.08	0.15	0.2	1.19	0.52	0.98	0.735	-0.44457	0.743613	1.08	0.15	0.2	1.76	4.36	2.77	1.418	0.504346	0.598669
gene-sll0355	sll0355	BAA18537.1	5.91	5.29	4.03	15.37	19.62	13.19	0.781	-0.356573	0.206417	5.91	5.29	4.03	14.93	13.42	13.57	1.11	0.151191	0.4422	5.91	5.29	4.03	21.14	23.1	21.58	0.953	-0.0696231	0.710293
gene-sll0359	sll0359	BAA18526.1	1296.23	1157.95	1054.1	817.33	1137.24	729.84	0.197	-2.34252	2.42058e-26	1296.23	1157.95	1054.1	1163.79	1193.05	1229.03	0.404	-1.30822	5.18933e-52	1296.23	1157.95	1054.1	2011.78	1959.95	2072.07	0.399	-1.32714	2.61281e-36
gene-sll0360	sll0360	BAA18525.1	5.48	5.05	4.8	5.93	5.97	6.02	0.286	-1.80367	8.86749e-15	5.48	5.05	4.8	4.81	5.42	7.64	0.468	-1.09642	1.30316e-06	5.48	5.05	4.8	10.93	10.28	10.47	0.457	-1.12885	1.46346e-09
gene-sll0361	sll0361	BAA18524.1	3.52	3.88	3.37	9.4	7.91	4.06	0.495	-1.01439	0.0192188	3.52	3.88	3.37	10.77	8.85	8.07	1.021	0.0304469	0.943204	3.52	3.88	3.37	18.56	13.54	11.15	0.911	-0.134615	0.694955
gene-sll0364	sll0364	BAA18520.1	1.76	0.98	0.79	3.83	2.6	3.54	0.734	-0.446819	0.602365	1.76	0.98	0.79	4.34	1.68	3.8	1.071	0.0984926	0.920358	1.76	0.98	0.79	2.83	2.48	3.46	0.583	-0.777751	0.289053
gene-sll0369	sll0369	BAA10404.1	1.8	2.2	1.97	13.18	16.86	14.68	1.915	0.937193	0.0338364	1.8	2.2	1.97	7.24	4.89	5.45	1.161	0.215563	0.696694	1.8	2.2	1.97	16.63	14	13.61	1.707	0.771715	0.0427215
gene-sll0371	sll0371	BAA10402.1	0.35	0.62	0.85	4.1	4.6	6.45	2.016	1.01143	0.0214211	0.35	0.62	0.85	2.45	2.49	2.04	1.546	0.628387	0.115142	0.35	0.62	0.85	7.07	7.46	8.33	2.769	1.46951	7.85156e-07
gene-sll0372	sll0372	BAA10400.1	6.03	11	11.47	41.49	53.43	32.08	1.102	0.140007	0.729023	6.03	11	11.47	31.81	30.96	30.87	1.302	0.380427	0.122312	6.03	11	11.47	56.54	56.17	47.74	1.254	0.326584	0.185723
gene-sll0376	sll0376	BAA10396.1	2319.08	2625.99	2551.04	724.74	994.94	712.22	0.08	-3.63704	9.3579e-63	2319.08	2625.99	2551.04	669.67	684.18	586.43	0.103	-3.27617	3.08325e-186	2319.08	2625.99	2551.04	689.74	803.45	700.33	0.065	-3.94994	1.52053e-236
gene-sll0381	sll0381	BAA10386.1	12.28	12.34	9.83	160.31	108.14	140	2.895	1.53372	4.70251e-17	12.28	12.34	9.83	350.89	313.69	354.05	11.869	3.56912	2.93098e-258	12.28	12.34	9.83	496.45	506.03	424.39	9.166	3.19626	1.74788e-134
gene-sll0382	sll0382	BAA10385.1	9.66	12.81	9.49	103.3	122.95	98.57	2.57	1.36185	1.52498e-08	9.66	12.81	9.49	330.49	322.15	321.01	12.051	3.59109	1.81191e-144	9.66	12.81	9.49	406.79	481.51	441.7	9.446	3.23966	5.40686e-97
gene-sll0384	sll0384	BAA10383.1	0.5	0.3	0.46	19.05	14.58	13.19	9.239	3.20771	1.38851e-12	0.5	0.3	0.46	36.86	29.52	31.26	31.499	4.97725	6.62758e-40	0.5	0.3	0.46	73.53	77.94	61.88	38.213	5.25599	5.77616e-46
gene-sll0385	sll0385	ABC transporter	4.43	2.85	3.63	36.41	37.92	30.39	2.347	1.23101	2.6805e-07	4.43	2.85	3.63	40.15	32.94	34.03	3.97	1.98927	3.15654e-35	4.43	2.85	3.63	93.16	106.62	93.06	5.905	2.5619	6.98741e-61
gene-sll0394	sll0394	BAA10377.1	10.3	8.49	6.2	81.35	54.93	78.86	2.121	1.08469	1.95993e-06	10.3	8.49	6.2	22.4	26.48	24.14	1.176	0.233923	0.23786	10.3	8.49	6.2	48.57	59.9	50.55	1.413	0.499268	0.00340007
gene-sll0395	sll0395	BAA10376.1	3.79	4.04	2.61	21.52	33.82	23.46	1.897	0.923415	0.00729114	3.79	4.04	2.61	15.02	13.97	14.89	1.672	0.741658	0.00579924	3.79	4.04	2.61	23.89	29.31	26.07	1.697	0.762671	0.00130953
gene-sll0396	sll0396	OmpR subfamily	7.88	6.57	5.66	50.81	54.53	40.04	1.786	0.836968	0.00029724	7.88	6.57	5.66	19.06	16.32	20.02	1.108	0.147435	0.456211	7.88	6.57	5.66	47.85	56.93	49.21	1.696	0.761796	1.01991e-06
gene-sll0397	sll0397	BAA10374.1	3.89	3.13	4.23	37.97	33.67	35.21	2.362	1.23974	1.14187e-06	3.89	3.13	4.23	10.04	10.24	8.68	1.033	0.0464136	0.893675	3.89	3.13	4.23	22.65	26.01	22.77	1.428	0.513622	0.0276099
gene-sll0400	sll0400	BAA10263.1	35.9	29.05	28.6	124.21	168.32	116.36	1.086	0.119468	0.657313	35.9	29.05	28.6	65.79	57.52	63.85	0.803	-0.315782	0.00938709	35.9	29.05	28.6	110.37	131.33	116.74	0.85	-0.234111	0.0698478
gene-sll0403	sll0403	BAA10258.1	0.57	0.96	0.52	0.59	2.56	0.82	0.497	-1.00797	0.404909	0.57	0.96	0.52	2.43	2.31	0.62	1.017	0.0237854	0.985434	0.57	0.96	0.52	2.5	2.19	1.94	0.753	-0.410086	0.65993
gene-sll0405	sll0405	BAA10255.1	19.63	17.17	13.45	73.64	61.19	58.74	0.944	-0.083044	0.685619	19.63	17.17	13.45	31.1	32.82	35.13	0.796	-0.328333	0.0128621	19.63	17.17	13.45	88.49	96.96	95.95	1.237	0.307095	0.0182748
gene-sll0406	sll0406	BAA10254.1	8.21	9.12	7.61	36.82	48.7	38.8	1.239	0.3093	0.24146	8.21	9.12	7.61	20.75	18.09	23.31	0.996	-0.0064001	0.979757	8.21	9.12	7.61	85.11	88.23	81.74	2.279	1.18863	3.07899e-15
gene-sll0408	sll0408	BAA10250.1	14.87	14.58	14.27	74	73.79	68.44	1.205	0.268824	0.13692	14.87	14.58	14.27	46.44	43.18	47.08	1.258	0.330672	0.0052886	14.87	14.58	14.27	57.07	57.26	60.53	0.878	-0.188081	0.169157
gene-sll0409	sll0409	BAA10249.1	0.18	0.49	0.11	3.62	2.91	2.36	2.743	1.4558	0.0257633	0.18	0.49	0.11	1.73	1.99	2.46	3.123	1.643	0.00791944	0.18	0.49	0.11	3.49	3.48	3.11	2.791	1.48099	0.00599188
gene-sll0410	sll0410	BAA10248.1	0.92	0.91	0.68	15.79	5.26	15.21	3.629	1.85968	0.00330386	0.92	0.91	0.68	2.01	1.1	1.44	0.715	-0.482992	0.585669	0.92	0.91	0.68	3.37	3.92	3.4	0.975	-0.0372412	0.957152
gene-sll0412	sll0412	BAA10247.1	8.37	8.31	7.43	14.51	17.07	15.25	0.474	-1.07624	6.72169e-08	8.37	8.31	7.43	22.71	22.85	24.88	1.178	0.235745	0.0861525	8.37	8.31	7.43	23.6	26.14	23.44	0.665	-0.589627	1.30656e-05
gene-sll0413	sll0413	BAA10246.1	3.71	2.18	2.23	44.67	31.11	31.58	3.262	1.70554	3.69576e-09	3.71	2.18	2.23	15.17	9.49	13.87	1.899	0.925019	0.0014501	3.71	2.18	2.23	34.74	38.29	33.55	2.93	1.55099	6.04676e-12
gene-sll0414	sll0414	BAA10242.1	3.92	4.39	4.32	29.3	16.56	26.41	1.389	0.474412	0.0981287	3.92	4.39	4.32	8.33	10.14	11.08	0.937	-0.0936115	0.72237	3.92	4.39	4.32	21.26	22.46	19.48	1.106	0.1456	0.489921
gene-sll0415	sll0415	ABC transporter	7.87	6.39	6.07	25.81	19.49	23.8	0.83	-0.269399	0.199507	7.87	6.39	6.07	16.61	15.63	17.5	0.987	-0.0188287	0.926062	7.87	6.39	6.07	20.68	22.32	22.28	0.708	-0.498023	0.00131216
gene-sll0418	sll0418	sterol-C-methyltransferase	12.52	13.14	10.32	39.63	45.86	35.31	0.827	-0.273932	0.227739	12.52	13.14	10.32	37.37	33.68	40.17	1.242	0.312502	0.0247843	12.52	13.14	10.32	43.07	51.75	42.2	0.839	-0.252624	0.0876523
gene-sll0419	sll0419	BAA18484.1	0.31	0.15	0.2	6.89	1.14	8.44	6.332	2.66276	0.0227839	0.31	0.15	0.2	0.95	1.04	0.98	1.768	0.821921	0.583796	0.31	0.15	0.2	2.2	2.38	0.59	1.794	0.843446	0.503736
gene-sll0422	sll0422	asparaginase	0.62	0.34	0.21	4.04	2.61	3.92	2.209	1.14323	0.0359154	0.62	0.34	0.21	2.3	1.71	2.23	2.145	1.1009	0.0436732	0.62	0.34	0.21	3.3	2.7	2.94	1.689	0.75581	0.124448
gene-sll0423	sll0423	BAA18479.1	38.51	30.09	29.62	104.18	115.11	75.25	0.761	-0.393898	0.119462	38.51	30.09	29.62	82.9	92.85	114.06	1.169	0.225146	0.178731	38.51	30.09	29.62	213.37	208.66	169.95	1.378	0.46206	0.00242013
gene-sll0424	sll0424	BAA18478.1	1.87	1.83	1.98	14.34	16.33	11.84	1.817	0.861945	0.000919573	1.87	1.83	1.98	12.03	11.3	12.13	2.52	1.33321	2.85786e-14	1.87	1.83	1.98	19.83	21.9	19.39	2.351	1.23345	6.10876e-13
gene-sll0426	sll0426	BAA18476.1	656.75	533.88	534.66	938.63	1216.89	876.79	0.44	-1.18555	1.36272e-08	656.75	533.88	534.66	661.97	677.19	718.37	0.477	-1.06758	1.06588e-31	656.75	533.88	534.66	994.36	1084.22	950.61	0.393	-1.34688	4.3908e-36
gene-sll0428	sll0428	BAA18471.1	1.94	2.4	2.48	3.85	3.9	3.74	0.41	-1.28471	3.5094e-05	1.94	2.4	2.48	2.41	3.92	3.5	0.578	-0.792027	0.0114545	1.94	2.4	2.48	6.29	7.53	7.05	0.673	-0.571755	0.0205362
gene-sll0431	sll0431	transposase	9.27	8.57	8.26	20.43	18.03	23.06	0.58	-0.786183	0.00017797	9.27	8.57	8.26	9.16	10.15	11.99	0.482	-1.052	1.14155e-08	9.27	8.57	8.26	16.41	14.29	23.5	0.462	-1.11433	1.10955e-07
gene-sll0436	sll0436	BAA18810.1	6.84	7.94	5.48	15.78	24.59	15.85	0.711	-0.491961	0.196217	6.84	7.94	5.48	23.1	21.33	19.06	1.231	0.299851	0.316645	6.84	7.94	5.48	29.98	27.8	27	0.962	-0.0563275	0.843832
gene-sll0441	sll0441	BAA18806.1	4.33	4.85	3.72	18.03	19.23	14.94	0.989	-0.0165842	0.953661	4.33	4.85	3.72	31.55	31.04	34.19	3.023	1.5962	3.00666e-31	4.33	4.85	3.72	21.33	24.68	18.65	1.097	0.133861	0.469908
gene-sll0442	sll0442	BAA18805.1	8.58	10.84	9.2	68.15	41.3	73.6	1.721	0.783153	0.0264898	8.58	10.84	9.2	21.42	22.06	17.51	0.82	-0.285498	0.447077	8.58	10.84	9.2	21.79	23.51	16.06	0.52	-0.942253	0.00225506
gene-sll0443	sll0443	BAA18803.1	3.93	4.69	3.32	99.35	39.06	96.27	4.72	2.23873	1.05038e-12	3.93	4.69	3.32	12.99	10.66	11.5	1.187	0.247582	0.18397	3.93	4.69	3.32	16.91	22.8	19.25	1.078	0.107805	0.569932
gene-sll0444	sll0444	BAA18802.1	33.05	33.23	31.56	115.38	100.21	89.95	0.788	-0.343752	0.0737714	33.05	33.23	31.56	76.06	60.93	82.71	0.887	-0.173431	0.282164	33.05	33.23	31.56	84.71	88.92	68.97	0.566	-0.821837	4.2107e-08
gene-sll0445	sll0445	BAA18801.1	9.07	9.02	7.6	63.88	32.05	62.93	1.489	0.57391	0.0323625	9.07	9.02	7.6	12.76	13.03	14.19	0.628	-0.672053	5.21897e-07	9.07	9.02	7.6	16	17.94	18.69	0.449	-1.15668	1.07101e-17
gene-sll0446	sll0446	BAA18800.1	27.22	32.41	28.22	57.08	67.75	57.7	0.503	-0.991783	4.74088e-07	27.22	32.41	28.22	39.45	37.58	37.72	0.526	-0.927263	2.12857e-17	27.22	32.41	28.22	50.64	56.6	56.47	0.403	-1.31149	8.93295e-26
gene-sll0447	sll0447	BAA18799.1	3.93	9.26	9.43	38.37	20.02	45	1.095	0.130931	0.78254	3.93	9.26	9.43	11.69	11.21	7.97	0.538	-0.894745	0.090306	3.93	9.26	9.43	28.2	33.61	29.06	0.876	-0.190233	0.526294
gene-sll0448	sll0448	BAA18798.1	2.25	3.94	2.33	17.6	19.9	16.91	1.561	0.642363	0.0297671	2.25	3.94	2.33	7.65	6.29	7.07	0.989	-0.0158812	0.960923	2.25	3.94	2.33	18.71	19.4	27.09	1.677	0.745986	0.00196832
gene-sll0449	sll0449	BAA18797.1	1.28	1.77	2.06	15.61	14.39	13.72	2.075	1.05329	0.000335995	1.28	1.77	2.06	6.21	6.62	6.16	1.489	0.574714	0.0429646	1.28	1.77	2.06	17.05	15.52	14	2.004	1.00302	3.83609e-05
gene-sll0451	sll0451	BAA18794.1	7.68	8.53	4.06	11.77	10.33	13.2	0.438	-1.19041	0.000268699	7.68	8.53	4.06	7.89	6.35	6.38	0.405	-1.30541	1.844e-05	7.68	8.53	4.06	14.12	14.04	11.77	0.445	-1.16912	7.09454e-06
gene-sll0456	sll0456	BAA10324.1	6.45	5.26	4.11	16.86	16.65	13.83	0.735	-0.44381	0.0621395	6.45	5.26	4.11	10.27	10.46	11.05	0.811	-0.301739	0.122631	6.45	5.26	4.11	11.34	12.18	11.52	0.489	-1.03241	5.40922e-09
gene-sll0462	sll0462	BAA10305.1	9.64	7.77	7.99	44.23	45.4	41.53	1.263	0.33686	0.087116	9.64	7.77	7.99	27.53	24.84	26.28	1.249	0.320652	0.0244863	9.64	7.77	7.99	35.88	41.96	40.99	1.028	0.0397351	0.809005
gene-sll0470	sll0470	BAA10603.1	166.02	137.76	122.9	151.47	232.34	126.66	0.299	-1.73982	4.92126e-11	166.02	137.76	122.9	324.85	367.54	407.97	1.037	0.0530892	0.679763	166.02	137.76	122.9	678.08	585.01	595.18	0.974	-0.0377463	0.803286
gene-sll0471	sll0471	BAA10602.1	1.93	1.22	1.22	5.42	4.26	4.3	0.778	-0.361574	0.199504	1.93	1.22	1.22	5.22	5.56	5.5	1.514	0.598252	0.00476574	1.93	1.22	1.22	7.87	5.56	8.15	1.091	0.125812	0.637523
gene-sll0473	sll0473	BAA10595.1	59.43	52.58	49.97	49.79	67.48	47.22	0.25	-2.00166	1.00175e-20	59.43	52.58	49.97	36.8	33.37	33.71	0.259	-1.95164	7.6173e-88	59.43	52.58	49.97	71.01	80.47	74.92	0.307	-1.70519	1.26526e-60
gene-sll0474	sll0474	sensory transduction histidine kinase	2.53	2.24	1.63	6.36	5.65	5.83	0.677	-0.561877	0.00876867	2.53	2.24	1.63	5.24	4.03	4.67	0.882	-0.180679	0.373385	2.53	2.24	1.63	9.41	9.96	8.48	0.95	-0.0734743	0.701967
gene-sll0477	sll0477	BAA10590.1	21.22	20.14	18.38	18.11	17.02	19.71	0.225	-2.14978	3.08486e-36	21.22	20.14	18.38	32.34	27.08	35.17	0.635	-0.654811	4.98474e-07	21.22	20.14	18.38	33.27	37.13	36.81	0.397	-1.33385	5.38036e-26
gene-sll0478	sll0478	BAA10589.1	1.19	1.19	0.68	2.66	1.52	1.83	0.502	-0.992922	0.24157	1.19	1.19	0.68	12.55	11.63	11.2	4.453	2.1549	5.25926e-05	1.19	1.19	0.68	7.62	6.55	8.06	1.673	0.742776	0.210241
gene-sll0479	sll0479	BAA10588.1	0.33	0.32	0.64	5.09	0.97	5.25	2.278	1.18754	0.276073	0.33	0.32	0.64	3.05	1.66	3.12	2.419	1.27443	0.204117	0.33	0.32	0.64	3.98	7.32	6.05	3.231	1.69198	0.0319409
gene-sll0480	sll0480	BAA10583.1	8.33	7.04	6.44	18.25	23.4	18.11	0.674	-0.569644	0.0149962	8.33	7.04	6.44	30.95	32.97	31.19	1.763	0.817838	8.50053e-10	8.33	7.04	6.44	36.22	34.52	31.71	1.036	0.0503651	0.769906
gene-sll0481	sll0481	BAA10582.1	45.57	63	44.76	122.21	101.66	139.33	0.601	-0.734422	0.00103254	45.57	63	44.76	111.02	116.86	101.58	0.85	-0.235274	0.160593	45.57	63	44.76	87.41	106.7	104.64	0.447	-1.1628	2.12997e-12
gene-sll0482	sll0482	BAA10581.1	6.49	5.43	4.87	17.18	23.53	12.04	0.775	-0.36796	0.252811	6.49	5.43	4.87	19.5	16.59	20.18	1.352	0.435304	0.00565726	6.49	5.43	4.87	17.95	22.89	18.31	0.773	-0.370917	0.0242871
gene-sll0484	sll0484	ABC transporter	18.75	16.08	14.93	31.79	31.6	26.93	0.447	-1.16252	3.68181e-10	18.75	16.08	14.93	36.08	33.84	42.36	0.906	-0.142564	0.339571	18.75	16.08	14.93	44.17	47.07	43.45	0.6	-0.736643	2.79632e-08
gene-sll0485	sll0485	NarL subfamily	5.26	5.74	4.67	22.91	20.94	21.42	1.022	0.031346	0.904136	5.26	5.74	4.67	6.8	5.93	6.08	0.482	-1.05375	1.54735e-06	5.26	5.74	4.67	17.91	21.06	24.6	0.897	-0.157097	0.457773
gene-sll0486	sll0486	BAA10574.1	5.83	5.78	4.98	20.35	17.09	22.74	0.925	-0.112074	0.76038	5.83	5.78	4.98	14.89	13.89	13.23	0.997	-0.00431927	0.989889	5.83	5.78	4.98	28.68	28.7	29.56	1.207	0.271315	0.312317
gene-sll0487	sll0487	BAA10573.1	1.98	1.88	1.69	17.3	14.91	12.17	1.945	0.960009	0.000132355	1.98	1.88	1.69	16.38	15.95	18.84	3.718	1.89455	1.55522e-25	1.98	1.88	1.69	19.21	18.28	15.55	2.101	1.07128	7.69522e-08
gene-sll0488	sll0488	BAA10572.1	18.13	13.47	11.33	42.84	76.36	28.51	0.875	-0.192955	0.657406	18.13	13.47	11.33	39.03	35.03	40.16	1.062	0.0873492	0.663746	18.13	13.47	11.33	94.86	100.04	95.92	1.527	0.611103	0.000148501
gene-sll0489	sll0489	ABC transporter	0.29	0.45	0.55	6.31	3.09	4.27	2.573	1.36342	0.00776005	0.29	0.45	0.55	2	1.82	2.86	2.084	1.05949	0.0392457	0.29	0.45	0.55	3.07	2.23	3.69	1.552	0.633793	0.193129
gene-sll0493	sll0493	BAA10846.1	2.07	2.4	1.47	11.59	8.89	9.28	1.233	0.301785	0.410576	2.07	2.4	1.47	10.99	9.9	9.16	2.019	1.01384	0.000704065	2.07	2.4	1.47	11.55	11.85	11.93	1.321	0.40112	0.169118
gene-sll0494	sll0494	BAA10845.1	2.35	3.77	2.91	15.49	18.63	13.04	1.271	0.345416	0.267854	2.35	3.77	2.91	7.9	8.12	8.42	1.085	0.118139	0.632465	2.35	3.77	2.91	17.76	23.64	23.74	1.568	0.649257	0.00171323
gene-sll0496	sll0496	BAA10843.1	0.86	0.74	0.6	7.66	9.02	7.62	2.706	1.43599	1.81464e-05	0.86	0.74	0.6	6.2	6.1	4.98	3.17	1.66439	4.56412e-08	0.86	0.74	0.6	13.11	10.71	12.68	3.656	1.87009	9.92668e-12
gene-sll0497	sll0497	BAA10841.1	13.19	8.88	9.78	10.32	12.43	7.51	0.234	-2.0927	2.43297e-14	13.19	8.88	9.78	18.03	15.7	19.88	0.677	-0.563575	0.00162597	13.19	8.88	9.78	18.44	21	17.37	0.396	-1.3365	1.51716e-14
gene-sll0498	sll0498	BAA10840.1	90.13	87.69	76.03	101.31	160.5	91.1	0.346	-1.53323	4.50803e-09	90.13	87.69	76.03	102.48	109.24	111.57	0.512	-0.965355	4.75104e-25	90.13	87.69	76.03	228.79	245.84	259.91	0.64	-0.643771	2.42257e-09
gene-sll0499	sll0499	BAA10838.1	1.01	0.71	0.79	8.16	5.45	7.32	2.012	1.00829	6.70234e-05	1.01	0.71	0.79	1.96	2.09	2.07	0.989	-0.0164657	0.959447	1.01	0.71	0.79	3.92	4.31	4.17	1.079	0.109258	0.63759
gene-sll0501	sll0501	BAA10834.1	0.87	0.49	0.39	8.66	8.46	8.91	3.639	1.86344	2.78192e-06	0.87	0.49	0.39	6.5	5.29	6.33	4.14	2.04952	4.25348e-08	0.87	0.49	0.39	11.19	12.06	9.54	4.108	2.03857	1.97489e-09
gene-sll0503	sll0503	BAA10832.1	1.09	1.53	1.56	10.49	9.19	13.71	1.931	0.949249	0.00211997	1.09	1.53	1.56	5.47	5.05	4.57	1.45	0.536303	0.0489957	1.09	1.53	1.56	12.11	11.86	13.97	1.987	0.990513	1.48909e-05
gene-sll0505	sll0505	BAA10830.1	5.8	6.18	7.17	17.97	20	14.06	0.663	-0.592688	0.0326986	5.8	6.18	7.17	15.23	11.85	13.72	0.852	-0.230269	0.285052	5.8	6.18	7.17	16.64	23.54	21.77	0.71	-0.493848	0.0135413
gene-sll0506	sll0506	BAA10829.1	10.42	8.66	6.49	30.76	29.42	27.38	0.848	-0.23852	0.311367	10.42	8.66	6.49	24.63	24.29	23.7	1.142	0.191381	0.315689	10.42	8.66	6.49	53.71	59.9	50.63	1.428	0.514342	0.00188693
gene-sll0507	sll0507	magnesium and cobalt transport protein	5.13	4.44	5.15	66.89	67.2	61.9	3.228	1.69068	2.36175e-19	5.13	4.44	5.15	21	20.5	21.85	1.734	0.794379	1.9517e-08	5.13	4.44	5.15	51.07	60.87	48.81	2.379	1.25021	1.74519e-17
gene-sll0508	sll0508	BAA10826.1	6.62	5.82	5.42	21.08	29.91	15.42	0.937	-0.0937882	0.817961	6.62	5.82	5.42	11.6	9.96	10.66	0.718	-0.478514	0.0852792	6.62	5.82	5.42	41.95	38.44	39.72	1.524	0.607502	0.00360943
gene-sll0509	sll0509	Ap-4-A phosphorylase II	6.75	5.05	4.35	12.16	16.99	9.9	0.6	-0.738002	0.0171567	6.75	5.05	4.35	12.05	10.13	11.12	0.832	-0.265372	0.207213	6.75	5.05	4.35	22.58	22.1	19.04	0.875	-0.192984	0.333365
gene-sll0513	sll0513	BAA10820.1	2.36	2.35	1.53	29.94	32.53	27.71	3.547	1.8268	8.33933e-15	2.36	2.35	1.53	14.6	13.88	13.35	2.702	1.43402	4.75111e-13	2.36	2.35	1.53	22.87	25.29	23.82	2.532	1.34004	6.82624e-13
gene-sll0514	sll0514	BAA10816.1	12.23	13.21	12.19	202.78	238	188.58	4.062	2.02207	3.04946e-26	12.23	13.21	12.19	61.69	57.43	59.74	1.914	0.936811	3.75266e-19	12.23	13.21	12.19	149.95	178.85	149.89	2.759	1.46436	2.3294e-34
gene-sll0518	sll0518	BAA10810.1	4.99	4.79	4.43	34.67	31.98	30.2	1.659	0.730326	6.25331e-05	4.99	4.79	4.43	35.68	37.5	42.67	3.288	1.71708	4.16587e-38	4.99	4.79	4.43	38.25	41.62	36.53	1.796	0.844538	2.72108e-09
gene-sll0524	sll0524	BAA10880.1	8.23	6.42	6.61	37.26	26.84	32.22	1.099	0.1362	0.529772	8.23	6.42	6.61	26.09	26.28	32.22	1.605	0.682944	1.11661e-06	8.23	6.42	6.61	34.76	36.88	31.57	1.066	0.091826	0.571143
gene-sll0525	sll0525	BAA10878.1	6.16	6.21	4.71	17.5	21.28	16.06	0.802	-0.317987	0.301345	6.16	6.21	4.71	13.65	10.58	11.04	0.822	-0.282026	0.306268	6.16	6.21	4.71	63.43	59.62	67.34	2.506	1.32564	2.43417e-12
gene-sll0528	sll0528	BAA10876.1	170.65	113.39	182.92	108.97	103.63	108.77	0.166	-2.58873	4.82895e-29	170.65	113.39	182.92	169.93	149.61	181.25	0.427	-1.22899	3.60833e-15	170.65	113.39	182.92	499.01	495.29	806.04	0.841	-0.250147	0.514192
gene-sll0529	sll0529	BAA10875.1	5.29	4.69	4.66	16.16	19.73	14.34	0.835	-0.260465	0.276073	5.29	4.69	4.66	30.74	27.37	30.89	2.457	1.29684	7.78337e-31	5.29	4.69	4.66	23.73	25.9	21.39	1.057	0.0792981	0.605566
gene-sll0536	sll0536	BAA10865.1	1.39	1	0.52	17.04	9.1	14.26	3.381	1.7574	1.49186e-06	1.39	1	0.52	5.92	6.97	7.31	2.792	1.48141	1.8949e-06	1.39	1	0.52	9.11	10.29	10.29	2.24	1.16343	5.13369e-05
gene-sll0539	sll0539	BAA10505.1	49.59	51.37	48.82	33.27	24.04	29.69	0.14	-2.83152	2.30712e-67	49.59	51.37	48.82	24.4	26.47	21.17	0.193	-2.37027	6.46974e-85	49.59	51.37	48.82	33.54	37.24	46.76	0.172	-2.54259	3.47746e-71
gene-sll0540	sll0540	BAA10504.1	4.99	4.31	4.64	15	14.48	13.51	0.753	-0.410126	0.0682001	4.99	4.31	4.64	14.98	14.24	14.47	1.263	0.336934	0.0620785	4.99	4.31	4.64	16.89	22.27	19.75	0.927	-0.108891	0.570577
gene-sll0543	sll0543	BAA10491.1	16.1	16.77	16.98	132.22	159.53	107.04	1.958	0.969724	2.61068e-05	16.1	16.77	16.98	26.31	25.22	23.39	0.603	-0.729565	1.22946e-07	16.1	16.77	16.98	49.91	53.24	56.53	0.704	-0.507359	0.000302926
gene-sll0544	sll0544	BAA10489.1	126.22	101.18	94.91	120.79	134.59	121.64	0.287	-1.80033	1.01881e-26	126.22	101.18	94.91	177.86	166.85	181.02	0.659	-0.601066	8.07257e-11	126.22	101.18	94.91	360.38	338.86	392.06	0.747	-0.420689	0.000966516
gene-sll0545	sll0545	BAA10488.1	3.25	4.04	2.88	8.73	9.42	12.26	0.742	-0.431212	0.20731	3.25	4.04	2.88	9.27	10.72	11.18	1.223	0.290979	0.314903	3.25	4.04	2.88	23.66	22.79	19.31	1.44	0.526142	0.0258243
gene-sll0546	sll0546	BAA10487.1	56.14	65.71	46.99	37.44	21.67	25.5	0.131	-2.92747	5.36873e-33	56.14	65.71	46.99	35.78	40.14	35.55	0.256	-1.96516	6.57357e-28	56.14	65.71	46.99	27.03	30.83	23.38	0.114	-3.13084	8.51795e-66
gene-sll0547	sll0547	BAA10486.1	7.76	5.08	4.51	25.56	20.46	27.63	1.052	0.0731971	0.814829	7.76	5.08	4.51	13.47	14.83	13.73	0.975	-0.037116	0.893675	7.76	5.08	4.51	23.01	24.42	24.08	0.921	-0.119468	0.59813
gene-sll0549	sll0549	BAA10484.1	59.35	42.94	49.71	126.03	143.35	117.41	0.626	-0.675312	0.0011851	59.35	42.94	49.71	198.75	188.36	203.05	1.56	0.641375	2.34266e-08	59.35	42.94	49.71	277.71	286.26	325.58	1.294	0.372272	0.0102821
gene-sll0550	sll0550	flavoprotein	40.24	38.01	33.31	78.42	77.27	63.19	0.477	-1.06702	1.28205e-10	40.24	38.01	33.31	84.68	74.7	88.44	0.897	-0.157183	0.110228	40.24	38.01	33.31	91.07	90.9	97.59	0.549	-0.866297	1.86425e-15
gene-sll0552	sll0552	BAA10481.1	2.31	2.53	2.3	19.85	13.31	15.97	1.738	0.797607	0.0435787	2.31	2.53	2.3	4.3	3.43	7.62	0.845	-0.242235	0.653183	2.31	2.53	2.3	11.14	12.16	12.47	1.149	0.200077	0.606065
gene-sll0553	sll0553	BAA10480.1	26.02	21.28	18.95	23.84	53.56	20.36	0.37	-1.43442	0.000104273	26.02	21.28	18.95	135.93	157.84	138.19	2.638	1.39937	4.81829e-33	26.02	21.28	18.95	200.45	192.91	255.81	2.172	1.11886	6.20317e-14
gene-sll0556	sll0556	BAA10477.1	5.62	5.76	5.33	14.31	12.98	13.2	0.585	-0.77229	4.72091e-06	5.62	5.76	5.33	28.81	29.78	31.55	2.178	1.12313	2.80735e-23	5.62	5.76	5.33	27.08	24.17	27.14	1.024	0.0341488	0.839614
gene-sll0558	sll0558	BAA16582.1	42.76	34.8	33.25	72.28	98.33	63.73	0.527	-0.923728	0.000128499	42.76	34.8	33.25	71.69	66.09	61.92	0.724	-0.466011	0.000172056	42.76	34.8	33.25	132.8	151.93	134.87	0.844	-0.245406	0.052147
gene-sll0563	sll0563	BAA18869.1	6.03	6.01	5.95	17.79	24.19	15.12	0.783	-0.352712	0.245639	6.03	6.01	5.95	14.89	12.55	14.96	0.945	-0.0815151	0.715469	6.03	6.01	5.95	39.19	34.76	27.86	1.256	0.328548	0.103438
gene-sll0564	sll0564	BAA18863.1	6.34	4.22	3.85	38.55	41.85	30.04	1.896	0.92315	0.000400106	6.34	4.22	3.85	33.45	31.27	36.8	2.842	1.50675	1.28122e-19	6.34	4.22	3.85	60.18	71.94	57.56	2.913	1.54238	1.94072e-19
gene-sll0565	sll0565	BAA18862.1	6.38	5.31	3.77	88.58	55.44	76.07	3.646	1.8664	1.56167e-09	6.38	5.31	3.77	24.22	15.74	16.8	1.426	0.511554	0.158636	6.38	5.31	3.77	44.49	45.47	38.58	1.926	0.945857	0.000469804
gene-sll0572	sll0572	BAA18854.1	431.1	486.6	416.37	21.19	20.72	20.74	0.011	-6.45526	0	431.1	486.6	416.37	56.67	57.28	51.49	0.05	-4.32395	0	431.1	486.6	416.37	24.31	26.15	30.13	0.013	-6.24464	0
gene-sll0576	sll0576	HrEpiB	0.76	0.83	0.68	11.48	9.03	9.72	3.263	1.70601	1.23164e-06	0.76	0.83	0.68	5.78	5.13	4.45	2.725	1.44617	8.40603e-05	0.76	0.83	0.68	5.19	8.01	5.81	1.844	0.882515	0.0136158
gene-sll0577	sll0577	BAA18845.1	16.21	11.33	10.08	98.59	45.53	75.59	1.461	0.54688	0.0852439	16.21	11.33	10.08	39.53	36.37	40.5	1.227	0.295164	0.159015	16.21	11.33	10.08	64.92	81.95	65.65	1.285	0.36199	0.0662111
gene-sll0585	sll0585	BAA10624.1	5.13	4.35	3.9	31.77	20.14	28.62	1.463	0.549408	0.0183832	5.13	4.35	3.9	13.37	12.84	16.04	1.272	0.347157	0.0593905	5.13	4.35	3.9	20.19	24.4	18.95	1.043	0.0612189	0.755223
gene-sll0586	sll0586	BAA10622.1	3.69	3.06	2.89	10.29	11.95	7.99	0.768	-0.380448	0.185263	3.69	3.06	2.89	6.46	7.88	8.67	0.963	-0.0539652	0.832582	3.69	3.06	2.89	11.69	11	9.78	0.742	-0.430086	0.0299527
gene-sll0588	sll0588	BAA10620.1	65.15	58.92	58.74	211.4	305.47	196.75	0.981	-0.0283207	0.925115	65.15	58.92	58.74	102.76	101.37	111.44	0.688	-0.539547	7.3481e-07	65.15	58.92	58.74	187.91	217.87	213.18	0.761	-0.394752	0.0010603
gene-sll0590	sll0590	BAA10616.1	2.06	2.25	2.39	9.3	10.91	9.54	1.076	0.10557	0.716692	2.06	2.25	2.39	4.88	3.9	5.32	0.846	-0.241912	0.290342	2.06	2.25	2.39	8.24	8.25	7.4	0.777	-0.363281	0.0669741
gene-sll0594	sll0594	transcriptional regulatory protein	3.67	2.26	2.07	241.85	66.61	243.09	16.897	4.07871	3.12334e-22	3.67	2.26	2.07	7.46	6.28	5.59	0.968	-0.0476587	0.912054	3.67	2.26	2.07	57.11	69.04	61.94	5.25	2.39228	1.16285e-27
gene-sll0595	sll0595	BAA10609.1	6.88	3.1	4.1	53.32	56.6	58.07	3.081	1.62352	1.11571e-06	6.88	3.1	4.1	18.38	13.91	9.14	1.159	0.21336	0.63734	6.88	3.1	4.1	58.66	72.3	90.58	3.678	1.87908	6.63009e-11
gene-sll0596	sll0596	BAA10608.1	3.09	2.89	2.93	22.43	27.98	21.47	2	0.99987	0.00048545	3.09	2.89	2.93	19.11	18.62	23.23	2.741	1.4548	5.28217e-11	3.09	2.89	2.93	48.29	53.49	65.39	4.186	2.06565	3.4029e-23
gene-sll0597	sll0597	BAA10607.1	2.26	2.37	2.66	11	6.03	9.01	0.863	-0.212391	0.532843	2.26	2.37	2.66	8.04	6.15	8.26	1.238	0.30757	0.229777	2.26	2.37	2.66	6.92	6.9	6.2	0.605	-0.72588	0.00180609
gene-sll0601	sll0601	BAA10370.1	3.89	3.18	2.4	21.43	11.54	14.8	1.235	0.304008	0.364119	3.89	3.18	2.4	5.7	8.25	7.46	0.909	-0.137935	0.66626	3.89	3.18	2.4	10.37	10.59	10.14	0.729	-0.455839	0.0595363
gene-sll0602	sll0602	BAA10367.1	9.66	9.66	7.35	49.13	28.17	47.5	1.127	0.172706	0.490431	9.66	9.66	7.35	16.64	14.94	18.4	0.759	-0.398472	0.000787107	9.66	9.66	7.35	16.58	20.17	17.62	0.444	-1.17069	7.95558e-22
gene-sll0606	sll0606	BAA10364.1	0.96	0.9	0.56	4.71	3.71	4.82	1.331	0.412585	0.246361	0.96	0.9	0.56	4.04	2.96	3.21	1.701	0.766348	0.0172062	0.96	0.9	0.56	3.04	3.21	3.88	0.917	-0.124998	0.714082
gene-sll0608	sll0608	BAA10361.1	10.61	12.9	12.48	88.24	59.58	78.68	1.637	0.711366	0.00789467	10.61	12.9	12.48	27.6	22.13	27.91	0.841	-0.249028	0.379988	10.61	12.9	12.48	85.06	81.18	73.5	1.573	0.653374	0.00148443
gene-sll0609	sll0609	BAA10360.1	1.7	2.6	2.85	27.58	26.47	23.9	3.008	1.58878	0.00164626	1.7	2.6	2.85	9.42	8.56	8.18	1.422	0.508345	0.448554	1.7	2.6	2.85	33.4	35.46	28.43	3.411	1.77006	4.88428e-05
gene-sll0611	sll0611	BAA10354.1	188.7	171.37	169.87	106.32	141.1	141.23	0.18	-2.47046	1.65676e-35	188.7	171.37	169.87	139.49	142.32	137.95	0.318	-1.65138	3.27328e-74	188.7	171.37	169.87	179.11	192.08	220.77	0.246	-2.02425	1.50128e-65
gene-sll0614	sll0614	BAA10349.1	3.77	5.28	3.29	32.37	22.63	23.13	1.633	0.707589	0.071724	3.77	5.28	3.29	20.56	11.65	17.07	1.543	0.625274	0.123792	3.77	5.28	3.29	39.27	38.1	37.51	2.174	1.12014	0.000174053
gene-sll0615	sll0615	transmembrane protein FT27	0.88	0.35	0.44	2.04	1.31	1.64	0.747	-0.420845	0.619084	0.88	0.35	0.44	2.37	2.33	3.11	1.866	0.899603	0.19037	0.88	0.35	0.44	2.24	1.86	4.07	1.111	0.151773	0.836351
gene-sll0623	sll0623	BAA18684.1	35.46	31.47	23.85	116.27	78.09	94.05	0.779	-0.360144	0.0691534	35.46	31.47	23.85	70.65	75.17	77.6	0.994	-0.00936081	0.954278	35.46	31.47	23.85	171.15	189.46	221.16	1.424	0.510368	0.000407192
gene-sll0624	sll0624	BAA18682.1	2.7	2.09	2.24	21.18	19.52	16.59	2.056	1.04005	0.00441351	2.7	2.09	2.24	12.65	13.7	14.97	2.333	1.22221	0.000405471	2.7	2.09	2.24	27.52	24.67	21.73	2.401	1.26364	3.31716e-05
gene-sll0625	sll0625	BAA18681.1	6.58	3.84	3.68	29.51	36.42	20.79	1.528	0.611762	0.0609753	6.58	3.84	3.68	34.45	32.84	39.1	3.047	1.60738	4.78377e-20	6.58	3.84	3.68	56.9	60.31	45.19	2.556	1.35383	5.59334e-12
gene-sll0630	sll0630	BAA18670.1	82.88	82.59	88.56	33.1	64.98	27.79	0.129	-2.95315	4.98256e-20	82.88	82.59	88.56	89.66	93.65	84.97	0.414	-1.27292	1.27133e-21	82.88	82.59	88.56	52.59	47.03	48.69	0.137	-2.87103	5.75802e-91
gene-sll0638	sll0638	BAA16981.1	10.6	10.02	8	43.6	58.29	35.92	1.185	0.244595	0.36621	10.6	10.02	8	25.16	25.6	27.66	1.108	0.148124	0.25369	10.6	10.02	8	64.35	66.22	53.01	1.407	0.493057	0.000450967
gene-sll0639	sll0639	BAA16980.1	73.83	68.18	66.57	66.33	83.53	71.53	0.259	-1.94742	1.64126e-25	73.83	68.18	66.57	89.75	91.79	95.73	0.535	-0.9012	2.74317e-23	73.83	68.18	66.57	125.5	135.7	163.93	0.445	-1.1673	8.86638e-20
gene-sll0641	sll0641	BAA16975.1	1.26	1.94	1.61	4.95	6.03	4.77	0.794	-0.332184	0.324555	1.26	1.94	1.61	8.39	7.22	6.91	1.882	0.912375	7.027e-05	1.26	1.94	1.61	5.1	7.34	5.25	0.797	-0.327484	0.208738
gene-sll0644	sll0644	esterase	1.63	0.96	0.72	6.27	6.67	6.35	1.434	0.520483	0.174237	1.63	0.96	0.72	3.75	2.44	3.2	1.147	0.197539	0.637954	1.63	0.96	0.72	9.6	9.64	6.82	1.738	0.797296	0.0095657
gene-sll0645	sll0645	BAA16970.1	10.49	9.58	7.19	32.21	31.55	24.74	0.803	-0.316803	0.19082	10.49	9.58	7.19	19.24	19.89	23.97	0.928	-0.107286	0.598385	10.49	9.58	7.19	28.86	29.97	27.99	0.709	-0.496859	0.00303597
gene-sll0647	sll0647	BAA16968.1	7.21	4.49	4.38	25.67	19.28	27.39	1.111	0.151624	0.620534	7.21	4.49	4.38	10.22	8.33	6.77	0.636	-0.653093	0.0106993	7.21	4.49	4.38	14.43	22.86	19.71	0.787	-0.345017	0.143895
gene-sll0649	sll0649	OmpR subfamily	0.74	0.59	0.41	7.62	7.14	8.88	3.361	1.74899	0.00020829	0.74	0.59	0.41	3.55	2.62	3.74	2.279	1.18821	0.0254943	0.74	0.59	0.41	5.52	7.99	7.28	2.652	1.40707	0.00131881
gene-sll0650	sll0650	transposase	1.98	0	0	13.64	3.34	7.99	3.298	1.72163	0.159349	1.98	0	0	3.42	6.17	5.21	2.779	1.47438	0.192818	1.98	0	0	6.7	5.73	3.52	1.85	0.887502	0.401135
gene-sll0651	sll0651	transposase	0.97	3.44	3.59	10.79	19.92	1.2	1.013	0.0184895	0.985595	0.97	3.44	3.59	12.28	11.63	8.98	1.626	0.700986	0.13035	0.97	3.44	3.59	34.46	28.66	27.91	2.631	1.39568	7.38888e-05
gene-sll0654	sll0654	alkaline phosphatase	5.49	6.05	5.04	497.85	528.32	462.72	21.744	4.44252	2.47167e-162	5.49	6.05	5.04	6.32	6	6.21	0.452	-1.14619	2.53111e-23	5.49	6.05	5.04	222.62	271.56	271.85	9.999	3.32171	4.1305e-180
gene-sll0658	sll0658	BAA10766.1	7.13	5.73	4.34	16.46	18.96	17.18	0.778	-0.362313	0.299452	7.13	5.73	4.34	10.72	10.84	8.87	0.698	-0.517972	0.128946	7.13	5.73	4.34	31.87	36.3	32.22	1.334	0.415963	0.099709
gene-sll0659	sll0659	BAA10765.1	2.99	2.64	2.76	23.32	25.22	21.68	2.039	1.02781	1.08787e-06	2.99	2.64	2.76	10.21	9.48	10.05	1.432	0.518419	0.00272186	2.99	2.64	2.76	28.96	30.14	25.79	2.216	1.14801	3.84069e-13
gene-sll0662	sll0662	ferredoxin (bacterial type ferredoxin family)	24.36	22.24	21.33	86.13	85.02	77.36	0.905	-0.143862	0.454538	24.36	22.24	21.33	122.46	113.46	126.69	2.136	1.09508	5.78327e-23	24.36	22.24	21.33	140.63	139.16	112.28	1.287	0.364559	0.0121841
gene-sll0664	sll0664	BAA10754.1	0.39	0.28	0.35	5.89	4.96	6.94	4.294	2.10232	2.28479e-05	0.39	0.28	0.35	4.1	4.17	4.28	4.963	2.31129	1.03093e-06	0.39	0.28	0.35	11.67	11.92	8.55	7	2.8074	1.52076e-11
gene-sll0665	sll0665	transposase	2.71	2.32	1.33	6.62	9.35	5.49	0.865	-0.209225	0.745282	2.71	2.32	1.33	3.27	5.93	4.25	0.825	-0.278022	0.670082	2.71	2.32	1.33	17.17	15.24	13.57	1.657	0.72875	0.0772521
gene-sll0666	sll0666	transposase	4.91	3.76	7.5	10.71	17.61	9.21	0.618	-0.694939	0.168164	4.91	3.76	7.5	6.17	7.62	14.79	0.706	-0.501894	0.298285	4.91	3.76	7.5	32.08	31.97	20.33	1.26	0.333454	0.349816
gene-sll0667	sll0667	transposase	0.4	0	0.39	11.31	0.12	11.84	7.046	2.81688	0.166418	0.4	0	0.39	0	0.39	0.24	0.321	-1.64157	0.281761	0.4	0	0.39	1.01	0.42	0.85	0.658	-0.604241	0.569932
gene-sll0668	sll0668	transposase	0.25	0	0	1.13	2.4	2.99	5.506	2.46111	0.20731	0.25	0	0	0	0.91	1.72	3.244	1.69785	0.504748	0.25	0	0	1.88	3.26	2.27	5.729	2.51827	0.133055
gene-sll0669	sll0669	BAA10747.1	1.27	0.88	1.29	7.96	10.71	8.13	2.221	1.15131	0.233603	1.27	0.88	1.29	5.83	3.08	2.25	1.244	0.314692	0.812361	1.27	0.88	1.29	3.79	7.95	3.48	1.166	0.221632	0.838372
gene-sll0670	sll0670	BAA10746.1	22.35	26.02	28.07	11.19	16.57	15.81	0.144	-2.79594	3.35733e-25	22.35	26.02	28.07	10.71	11.35	10.59	0.169	-2.56728	3.12705e-35	22.35	26.02	28.07	26.58	25.31	36.17	0.263	-1.92421	1.01869e-21
gene-sll0671	sll0671	magnesium and cobalt transport protein	1.41	2.81	2.43	5.98	4.14	6.59	0.605	-0.724472	0.0529547	1.41	2.81	2.43	1.47	1.05	2.32	0.289	-1.79052	7.23687e-07	1.41	2.81	2.43	7.13	7.34	9.1	0.774	-0.370446	0.200567
gene-sll0672	sll0672	cation-transporting ATPase%3B E1-E2 ATPase	1.06	0.98	0.83	6.22	5.21	6.1	1.474	0.560004	0.00652359	1.06	0.98	0.83	3.97	3.74	3.93	1.64	0.713934	3.40615e-05	1.06	0.98	0.83	5.19	6.39	5.72	1.306	0.384897	0.0249374
gene-sll0676	sll0676	BAA10738.1	3.61	4.19	2.92	8.74	12.32	6.33	0.638	-0.64843	0.106891	3.61	4.19	2.92	6.87	9.24	7.3	0.871	-0.199149	0.5693	3.61	4.19	2.92	26.89	25.02	23.79	1.583	0.662447	0.00552956
gene-sll0677	sll0677	transposase	1.83	1.82	1.29	6.85	8.43	5.39	1.037	0.0519783	0.911265	1.83	1.82	1.29	3.97	3.61	3.51	0.893	-0.162813	0.700775	1.83	1.82	1.29	9.77	11.25	9.57	1.374	0.458077	0.123558
gene-sll0678	sll0678	BAA10735.1	0	0.18	0	2.38	2.61	2.45	9.27	3.21265	0.0552281	0	0.18	0	0	1.5	0.85	4.484	2.16474	0.344016	0	0.18	0	2.8	3.83	2.92	10.726	3.42299	0.0211277
gene-sll0685	sll0685	BAA10336.1	18.28	14	12.23	20.47	9.54	17.71	0.272	-1.88003	1.0585e-09	18.28	14	12.23	10.61	11.42	10.67	0.291	-1.78193	4.70293e-14	18.28	14	12.23	18.15	20.57	27.37	0.342	-1.54759	5.18018e-12
gene-sll0686	sll0686	BAA10335.1	10.8	9.85	10.67	6.37	9.25	6.96	0.176	-2.50288	1.05266e-23	10.8	9.85	10.67	7.32	6.75	6.55	0.264	-1.91994	1.08495e-28	10.8	9.85	10.67	12.84	9.09	14.51	0.257	-1.95797	8.62818e-23
gene-sll0687	sll0687	BAA10334.1	2.62	1.75	1.98	2.42	0.78	1.6	0.191	-2.3882	1.86055e-05	2.62	1.75	1.98	1.9	1.74	1.13	0.299	-1.74263	0.00121602	2.62	1.75	1.98	3.26	2.89	5.49	0.418	-1.25777	0.00351577
gene-sll0688	sll0688	BAA10333.1	1.18	0.97	0.65	4.78	3.49	3.81	1.062	0.0864091	0.871104	1.18	0.97	0.65	2.76	2.11	4.34	1.315	0.395555	0.436792	1.18	0.97	0.65	6.48	6.03	5.4	1.419	0.505326	0.187934
gene-sll0689	sll0689	Na/H+ antiporter	3.08	2.64	2.77	19.58	8.71	17.88	1.303	0.381885	0.239348	3.08	2.64	2.77	7.78	7.39	7.18	1.064	0.0893619	0.671346	3.08	2.64	2.77	7.73	9.04	9.55	0.678	-0.561569	0.00191514
gene-sll0691	sll0691	BAA10329.1	3.07	2.58	2.73	15.61	21.48	13.33	1.507	0.591863	0.115347	3.07	2.58	2.73	8.9	9.4	11.95	1.438	0.524461	0.11002	3.07	2.58	2.73	22.48	24.76	18.84	1.775	0.827556	0.00167641
gene-sll0696	sll0696	BAA16692.1	2.72	3.32	3.44	23.94	16.41	18.49	1.496	0.581034	0.0230477	2.72	3.32	3.44	9.68	10.53	9.99	1.28	0.356267	0.098758	2.72	3.32	3.44	15.76	17.91	16.22	1.151	0.203438	0.320294
gene-sll0699	sll0699	transposase	0	0	0	0	0	0	1	0	1	0	0	0	6.48	0	0	12.919	3.69143	0.424417	0	0	0	0.02	0	0	1	0	1
gene-sll0700	sll0700	transposase	0	0.1	0	0	0.25	0	0.278	-1.84492	0.682263	0	0.1	0	2.35	0.11	0	6.752	2.75534	0.197901	0	0.1	0	0.86	0	1	2.974	1.57261	0.469046
gene-sll0702	sll0702	BAA16681.1	10.69	8.2	7.71	37.91	41.75	30.61	1.021	0.0293028	0.915864	10.69	8.2	7.71	25.81	26.8	26.27	1.197	0.25944	0.096481	10.69	8.2	7.71	63.93	71.04	60.49	1.622	0.697875	1.1145e-06
gene-sll0703	sll0703	BAA16680.1	0.68	0.96	0.61	6.76	3.34	5.99	1.723	0.785249	0.0599963	0.68	0.96	0.61	6.97	7.82	12.19	4.781	2.25732	1.14508e-13	0.68	0.96	0.61	13.16	10.96	9.5	3.271	1.70964	3.70965e-09
gene-sll0710	sll0710	BAA16666.1	4.38	7.24	6.63	17.77	10.49	20.92	0.639	-0.645377	0.0447467	4.38	7.24	6.63	12.54	14.14	13.95	0.889	-0.169089	0.419624	4.38	7.24	6.63	25.69	29.57	24.35	0.938	-0.0920378	0.682002
gene-sll0711	sll0711	BAA16665.1	3.84	3.08	3.82	15.94	10.65	16.35	0.975	-0.0364065	0.912911	3.84	3.08	3.82	7.21	7.29	6.6	0.791	-0.337745	0.177876	3.84	3.08	3.82	12.33	14.92	14.14	0.852	-0.23128	0.291258
gene-sll0720	sll0720	apxIC gene product hemolysin activation protein	0.34	0.34	0	92.35	87.07	134.73	110.761	6.7913	1.76056e-17	0.34	0.34	0	0.53	0.29	1.09	1.062	0.0865085	0.96706	0.34	0.34	0	210.02	207.09	186.95	190.952	7.57707	5.07459e-24
gene-sll0721	sll0721	leukotoxin%3B LtA	0.92	1.03	0.85	363.88	313.31	401.69	92.703	6.53455	2.57291e-290	0.92	1.03	0.85	2.54	2.61	2.17	1.055	0.0776083	0.73719	0.92	1.03	0.85	194.26	246.27	220.34	50.964	5.6714	0
gene-sll0722	sll0722	BAA18764.1	1.79	1.75	2.11	276.49	303.02	273.94	38.014	5.24848	1.81407e-92	1.79	1.75	2.11	4.1	3.47	4.45	0.851	-0.233579	0.609396	1.79	1.75	2.11	293.66	372.76	417.85	43.476	5.44215	6.99706e-120
gene-sll0723	sll0723	BAA18763.1	2.84	2.62	2.22	51.07	63.22	52.02	5.275	2.39918	7.06598e-37	2.84	2.62	2.22	6.32	5.54	5.86	0.935	-0.0964799	0.483525	2.84	2.62	2.22	30.99	38.52	33.96	2.92	1.54582	1.10498e-41
gene-sll0727	sll0727	BAA18758.1	1.37	1.43	1.83	4.46	5.82	4.08	0.752	-0.411454	0.228229	1.37	1.43	1.83	3.4	3.34	3.52	0.894	-0.162352	0.563739	1.37	1.43	1.83	5.39	5.91	5.48	0.791	-0.337483	0.15085
gene-sll0729	sll0729	modification methylase	2.69	2.31	2.3	11.71	10.57	10.91	1.117	0.159333	0.613062	2.69	2.31	2.3	6.56	7.63	7.45	1.19	0.25087	0.398662	2.69	2.31	2.3	13.74	17.67	16.82	1.462	0.548377	0.018698
gene-sll0732	sll0732	BAA18750.1	0.3	0.3	0.13	0.85	0.75	1.54	1.078	0.108881	0.934947	0.3	0.3	0.13	0	0.33	0.15	0.265	-1.91457	0.262226	0.3	0.3	0.13	0.57	0.4	0.79	0.545	-0.874919	0.448866
gene-sll0733	sll0733	BAA18747.1	3.64	4.19	4.16	70.42	33.66	78.02	3.86	1.94844	2.05768e-07	3.64	4.19	4.16	13.23	15.94	15.61	1.476	0.562124	0.109688	3.64	4.19	4.16	29.56	44.34	45.74	2.317	1.21226	2.96156e-05
gene-sll0735	sll0735	BAA18743.1	3.58	3.64	2.79	20.54	17.37	18.09	1.359	0.442744	0.0240856	3.58	3.64	2.79	24.55	21.17	24.32	2.821	1.49639	3.25055e-26	3.58	3.64	2.79	20.45	21.98	15.82	1.273	0.348711	0.0580191
gene-sll0736	sll0736	BAA18742.1	2.06	2.28	1.59	4.57	7.05	3.04	0.608	-0.717289	0.0750494	2.06	2.28	1.59	10.23	8.19	7.45	1.757	0.812987	0.000523063	2.06	2.28	1.59	7.45	8.97	7.77	0.893	-0.16395	0.498545
gene-sll0737	sll0737	BAA10778.1	0.72	0.92	0.56	7.71	7.93	6.73	2.468	1.30337	5.62403e-07	0.72	0.92	0.56	2.81	3.17	2.71	1.598	0.676284	0.00730488	0.72	0.92	0.56	5.41	6.87	5.79	1.782	0.833172	0.000125991
gene-sll0739	sll0739	ABC transporter	0.65	0.45	0.53	3.46	3.31	3.4	1.522	0.605829	0.0784871	0.65	0.45	0.53	1.6	1.82	1.7	1.276	0.352129	0.345153	0.65	0.45	0.53	3.1	3.77	3.37	1.378	0.462292	0.121838
gene-sll0740	sll0740	BAA10775.1	23.87	18.29	16.04	94.57	78.47	75.89	1.059	0.0829336	0.712897	23.87	18.29	16.04	41.61	38.85	42.61	0.849	-0.236087	0.126268	23.87	18.29	16.04	123.32	141.61	143.69	1.57	0.650601	5.9224e-06
gene-sll0742	sll0742	BAA10773.1	63.05	58.89	43.62	82.62	108.35	89.4	0.439	-1.18615	2.16433e-07	63.05	58.89	43.62	18.38	15.3	14.89	0.115	-3.11748	7.89445e-63	63.05	58.89	43.62	40.99	53.17	45.08	0.196	-2.3505	1.23408e-45
gene-sll0743	sll0743	BAA10772.1	18.35	31.31	27.73	69.35	63.48	85.75	0.715	-0.483734	0.0949535	18.35	31.31	27.73	7.93	10.48	9.38	0.141	-2.82508	6.07351e-30	18.35	31.31	27.73	32.23	38.97	28.4	0.294	-1.76794	3.86796e-16
gene-sll0744	sll0744	BAA10771.1	24.51	19.72	18.6	80.79	62.21	75.54	0.849	-0.236736	0.188176	24.51	19.72	18.6	8.8	9.64	10.8	0.188	-2.41343	2.49873e-70	24.51	19.72	18.6	23.98	24.18	22.56	0.248	-2.00948	6.52135e-54
gene-sll0749	sll0749	BAA10144.1	120.07	111.64	114.31	116.06	124.37	121.85	0.259	-1.95106	1.23491e-33	120.07	111.64	114.31	210.48	206.62	231.59	0.749	-0.417835	2.38418e-05	120.07	111.64	114.31	212.34	228.7	234.54	0.434	-1.20402	4.83164e-27
gene-sll0752	sll0752	BAA10140.1	1.14	0.78	1.03	24.77	21.35	18.86	5.425	2.43956	1.48247e-15	1.14	0.78	1.03	7.94	8.98	7.37	3.333	1.73693	2.82732e-08	1.14	0.78	1.03	17.58	21.64	17.22	4.251	2.08768	1.01197e-14
gene-sll0754	sll0754	BAA10137.1	86.69	74.35	89.98	124.55	195.34	112.84	0.447	-1.16094	2.2456e-05	86.69	74.35	89.98	202.89	195.78	205.77	0.945	-0.0814401	0.570688	86.69	74.35	89.98	348.81	320.61	292.73	0.893	-0.163359	0.270092
gene-sll0755	sll0755	thiol-specific antioxidant protein	19.91	14.78	15.69	52.66	47.31	50.57	0.739	-0.435601	0.0273844	19.91	14.78	15.69	43.85	44.44	46.21	1.071	0.0987553	0.553729	19.91	14.78	15.69	89.41	96.15	97.01	1.253	0.32581	0.0280829
gene-sll0756	sll0756	BAA10135.1	10.63	9.08	10.49	25.95	27.21	23.54	0.625	-0.677793	0.00241063	10.63	9.08	10.49	31.97	28.13	38.1	1.301	0.379191	0.0289575	10.63	9.08	10.49	84.17	73.88	84.54	1.79	0.839805	2.34249e-07
gene-sll0759	sll0759	ABC transporter	20.95	18.62	19.82	64.9	50.73	54.91	0.697	-0.521419	0.00274993	20.95	18.62	19.82	52.36	49.84	56.19	1.071	0.0994667	0.449486	20.95	18.62	19.82	61.97	69.82	62.4	0.717	-0.479743	0.000164695
gene-sll0761	sll0761	BAA10128.1	114.23	84.13	81.87	215.34	259.3	175.6	0.602	-0.732994	0.00196526	114.23	84.13	81.87	221.28	233.05	272.14	1.018	0.0260688	0.880113	114.23	84.13	81.87	341.04	339.36	352.01	0.861	-0.215953	0.149394
gene-sll0762	sll0762	BAA10127.1	52.64	54.6	54.04	119.13	168.51	136.77	0.728	-0.457506	0.067881	52.64	54.6	54.04	113.95	143.25	116.67	0.89	-0.167369	0.418434	52.64	54.6	54.04	192.78	203.94	198.41	0.927	-0.109091	0.535342
gene-sll0763	sll0763	BAA10126.1	10.11	9.72	4.3	41.19	26.47	38.59	1.181	0.239615	0.613062	10.11	9.72	4.3	12.42	14.85	22.36	0.77	-0.376609	0.425454	10.11	9.72	4.3	44.78	35.94	38.02	1.185	0.244421	0.487677
gene-sll0765	sll0765	BAA10124.1	7.77	7.61	5.17	30.41	14.63	22.29	0.801	-0.32027	0.299969	7.77	7.61	5.17	22.01	18.05	22.11	1.214	0.27963	0.148059	7.77	7.61	5.17	21.03	18.4	22.86	0.675	-0.566636	0.00380585
gene-sll0772	sll0772	BAA10116.1	6.03	6.66	5.16	20.24	16.75	20.95	0.787	-0.344999	0.0707828	6.03	6.66	5.16	17.65	13.64	13	1.002	0.00355204	0.985781	6.03	6.66	5.16	16.61	19.7	16.45	0.645	-0.633524	9.13024e-06
gene-sll0775	sll0775	BAA10727.1	28.85	26.27	15.59	94.6	56.53	72.52	0.807	-0.309721	0.298491	28.85	26.27	15.59	45.97	42.66	50.13	0.771	-0.375097	0.0753707	28.85	26.27	15.59	46.04	59.57	48.67	0.504	-0.987529	1.63442e-06
gene-sll0777	sll0777	BAA10725.1	15.35	15.16	12.3	28.8	32.51	30.39	0.528	-0.922249	1.20703e-06	15.35	15.16	12.3	19.37	17.38	14.43	0.482	-1.05326	8.60999e-12	15.35	15.16	12.3	17.99	23.04	19.37	0.311	-1.68398	3.54902e-32
gene-sll0778	sll0778	ABC transporter	2.44	2.77	2.43	20.14	18.54	19.03	1.827	0.869489	2.65096e-06	2.44	2.77	2.43	5.02	4.76	5.18	0.79	-0.3396	0.0560258	2.44	2.77	2.43	8.77	11.74	10.56	0.882	-0.181167	0.305342
gene-sll0779	sll0779	BAA10723.1	9.31	9.48	7.93	44.9	47.02	41.92	1.216	0.282697	0.1079	9.31	9.48	7.93	21.11	20.21	21.16	0.946	-0.0802888	0.500981	9.31	9.48	7.93	38.4	44.23	38.77	0.988	-0.0173344	0.896355
gene-sll0780	sll0780	BAA10722.1	6.67	5.84	11.19	20.5	25.21	21.38	0.839	-0.253788	0.660045	6.67	5.84	11.19	10.68	6.55	11.96	0.477	-1.06643	0.0838973	6.67	5.84	11.19	22.32	35.3	21.18	0.915	-0.127653	0.806071
gene-sll0781	sll0781	BAA10721.1	11.7	11.06	7.84	42.3	38.8	39.77	0.997	-0.00362584	0.989266	11.7	11.06	7.84	8.24	12.07	9.57	0.387	-1.37003	3.0134e-07	11.7	11.06	7.84	30.83	36.13	45.79	0.843	-0.247012	0.31005
gene-sll0782	sll0782	putative protein kinase	0.81	1.14	1	17.93	20.52	15.88	4.51	2.17323	8.37042e-14	0.81	1.14	1	10.2	9.17	11.39	4.208	2.07318	1.4553e-17	0.81	1.14	1	29.43	34.62	36.56	7.502	2.90733	2.70419e-41
gene-sll0783	sll0783	BAA10718.1	1.38	0.1	1.87	174.68	169.68	122.13	34.726	5.11795	1.00474e-08	1.38	0.1	1.87	99.9	90.32	128.09	37.44	5.22649	1.79087e-09	1.38	0.1	1.87	314.59	390.78	253.27	64.395	6.00888	4.84016e-12
gene-sll0785	sll0785	BAA10716.1	0.62	0.11	0.09	20.03	18.38	15.66	15.937	3.99435	3.21963e-18	0.62	0.11	0.09	10.56	10.13	12.35	16.355	4.03164	1.69466e-09	0.62	0.11	0.09	12.83	22.73	14.95	13.63	3.76871	3.31396e-07
gene-sll0786	sll0786	BAA10715.1	0.3	0.2	0	16.24	15.97	13.37	21.839	4.44882	7.03789e-09	0.3	0.2	0	6.29	7.75	6.75	15.876	3.98876	4.42093e-07	0.3	0.2	0	7.75	20.42	12.68	17.547	4.13312	9.19033e-08
gene-sll0787	sll0787	BAA10714.1	0.23	0.09	0.11	7.65	4.56	4.93	9.857	3.30108	3.27158e-07	0.23	0.09	0.11	1.32	1.32	0.88	3.359	1.74788	0.0313132	0.23	0.09	0.11	3.77	4.54	3.81	6.313	2.65824	1.43404e-05
gene-sll0788	sll0788	BAA10710.1	11.68	10.8	10.79	52.18	76.29	50.1	1.349	0.43141	0.135443	11.68	10.8	10.79	28.77	30.06	27.1	1.027	0.0382976	0.868813	11.68	10.8	10.79	110.19	75.69	113.31	2.037	1.02622	3.80508e-07
gene-sll0789	sll0789	OmpR subfamily	1.3	0.92	0.89	13.15	18.12	15.99	3.796	1.92441	9.8119e-07	1.3	0.92	0.89	4.37	2.71	3.83	1.407	0.493024	0.322069	1.3	0.92	0.89	25.15	31.1	42.4	7.117	2.83129	1.79852e-18
gene-sll0790	sll0790	sensory transduction histidine kinase	0.79	0.44	0.37	4.24	7.16	4.4	2.448	1.29179	0.00356265	0.79	0.44	0.37	2.22	2.07	2.33	1.687	0.754461	0.0621617	0.79	0.44	0.37	11.92	10.9	14.02	5.063	2.34011	4.6097e-16
gene-sll0793	sll0793	BAA10705.1	0.8	0	0	3.57	3.56	2.84	3.182	1.67005	0.354829	0.8	0	0	2.05	2.89	2.11	3.088	1.62652	0.397181	0.8	0	0	10.71	8.02	3.77	6.313	2.65844	0.0520257
gene-sll0797	sll0797	OmpR subfamily	0.72	0.77	0.53	7.87	2.66	7.16	2.144	1.10053	0.0650399	0.72	0.77	0.53	0.95	0.7	0.65	0.458	-1.12612	0.128643	0.72	0.77	0.53	2.92	3.9	2.95	1.074	0.102425	0.85677
gene-sll0798	sll0798	sensory transduction histidine kinase	0.32	0.31	0.14	3.88	3.49	2.92	3.24	1.69592	0.000371742	0.32	0.31	0.14	1.68	1.4	1.38	2.332	1.22142	0.0193447	0.32	0.31	0.14	3.82	4.38	3.41	3.273	1.71054	3.31906e-05
gene-sll0800	sll0800	BAA10692.1	47.08	38.94	41.47	69.05	113.25	69.83	0.506	-0.982013	0.000403075	47.08	38.94	41.47	48.2	48.91	43.07	0.435	-1.20029	6.81072e-16	47.08	38.94	41.47	87.63	103	83.63	0.493	-1.02139	8.26847e-13
gene-sll0802	sll0802	BAA18142.1	61.47	69.55	73.63	54.06	58.87	54.3	0.21	-2.25186	1.75519e-30	61.47	69.55	73.63	65.29	64.08	76.07	0.393	-1.34653	1.26093e-20	61.47	69.55	73.63	54.5	66.11	74.22	0.222	-2.17303	6.85267e-39
gene-sll0803	sll0803	BAA18141.1	23.49	23.29	25.1	21.36	22.99	27.7	0.253	-1.98023	3.40733e-18	23.49	23.29	25.1	24.61	31.01	32.27	0.484	-1.04598	6.61393e-09	23.49	23.29	25.1	46.06	58.9	57.26	0.515	-0.956775	1.05692e-08
gene-sll0804	sll0804	BAA18140.1	8.99	7.96	7.23	21.4	18	19.96	0.598	-0.742575	1.50942e-05	8.99	7.96	7.23	15.32	14.22	15.78	0.756	-0.402967	0.00429803	8.99	7.96	7.23	23.59	25.54	27.75	0.698	-0.518622	0.000260458
gene-sll0808	sll0808	transposase	0.52	0.2	0.13	3.81	1.38	2.59	2.253	1.17159	0.235399	0.52	0.2	0.13	2.49	2.4	3.67	3.933	1.97569	0.0179711	0.52	0.2	0.13	4.1	3.8	4.34	3.203	1.67949	0.0240667
gene-sll0809	sll0809	BAA18128.1	0.39	0.45	0.19	1.31	1.26	0.93	0.834	-0.261883	0.787167	0.39	0.45	0.19	0.11	0.38	0.24	0.281	-1.83071	0.128262	0.39	0.45	0.19	1.3	1.43	0.82	0.762	-0.392572	0.637261
gene-sll0810	sll0810	BAA18127.1	15.19	14.38	10.76	89.4	103.9	78.23	1.686	0.753524	0.000943817	15.19	14.38	10.76	41.48	34.93	43.04	1.182	0.240634	0.168643	15.19	14.38	10.76	177.15	179.47	168.1	2.92	1.5459	1.84953e-28
gene-sll0811	sll0811	BAA18126.1	0.34	1.04	0.5	0.68	3.51	2.43	0.969	-0.0456687	0.979622	0.34	1.04	0.5	0	1.82	2.34	0.84	-0.251901	0.893384	0.34	1.04	0.5	7.52	7.73	12.18	3.674	1.87725	0.0426519
gene-sll0812	sll0812	BAA18122.1	2.17	2.78	0.98	34.74	25.76	29.47	3.776	1.91674	4.06187e-07	2.17	2.78	0.98	9.35	7.26	9.58	1.722	0.783675	0.0845778	2.17	2.78	0.98	25.82	28.71	20.21	2.824	1.49763	1.35509e-05
gene-sll0814	sll0814	BAA18118.1	677.36	803	875.99	2321.99	1759.28	2405.27	0.66	-0.599781	0.00638036	677.36	803	875.99	591.77	612.5	539.3	0.295	-1.76181	1.6652e-39	677.36	803	875.99	1166.87	1347.3	1281.51	0.349	-1.51992	3.41213e-24
gene-sll0815	sll0815	BAA18117.1	1.53	1.85	1.73	17.2	20.93	19.06	2.759	1.4642	1.01439e-06	1.53	1.85	1.73	13.37	10.9	12.62	2.894	1.53327	3.23857e-09	1.53	1.85	1.73	17.74	24.11	22.07	2.764	1.46702	1.62146e-09
gene-sll0816	sll0816	BAA18116.1	1.08	0.9	0.67	7.44	7.78	7.13	2.064	1.04576	0.00185368	1.08	0.9	0.67	4.64	4.08	3.05	1.792	0.841663	0.0181776	1.08	0.9	0.67	5.52	6.04	7.29	1.564	0.644955	0.0375588
gene-sll0818	sll0818	BAA18113.1	6.29	6.25	6.16	30.73	32.35	26.99	1.183	0.242091	0.307099	6.29	6.25	6.16	18.04	13.48	19.34	1.09	0.123802	0.564327	6.29	6.25	6.16	33.78	40.62	32.96	1.268	0.342362	0.0444544
gene-sll0821	sll0821	BAA10536.1	27.59	24.76	22.59	27.25	27.67	26	0.262	-1.93485	9.35264e-41	27.59	24.76	22.59	31.19	28.53	32.07	0.496	-1.01178	1.46666e-33	27.59	24.76	22.59	38.06	38.45	39.69	0.337	-1.56744	1.05062e-51
gene-sll0822	sll0822	BAA10534.1	23.21	26.6	18.72	234.54	149.03	206.2	2.185	1.12744	4.86919e-07	23.21	26.6	18.72	52.41	50.52	52.53	0.892	-0.164903	0.39764	23.21	26.6	18.72	170.76	177.34	161.36	1.71	0.774406	5.09107e-07
gene-sll0827	sll0827	BAA10525.1	4.45	3.36	3.17	15.85	18.46	12.81	1.052	0.0733244	0.80089	4.45	3.36	3.17	8.08	9.35	9.32	0.987	-0.0187334	0.934203	4.45	3.36	3.17	17.06	20.56	16.55	1.081	0.112019	0.532473
gene-sll0832	sll0832	BAA10514.1	1.77	1.92	1.69	9.36	8.57	5.7	1.125	0.170549	0.782905	1.77	1.92	1.69	6.99	6.81	8.44	1.622	0.697908	0.186522	1.77	1.92	1.69	17.31	19.8	14.61	2.232	1.15843	0.0041226
gene-sll0833	sll0833	OppC in a binding protein-dependent transport system	2.29	2.94	2.13	23.88	24.49	17.84	2.2	1.13739	1.69488e-05	2.29	2.94	2.13	13.33	14.55	16.55	2.425	1.27825	2.62415e-10	2.29	2.94	2.13	26.83	30.57	26.18	2.492	1.31712	1.55274e-12
gene-sll0834	sll0834	low affinity sulfate transporter	1	1.17	0.86	6.36	4.18	6.64	1.371	0.454942	0.13544	1	1.17	0.86	2.17	2.09	2.26	0.87	-0.201221	0.504748	1	1.17	0.86	3.65	3.88	4.51	0.867	-0.205456	0.424527
gene-sll0837	sll0837	BAA17814.1	21.4	17.49	15.67	86.87	48.2	74.76	0.935	-0.0961997	0.717563	21.4	17.49	15.67	42.75	42.19	42.91	0.945	-0.0811008	0.561505	21.4	17.49	15.67	47.36	44.97	41.58	0.544	-0.87916	2.03627e-10
gene-sll0839	sll0839	BAA17812.1	5.05	4.34	4.44	22.34	20.32	19.95	1.123	0.167485	0.554857	5.05	4.34	4.44	19.39	21.21	19.08	1.728	0.788943	0.000429121	5.05	4.34	4.44	20.18	20.86	24.7	1.067	0.0935257	0.708564
gene-sll0843	sll0843	BAA17808.1	104.58	86.81	80.15	42.79	79.24	46.59	0.155	-2.69372	1.3968e-22	104.58	86.81	80.15	36.75	41.42	34.02	0.167	-2.58162	5.66625e-117	104.58	86.81	80.15	89.86	111.77	155.65	0.29	-1.78518	1.29718e-25
gene-sll0844	sll0844	BAA17807.1	27.46	21.34	19.94	52.76	54.36	47.63	0.551	-0.859404	1.33749e-06	27.46	21.34	19.94	41.53	41.52	49.13	0.778	-0.362695	0.00233598	27.46	21.34	19.94	65.49	69.52	64.09	0.637	-0.650618	1.28766e-07
gene-sll0846	sll0846	BAA17804.1	1081.81	797.35	1078.2	944.47	1412.12	1342.28	0.328	-1.60836	3.82146e-11	1081.81	797.35	1078.2	1104.88	1036.42	1250.08	0.446	-1.16331	6.19155e-22	1081.81	797.35	1078.2	8711.01	7438.47	9151.41	2.017	1.01222	3.35084e-11
gene-sll0847	sll0847	BAA17802.1	40.27	39.59	41.27	89.46	165.32	93.57	0.724	-0.466736	0.139265	40.27	39.59	41.27	78.67	83.04	67.39	0.754	-0.406507	0.00440609	40.27	39.59	41.27	120.68	138.24	119.41	0.7	-0.515206	8.07893e-05
gene-sll0853	sll0853	BAA17796.1	0.11	0.1	0	23.61	4.23	19.31	52.347	5.71004	4.16949e-06	0.11	0.1	0	1.27	1.93	1.14	7.878	2.97776	0.0400905	0.11	0.1	0	2.09	6.64	4.83	13.78	3.78448	0.00214352
gene-sll0854	sll0854	BAA17795.1	1.66	1.94	2.06	28.42	16.32	24.63	2.979	1.57464	1.30301e-07	1.66	1.94	2.06	6.15	5.46	7.45	1.351	0.433754	0.156343	1.66	1.94	2.06	20.64	20.41	17.75	2.304	1.20391	1.92973e-07
gene-sll0855	sll0855	BAA17794.1	1.08	1.12	1.06	17.48	14.78	16.65	3.653	1.86923	6.03099e-15	1.08	1.12	1.06	7.84	5.76	6.5	2.49	1.31631	8.73155e-08	1.08	1.12	1.06	10.57	14.14	11.17	2.408	1.26754	1.58769e-08
gene-sll0857	sll0857	BAA17792.1	78.45	81.54	77.47	63	68.66	57.55	0.208	-2.26215	2.87587e-35	78.45	81.54	77.47	145.17	130.56	136.79	0.676	-0.564702	9.54015e-06	78.45	81.54	77.47	126.88	136.18	194.27	0.459	-1.12318	1.24267e-09
gene-sll0858	sll0858	BAA17791.1	32.34	29.62	27.98	31.88	32.54	31.07	0.259	-1.94944	1.57197e-36	32.34	29.62	27.98	58.16	57.23	58.23	0.778	-0.361948	0.000322899	32.34	29.62	27.98	84.15	84.83	103.56	0.665	-0.587835	9.05296e-06
gene-sll0860	sll0860	BAA17626.1	0.21	0.21	0	12.47	1.39	11.8	14.694	3.87714	0.00041563	0.21	0.21	0	0.31	0.86	0.32	1.422	0.508031	0.769039	0.21	0.21	0	0.74	1.5	0.95	1.683	0.750886	0.560592
gene-sll0861	sll0861	BAA17625.1	3.79	3.64	4.5	7.24	3.38	8.05	0.377	-1.40682	4.51782e-05	3.79	3.64	4.5	3.09	3.25	3.69	0.336	-1.57155	1.18335e-10	3.79	3.64	4.5	3.54	4.35	3.99	0.218	-2.19451	7.78969e-23
gene-sll0862	sll0862	BAA17624.1	7.99	9.07	9.16	34.5	29.34	32.51	0.886	-0.174405	0.411427	7.99	9.07	9.16	21.82	19.2	20.84	0.947	-0.0792887	0.633597	7.99	9.07	9.16	23.42	30.13	24.53	0.646	-0.630313	5.66862e-05
gene-sll0863	sll0863	BAA17623.1	3.89	2.72	4.12	10.98	10.05	7.78	0.686	-0.542863	0.214914	3.89	2.72	4.12	12.88	7.53	4.78	0.93	-0.10407	0.846212	3.89	2.72	4.12	17.32	17.51	14.13	1.06	0.0846876	0.819328
gene-sll0864	sll0864	BAA17622.1	0.93	1.39	1.05	4.13	4.85	4.45	0.987	-0.0187861	0.975837	0.93	1.39	1.05	2.42	2.1	1.73	0.74	-0.434133	0.433177	0.93	1.39	1.05	3.99	6.41	7.35	1.174	0.231511	0.603941
gene-sll0867	sll0867	BAA17613.1	22.36	22.88	18.62	18.61	21.66	15.65	0.214	-2.22259	5.62036e-29	22.36	22.88	18.62	40.9	39.13	39.98	0.758	-0.398954	0.000199233	22.36	22.88	18.62	36.32	34.43	28.64	0.342	-1.54766	2.389e-29
gene-sll0871	sll0871	BAA17608.1	18.21	14.08	11.07	51.33	60.85	44.56	0.895	-0.159964	0.537472	18.21	14.08	11.07	29.22	23.56	26.64	0.742	-0.430784	0.003697	18.21	14.08	11.07	84.3	89.83	81.77	1.307	0.38581	0.00809712
gene-sll0872	sll0872	BAA17605.1	49.35	45.29	34.61	147.93	162.22	126.79	0.848	-0.238688	0.269001	49.35	45.29	34.61	75.7	58.56	85	0.677	-0.562643	7.51415e-05	49.35	45.29	34.61	96.16	94.38	81.17	0.474	-1.0782	8.52559e-15
gene-sll0875	sll0875	BAA17595.1	1.85	1.21	1.39	8.74	6.85	9.71	1.396	0.480907	0.16902	1.85	1.21	1.39	6.12	4.79	4.63	1.408	0.493639	0.140267	1.85	1.21	1.39	4.88	5.13	6.05	0.8	-0.321974	0.312203
gene-sll0877	sll0877	BAA17592.1	25.46	26.36	20.91	73.5	44.06	73.02	0.634	-0.657271	0.00255733	25.46	26.36	20.91	13.89	15.13	13.19	0.234	-2.09261	4.0378e-68	25.46	26.36	20.91	29.19	38.11	34.85	0.307	-1.70221	1.01476e-43
gene-sll0886	sll0886	BAA10444.1	5.09	3.82	4.05	21.23	18.8	17.67	1.094	0.130258	0.63574	5.09	3.82	4.05	20.08	16.54	23.64	1.866	0.899793	8.45692e-06	5.09	3.82	4.05	31.17	27.44	24.33	1.424	0.509811	0.0130712
gene-sll0887	sll0887	BAA10443.1	46.74	37.96	38.09	69.16	52.67	61.43	0.362	-1.46449	9.99586e-21	46.74	37.96	38.09	64.2	64.6	73.38	0.664	-0.590952	1.46212e-08	46.74	37.96	38.09	59.76	65.23	62.44	0.335	-1.57795	1.52505e-44
gene-sll0888	sll0888	BAA10441.1	9.39	7.45	7.07	31.22	34.56	23.58	0.924	-0.11377	0.694989	9.39	7.45	7.07	23.98	24.9	27.81	1.288	0.365545	0.0358762	9.39	7.45	7.07	86.14	86.44	85.1	2.398	1.26156	7.84087e-18
gene-sll0896	sll0896	Holliday juction resolvase%3B RuvC	1.43	1.67	2.83	6.51	12.51	9.27	1.227	0.294558	0.625966	1.43	1.67	2.83	5.94	8.91	8.12	1.551	0.633067	0.195783	1.43	1.67	2.83	19.04	16.18	15.64	2.005	1.00384	0.00713392
gene-sll0898	sll0898	BAA10858.1	11.77	12.69	10.23	37.88	29.51	43.59	0.778	-0.363008	0.0827774	11.77	12.69	10.23	31.86	34	33.84	1.159	0.212262	0.107735	11.77	12.69	10.23	47.58	58.07	64.12	1.071	0.0994306	0.532921
gene-sll0909	sll0909	BAA18416.1	35.28	30.77	22.86	33.65	32.34	25.83	0.257	-1.95821	1.7956e-21	35.28	30.77	22.86	60.8	65.86	65.08	0.866	-0.207789	0.160593	35.28	30.77	22.86	80.6	88.68	106.74	0.698	-0.518087	0.00153771
gene-sll0910	sll0910	BAA18415.1	4.98	20.45	16.25	33.28	22.16	36.63	0.525	-0.929873	0.0402653	4.98	20.45	16.25	37.35	30.88	37.08	0.991	-0.013136	0.986712	4.98	20.45	16.25	57.48	66.06	44.08	0.863	-0.21309	0.773181
gene-sll0911	sll0911	BAA18414.1	22.29	21.49	17.14	29.08	32.59	40.85	0.42	-1.25017	2.50494e-08	22.29	21.49	17.14	43.31	44.25	43.84	0.863	-0.213213	0.160882	22.29	21.49	17.14	59.16	58.23	67.17	0.68	-0.555657	0.000239154
gene-sll0912	sll0912	ABC transporter	1.7	1.75	1.25	10.16	9.67	8.89	1.488	0.573128	0.0129949	1.7	1.75	1.25	6.05	5.5	6.14	1.523	0.606761	0.00229374	1.7	1.75	1.25	7.06	8.97	6.67	1.054	0.0754564	0.740573
gene-sll0913	sll0913	BAA18410.1	19.91	16.83	15.55	42.19	52.56	37.07	0.628	-0.671942	0.00444469	19.91	16.83	15.55	32.26	32.63	31.97	0.743	-0.429325	0.00391783	19.91	16.83	15.55	78.75	83.9	78.64	1.031	0.0438422	0.77994
gene-sll0914	sll0914	BAA18404.1	0.18	0.14	0.09	1.4	1.64	0.57	2.122	1.0853	0.2129	0.18	0.14	0.09	0.43	0.6	1.21	2.146	1.10195	0.20457	0.18	0.14	0.09	1.69	2.57	1.78	3.157	1.65843	0.00869699
gene-sll0921	sll0921	NarL subfamily	5.85	5.7	4.28	36.07	24.13	31.36	1.42	0.506035	0.0372678	5.85	5.7	4.28	16.99	13.81	15.15	1.164	0.218856	0.326477	5.85	5.7	4.28	36.57	39.02	39.33	1.612	0.688654	8.62685e-05
gene-sll0922	sll0922	BAA16894.1	0.64	0.66	1.41	5.49	2.86	2.65	1.154	0.206576	0.868911	0.64	0.66	1.41	1.62	2.88	0.55	0.745	-0.42501	0.76826	0.64	0.66	1.41	2.37	2.33	4.26	0.877	-0.189047	0.865804
gene-sll0924	sll0924	BAA16892.1	11.7	11.15	10.84	23.31	27.33	25.73	0.562	-0.832096	0.000155069	11.7	11.15	10.84	10.73	10.33	9.88	0.367	-1.44441	9.32759e-15	11.7	11.15	10.84	21.02	21.74	31.21	0.491	-1.02742	1.9238e-07
gene-sll0925	sll0925	BAA16889.1	72.52	63.39	56.77	91.23	89.8	73.45	0.33	-1.60016	4.10443e-20	72.52	63.39	56.77	144.67	135.72	150.5	0.893	-0.163923	0.148547	72.52	63.39	56.77	128.3	150.15	145.47	0.495	-1.01328	2.2691e-17
gene-sll0926	sll0926	BAA16888.1	5.84	4.5	4.5	25.07	26.18	22.6	1.223	0.289941	0.224374	5.84	4.5	4.5	18.98	15.42	17.19	1.4	0.485524	0.0085342	5.84	4.5	4.5	28.2	29.14	27.6	1.266	0.339811	0.050191
gene-sll0930	sll0930	BAA16885.1	7.89	10.25	10.58	21.23	22.24	21.38	0.555	-0.850088	0.000675748	7.89	10.25	10.58	17.07	17.67	20.32	0.764	-0.388757	0.0615623	7.89	10.25	10.58	19.61	22.99	20.26	0.485	-1.04474	5.59295e-08
gene-sll0931	sll0931	BAA16884.1	2.02	1.71	1.72	24.61	15.38	20.24	2.75	1.45924	3.40012e-05	2.02	1.71	1.72	11.8	11.05	13.93	2.689	1.4269	1.69427e-05	2.02	1.71	1.72	25.6	22.83	22.45	2.94	1.55592	8.723e-08
gene-sll0932	sll0932	BAA16883.1	3.28	2.4	2.92	8.14	7.26	6.89	0.635	-0.656213	0.0192188	3.28	2.4	2.92	10.21	6.81	8.19	1.182	0.240687	0.371053	3.28	2.4	2.92	8.15	9.06	8.32	0.657	-0.607004	0.00716164
gene-sll0933	sll0933	BAA16881.1	52.69	53.16	66.03	104.32	171.67	91.12	0.535	-0.903322	0.00343125	52.69	53.16	66.03	208.25	200.06	218	1.443	0.529055	9.71124e-05	52.69	53.16	66.03	234.13	206.24	166.54	0.79	-0.33922	0.0614361
gene-sll0936	sll0936	BAA16877.1	4.57	3.22	3.32	33.6	36.02	25.79	2.103	1.07234	6.86774e-06	4.57	3.22	3.32	22.04	19.08	26.47	2.458	1.29741	9.21292e-16	4.57	3.22	3.32	28.7	32.74	22.67	1.661	0.732344	6.38199e-05
gene-sll0938	sll0938	aspartate transaminase	1.05	2.14	1.05	14.51	10.3	13.72	2.201	1.13791	0.000726504	1.05	2.14	1.05	3.25	2.77	2.97	0.849	-0.235395	0.539152	1.05	2.14	1.05	8.79	11.43	9.7	1.536	0.619478	0.0273763
gene-sll0939	sll0939	BAA16874.1	2.58	4.72	4.74	17.9	15.32	10.29	0.975	-0.0371982	0.953397	2.58	4.72	4.74	8.07	5.93	3.91	0.577	-0.793009	0.187362	2.58	4.72	4.74	12.52	15.04	19.14	0.964	-0.0530353	0.915476
gene-sll0943	sll0943	BAA16868.1	0.24	0.46	0.1	4.17	2.35	5.72	3.718	1.89464	0.0167326	0.24	0.46	0.1	1.41	1.17	1.69	2.087	1.0617	0.242645	0.24	0.46	0.1	3	2.62	2.2	2.137	1.09539	0.139245
gene-sll0944	sll0944	BAA10018.2	6.88	6.85	5.15	83.69	92.72	61.53	3.161	1.66036	2.53e-10	6.88	6.85	5.15	97.35	81.47	102.31	5.897	2.55986	7.5518e-52	6.88	6.85	5.15	158.42	154.39	137.3	5.367	2.42406	1.30051e-45
gene-sll0980	sll0980	BAA17180.1	105.9	87.74	76.78	57.75	71.4	56.57	0.169	-2.56454	9.14178e-42	105.9	87.74	76.78	68.93	72.34	62.05	0.305	-1.71265	4.2489e-59	105.9	87.74	76.78	78.84	87.41	102.16	0.218	-2.19442	1.23111e-67
gene-sll0981	sll0981	BAA17179.1	27.71	26.87	21.62	91.5	80.58	92.31	0.877	-0.188598	0.352458	27.71	26.87	21.62	53.14	52.1	51.81	0.816	-0.293195	0.0731391	27.71	26.87	21.62	102.49	110.18	96	0.924	-0.114013	0.478756
gene-sll0982	sll0982	BAA17178.1	5.69	4.67	5.61	71.19	29.58	73.99	2.676	1.42025	4.24632e-05	5.69	4.67	5.61	11.9	12.93	11.75	0.917	-0.124692	0.653183	5.69	4.67	5.61	26.8	30.4	32.8	1.265	0.339097	0.114324
gene-sll0983	sll0983	BAA17177.1	2.64	2.57	3.31	44.87	22.43	39.96	3.072	1.61901	4.50596e-07	2.64	2.57	3.31	16.19	19	18.75	2.547	1.34908	1.88861e-08	2.64	2.57	3.31	33.18	34.45	35.3	2.709	1.43757	2.09256e-11
gene-sll0984	sll0984	BAA17175.1	0.17	0.5	0	5.41	1.5	2.89	3.548	1.8271	0.153975	0.17	0.5	0	0	0.86	0	0.501	-0.997782	0.672677	0.17	0.5	0	3.39	3.66	1.29	2.719	1.44283	0.213232
gene-sll0985	sll0985	BAA17174.1	2.15	2.01	1.38	17.55	12.59	19.94	2.195	1.13428	2.70808e-06	2.15	2.01	1.38	5.03	5.12	4.99	1.107	0.146191	0.50271	2.15	2.01	1.38	10.83	12.47	11.17	1.358	0.441462	0.0120415
gene-sll0986	sll0986	transposase	4.38	4.74	4	9.52	8.41	7.13	0.504	-0.987281	0.0424284	4.38	4.74	4	4.62	2.88	5.61	0.393	-1.34921	0.0150104	4.38	4.74	4	12.6	9.83	12.99	0.659	-0.602613	0.147941
gene-sll0990	sll0990	formaldehyde dehydrogenase (glutathione)	116.6	102.59	94.65	102.12	122.34	107.51	0.26	-1.94284	6.00181e-29	116.6	102.59	94.65	150.41	165.16	158.81	0.61	-0.713176	3.01932e-14	116.6	102.59	94.65	204.55	251.85	299.55	0.53	-0.916857	3.90665e-11
gene-sll0992	sll0992	esterase	25.7	22.77	17.62	31.98	26.45	31.55	0.333	-1.58801	5.32607e-23	25.7	22.77	17.62	28.96	30.66	38	0.598	-0.741068	3.1784e-09	25.7	22.77	17.62	46.14	45.73	50.77	0.476	-1.0714	8.84809e-17
gene-sll0993	sll0993	potassium channel	3.86	5.61	3.07	17.25	11.6	17.55	0.902	-0.14875	0.642735	3.86	5.61	3.07	8.83	7.69	7.04	0.758	-0.400384	0.0904578	3.86	5.61	3.07	13.5	17.22	13.23	0.768	-0.380103	0.0819717
gene-sll0994	sll0994	BAA17157.1	2.47	2.7	2.36	17.2	9.14	19.88	1.497	0.581918	0.103788	2.47	2.7	2.36	4.5	3.75	5.31	0.722	-0.469678	0.12865	2.47	2.7	2.36	11.72	10.35	8.02	0.886	-0.174915	0.534842
gene-sll0995	sll0995	BAA17156.1	10.6	10.25	9.76	75.89	51.99	68.28	1.566	0.646892	0.00116302	10.6	10.25	9.76	35.14	31.13	37.51	1.36	0.443183	0.00290754	10.6	10.25	9.76	47.78	51.27	49.86	1.078	0.108448	0.491452
gene-sll0996	sll0996	BAA17153.1	1.41	0.88	0.66	10.12	6.65	9.22	2.146	1.10198	0.000761753	1.41	0.88	0.66	10.75	8.35	10.61	4.056	2.01992	2.45598e-16	1.41	0.88	0.66	9.85	9.78	8.56	2.1	1.07017	3.57847e-05
gene-sll0997	sll0997	BAA17152.1	35.7	31.42	24.87	88.84	69.14	89.62	0.657	-0.606405	0.000352341	35.7	31.42	24.87	45.8	42.6	46.93	0.596	-0.746701	6.25917e-13	35.7	31.42	24.87	75.62	84.1	65.78	0.539	-0.890537	6.44486e-12
gene-sll0998	sll0998	LysR transcriptional regulator	79.69	74.7	74.18	76.84	85.15	74.67	0.251	-1.99194	9.03107e-33	79.69	74.7	74.18	95.29	96.33	99.41	0.513	-0.963565	3.42901e-26	79.69	74.7	74.18	104.29	109.46	93.75	0.293	-1.77152	4.43515e-54
gene-sll1001	sll1001	ABC transporter	0.61	0.6	0.3	23.44	10.34	17.19	8.174	3.03109	7.87663e-11	0.61	0.6	0.3	3.14	3.39	3.97	2.769	1.46959	0.00412651	0.61	0.6	0.3	5.81	8.54	5.53	2.89	1.53101	0.000619254
gene-sll1003	sll1003	sensory transduction histidine kinase	28.02	29.31	24.98	33.63	32	31.27	0.285	-1.80992	4.08153e-36	28.02	29.31	24.98	14.33	15.47	13.94	0.215	-2.21962	4.99687e-98	28.02	29.31	24.98	35.33	36.57	31.77	0.274	-1.86512	3.5506e-58
gene-sll1004	sll1004	BAA17044.1	1.5	1.32	0.99	10.81	6.13	10.84	1.772	0.82559	0.0122911	1.5	1.32	0.99	2.76	2.61	3.07	0.894	-0.161741	0.64244	1.5	1.32	0.99	5.46	5.81	4.32	0.899	-0.154058	0.603635
gene-sll1005	sll1005	regulatory protein for beta-lactamase	0.41	0.51	0.21	3.26	1.47	3.07	1.68	0.748443	0.284653	0.41	0.51	0.21	0.68	0.76	0.88	0.818	-0.289872	0.737971	0.41	0.51	0.21	1.7	2.71	3.18	1.474	0.56016	0.356078
gene-sll1006	sll1006	BAA17042.1	0.88	0.82	0.74	6.32	6.14	6.29	1.885	0.914402	0.00899704	0.88	0.82	0.74	2.89	3.4	2.91	1.524	0.607469	0.115142	0.88	0.82	0.74	6.8	6.78	6.73	1.84	0.879374	0.00372767
gene-sll1011	sll1011	BAA17033.1	4.63	3.1	2.26	15.77	8.07	13.23	0.914	-0.130222	0.745892	4.63	3.1	2.26	4.84	5.37	6.62	0.678	-0.559961	0.0692114	4.63	3.1	2.26	11.3	16.42	11.48	0.871	-0.199343	0.478427
gene-sll1020	sll1020	BAA16947.1	1.44	1.45	1.37	10.56	6.54	10.66	1.599	0.677179	0.0599963	1.44	1.45	1.37	3.07	4.24	4.92	1.155	0.207994	0.606136	1.44	1.45	1.37	8.99	11.42	8.96	1.529	0.612798	0.0318353
gene-sll1021	sll1021	BAA16946.1	24.59	24.17	23.54	51.12	26.73	54.92	0.439	-1.18845	3.00655e-06	24.59	24.17	23.54	8.49	7.9	9.78	0.146	-2.77978	2.94281e-132	24.59	24.17	23.54	21.89	26.55	29	0.232	-2.10569	1.19514e-60
gene-sll1022	sll1022	BAA16945.1	76.41	73.59	70.9	71.34	58.4	73.73	0.227	-2.14239	3.8127e-43	76.41	73.59	70.9	101.77	104.3	107.67	0.568	-0.815204	2.5361e-16	76.41	73.59	70.9	144.17	130.06	157.74	0.436	-1.19862	3.07533e-20
gene-sll1024	sll1024	BAA16943.1	1.4	2.39	2.61	6.03	7.65	5.89	0.747	-0.420158	0.304438	1.4	2.39	2.61	13.23	11.54	11.63	2.282	1.19007	7.95576e-06	1.4	2.39	2.61	13.31	15.31	14.51	1.489	0.574315	0.0318475
gene-sll1025	sll1025	BAA16941.1	7.02	6.92	7.34	45.41	43.59	38.36	1.456	0.541744	0.00730097	7.02	6.92	7.34	37.93	34.67	40.57	2.138	1.0965	4.57749e-16	7.02	6.92	7.34	51.25	58.93	50.49	1.654	0.726188	4.89389e-07
gene-sll1033	sll1033	BAA16771.1	5.39	5.24	5.2	33.68	28.22	32.75	1.442	0.528104	0.00195072	5.39	5.24	5.2	12.79	11.41	13.01	0.948	-0.076892	0.609396	5.39	5.24	5.2	19.88	20.67	18.89	0.817	-0.291029	0.0371549
gene-sll1036	sll1036	BAA16766.1	2.52	1.65	1.49	26.53	8.91	24.68	2.585	1.37019	0.0010818	2.52	1.65	1.49	9.75	8.5	10.63	2.051	1.03652	0.000133908	2.52	1.65	1.49	13.65	12.68	11.58	1.488	0.573482	0.0303884
gene-sll1037	sll1037	BAA16765.1	4.67	3.27	3.29	25.11	30.06	25.2	1.754	0.810583	0.000394546	4.67	3.27	3.29	15.34	14.14	16.5	1.657	0.729007	2.30585e-06	4.67	3.27	3.29	41.13	42.45	38.54	2.387	1.25502	6.82903e-17
gene-sll1039	sll1039	BAA16753.1	7.53	7.9	5.56	51.15	43.12	49.3	1.67	0.739711	3.80761e-05	7.53	7.9	5.56	24.97	22.9	22.76	1.358	0.441427	0.00281365	7.53	7.9	5.56	34.06	38.8	33.25	1.11	0.150581	0.345305
gene-sll1040	sll1040	BAA16750.1	3.17	3.27	2.74	9.72	11.28	10.26	0.829	-0.271168	0.222033	3.17	3.27	2.74	7.04	6.46	7.94	0.943	-0.0839553	0.637814	3.17	3.27	2.74	15.79	15.73	15.03	1.107	0.147098	0.353515
gene-sll1041	sll1041	ABC transporter	6.67	4.29	4.7	25.83	39.47	18.54	1.338	0.419586	0.267212	6.67	4.29	4.7	16.71	12.76	14.11	1.118	0.161193	0.523099	6.67	4.29	4.7	36.72	37.18	37.75	1.591	0.670121	0.000463176
gene-sll1049	sll1049	BAA16655.1	7	6.44	6.26	54.96	48.35	49.11	1.876	0.907518	1.44392e-08	7	6.44	6.26	69.56	67.18	92.35	4.681	2.22667	1.78336e-67	7	6.44	6.26	51.44	49.28	51.4	1.691	0.757798	1.22416e-08
gene-sll1052	sll1052	BAA16653.1	0	0.27	0	5.92	0.39	6.91	11.081	3.47001	0.0584984	0	0.27	0	0	0.47	0	0.579	-0.788377	0.854435	0	0.27	0	0	0.65	1.3	1.55	0.632074	0.809005
gene-sll1053	sll1053	BAA16649.1	23.14	21.5	21.19	88.57	52.92	84.51	0.825	-0.276978	0.221803	23.14	21.5	21.19	57.76	56.88	60.87	1.074	0.103301	0.359635	23.14	21.5	21.19	81.21	91.28	97.83	0.896	-0.158065	0.220479
gene-sll1054	sll1054	BAA16648.1	6.45	5.22	4.59	49.73	52.76	58.23	2.472	1.30563	5.20605e-08	6.45	5.22	4.59	26.11	26.72	24.94	1.91	0.933206	1.22766e-05	6.45	5.22	4.59	62.11	68.66	67.48	2.74	1.45416	1.92619e-15
gene-sll1060	sll1060	BAA16639.1	23.04	21.79	20	34.86	35.69	35.73	0.397	-1.33224	2.7712e-19	23.04	21.79	20	26.63	26.45	28.44	0.508	-0.976259	2.02649e-27	23.04	21.79	20	34.62	38.17	36.42	0.366	-1.44971	2.78228e-46
gene-sll1061	sll1061	BAA16638.1	7.09	10.9	10.72	21.64	18.17	24.12	0.561	-0.834376	0.00633697	7.09	10.9	10.72	15.87	16.83	14.77	0.654	-0.612268	0.0230725	7.09	10.9	10.72	31.4	27.23	34.07	0.738	-0.438178	0.0751945
gene-sll1062	sll1062	BAA16637.1	14.41	18.96	15.76	38.35	57.36	42.75	0.754	-0.406708	0.221049	14.41	18.96	15.76	37.59	40.88	47.62	0.989	-0.016251	0.960923	14.41	18.96	15.76	68.23	78.49	102.44	1.234	0.303454	0.241854
gene-sll1063	sll1063	BAA16635.1	9.53	9.74	9.98	30.51	38.43	29.62	0.83	-0.268678	0.295978	9.53	9.74	9.98	23.43	19.43	21.13	0.876	-0.190418	0.294061	9.53	9.74	9.98	31.96	42.19	29.14	0.778	-0.361372	0.0463713
gene-sll1064	sll1064	BAA16633.1	47.43	43.09	37.39	46.06	41.12	42.55	0.246	-2.02287	5.64423e-54	47.43	43.09	37.39	30.14	31.85	34.99	0.307	-1.70354	3.7986e-77	47.43	43.09	37.39	72.02	79.39	81.74	0.398	-1.32961	4.96052e-39
gene-sll1068	sll1068	BAA17313.1	0.36	0.55	0	6.23	5.4	5.65	4.651	2.21762	0.0249599	0.36	0.55	0	2.87	3.43	2.64	3.653	1.86894	0.0898319	0.36	0.55	0	5	4.87	6.94	4.095	2.03404	0.0256486
gene-sll1071	sll1071	BAA17309.1	10.33	8.96	8.33	31.42	21.07	27.61	0.711	-0.492568	0.0237823	10.33	8.96	8.33	32.91	33.45	34.59	1.469	0.554986	0.000195321	10.33	8.96	8.33	30.9	34.7	27.61	0.748	-0.418783	0.010192
gene-sll1072	sll1072	BAA17308.1	7.27	4.59	5.54	35.96	13.87	29.54	1.099	0.13621	0.727029	7.27	4.59	5.54	18.99	18.83	22.21	1.392	0.476952	0.00836726	7.27	4.59	5.54	25.61	26.14	23.56	0.956	-0.0646615	0.754756
gene-sll1078	sll1078	BAA17297.1	2.59	2.22	1.24	11.51	6.32	9.1	1.141	0.19038	0.765585	2.59	2.22	1.24	2.92	3.81	3.89	0.679	-0.559577	0.412288	2.59	2.22	1.24	1.88	2.59	3.53	0.31	-1.68899	0.00415287
gene-sll1080	sll1080	BAA17295.1	2.4	2.5	1.92	18.19	9.81	17.04	1.602	0.67977	0.0228077	2.4	2.5	1.92	8.11	8.14	9.52	1.521	0.605278	0.0065722	2.4	2.5	1.92	7.76	9.25	11.5	0.919	-0.122072	0.634403
gene-sll1081	sll1081	integral membrane components of other binding-protein-dependent transport system	0.44	0.96	1.53	8.41	7.98	9.3	2.141	1.09849	0.0202468	0.44	0.96	1.53	4.66	4.46	5.2	1.955	0.967277	0.0254974	0.44	0.96	1.53	5.59	6.22	6.59	1.393	0.478592	0.253268
gene-sll1084	sll1084	BAA17287.1	4.43	4.01	3.27	15.59	15.41	13.87	0.932	-0.101524	0.621912	4.43	4.01	3.27	22.58	20.85	22.65	2.287	1.19365	3.56201e-26	4.43	4.01	3.27	18.2	18.24	15.49	0.97	-0.0439928	0.791595
gene-sll1086	sll1086	BAA18347.1	996.81	975.51	934.19	766.36	691.32	876.41	0.204	-2.29669	1.56909e-50	996.81	975.51	934.19	359.96	400.16	327.65	0.148	-2.75324	8.54336e-151	996.81	975.51	934.19	695.17	817.41	1107.82	0.207	-2.27168	4.54041e-45
gene-sll1087	sll1087	sodium-coupled permease	35.6	31.87	25.7	61.81	63.48	62.04	0.492	-1.02225	8.53456e-11	35.6	31.87	25.7	17.82	19.43	20.61	0.252	-1.99059	1.50288e-75	35.6	31.87	25.7	58.04	67.12	65.4	0.449	-1.15542	4.19217e-25
gene-sll1089	sll1089	BAA18345.1	20.31	22.82	20.48	67.99	80.03	62.41	0.812	-0.299903	0.175717	20.31	22.82	20.48	25.24	25.19	24.21	0.471	-1.08727	1.43685e-16	20.31	22.82	20.48	57.3	60.99	57.1	0.608	-0.719024	4.25567e-08
gene-sll1091	sll1091	43 kD bacteriochlorophyll synthase subunit	50.6	51.83	46.7	338.57	437.75	268.35	1.719	0.78135	0.00103681	50.6	51.83	46.7	382.28	369.9	396.41	3.098	1.63125	1.06029e-79	50.6	51.83	46.7	349.91	383.68	287.94	1.5	0.584675	7.7113e-06
gene-sll1092	sll1092	BAA18337.1	3.84	3.76	4.26	31.22	29.77	29.61	1.899	0.925193	0.000304116	3.84	3.76	4.26	16.86	16.21	13	1.556	0.637681	0.0150105	3.84	3.76	4.26	31.47	31.2	25.69	1.673	0.742851	0.000953803
gene-sll1094	sll1094	transposase	31.16	26.8	35.67	24.32	25.07	22.66	0.22	-2.18763	2.22397e-13	31.16	26.8	35.67	26.78	30.63	32.92	0.37	-1.43534	5.32502e-07	31.16	26.8	35.67	61.99	48.58	61.68	0.482	-1.05378	1.11569e-05
gene-sll1095	sll1095	BAA18325.1	0.85	0.58	0.21	1.78	2.01	2.32	0.928	-0.10822	0.900801	0.85	0.58	0.21	1.51	2.09	3.24	1.65	0.72236	0.324953	0.85	0.58	0.21	2.74	2.35	2.57	1.04	0.0564859	0.935445
gene-sll1102	sll1102	BAA18319.1	4.48	5.77	5.92	25.74	38.27	22.75	1.354	0.436818	0.237047	4.48	5.77	5.92	4.82	3.36	3.46	0.286	-1.80746	2.2134e-07	4.48	5.77	5.92	21.28	29.18	26.07	1.074	0.103393	0.710293
gene-sll1103	sll1103	BAA18318.1	2.77	2.77	2.24	20.49	14.99	19.81	1.725	0.786955	0.000433053	2.77	2.77	2.24	3.1	3.17	2.43	0.451	-1.14891	2.66343e-06	2.77	2.77	2.24	6.23	9.9	7.02	0.649	-0.624655	0.00425833
gene-sll1106	sll1106	BAA18839.1	67.04	66.23	66.33	916.07	818.08	853.4	3.204	1.67982	1.12821e-31	67.04	66.23	66.33	290.93	257.02	302.95	1.698	0.76387	4.28073e-14	67.04	66.23	66.33	859.93	903.04	815.15	2.884	1.52792	1.17343e-43
gene-sll1107	sll1107	BAA18838.1	3.77	3.32	3.34	18.47	32.63	16.24	1.605	0.682525	0.0610648	3.77	3.32	3.34	18.33	14.34	15.21	1.845	0.883689	2.31775e-05	3.77	3.32	3.34	35.36	33.93	27.5	2.058	1.04109	1.33573e-07
gene-sll1108	sll1108	BAA18828.1	3.91	4.91	2.9	22.53	21.98	18.5	1.323	0.403646	0.147627	3.91	4.91	2.9	11.2	9.35	12.23	1.119	0.161919	0.545507	3.91	4.91	2.9	18.07	16.64	16.07	0.96	-0.0590867	0.815369
gene-sll1109	sll1109	BAA18827.1	0.69	0.67	0.25	13.99	6.1	9.29	4.467	2.1594	0.000336801	0.69	0.67	0.25	5.43	4.69	6.17	3.964	1.98698	0.000526829	0.69	0.67	0.25	8.57	10.67	5.52	3.405	1.76745	0.00107452
gene-sll1118	sll1118	BAA17377.1	4.15	3.06	2.52	33.83	15.93	29.59	2.016	1.01131	0.0045838	4.15	3.06	2.52	8.31	10.15	13.3	1.301	0.379632	0.252044	4.15	3.06	2.52	26.87	21.87	25.53	1.718	0.780718	0.00225423
gene-sll1119	sll1119	BAA17372.1	17.63	19.75	15.12	125.92	106.87	116.32	1.621	0.697321	1.09627e-05	17.63	19.75	15.12	132.79	141.32	140.93	3.186	1.67163	7.53038e-55	17.63	19.75	15.12	117.25	132.26	122.29	1.555	0.637171	1.83983e-07
gene-sll1120	sll1120	chromosome segregation protein SMC1	2.69	3.01	2.55	11.19	8.05	10.27	0.859	-0.218553	0.288833	2.69	3.01	2.55	10.66	11.27	11.9	1.657	0.728811	1.5642e-08	2.69	3.01	2.55	11.16	12.04	11.19	0.905	-0.143689	0.338511
gene-sll1121	sll1121	BAA17370.1	2.02	1.74	1.69	4.89	3.34	4.83	0.578	-0.79026	0.000975015	2.02	1.74	1.69	5.37	4.91	5.18	1.146	0.197204	0.312288	2.02	1.74	1.69	4.25	4.52	5.32	0.564	-0.827264	9.28905e-06
gene-sll1123	sll1123	BAA17369.1	14.23	13.13	11.03	46.05	27.81	36.6	0.705	-0.50504	0.0237823	14.23	13.13	11.03	16.89	18.02	15.57	0.529	-0.919582	1.0405e-08	14.23	13.13	11.03	26.53	27.74	24.98	0.459	-1.1245	2.3677e-14
gene-sll1124	sll1124	sensory transduction histidine kinase	8.58	8.13	7.39	33.74	39.7	30.96	1.052	0.0735354	0.745892	8.58	8.13	7.39	26.74	25.27	25.93	1.309	0.388518	5.2595e-05	8.58	8.13	7.39	36.34	42.62	38.99	1.061	0.0859392	0.465864
gene-sll1130	sll1130	BAA17528.1	32.55	24.84	24.46	160.4	167.59	135.89	1.493	0.578512	0.0120818	32.55	24.84	24.46	86.78	82.35	108.95	1.313	0.393392	0.0427338	32.55	24.84	24.46	175.08	188.81	172.73	1.56	0.641952	0.000126808
gene-sll1131	sll1131	BAA17526.1	3.95	3.66	3.2	20.81	19.7	15.33	1.301	0.380045	0.289662	3.95	3.66	3.2	21.99	22.55	24.95	2.541	1.34567	9.41912e-07	3.95	3.66	3.2	22.95	25.89	20.71	1.464	0.549975	0.0487148
gene-sll1132	sll1132	BAA17525.1	0.58	0.69	0.81	4.18	3.59	4.51	1.432	0.518519	0.161845	0.58	0.69	0.81	3.49	3.56	3.98	2.137	1.09574	0.000434696	0.58	0.69	0.81	4.66	4.01	3.3	1.263	0.33675	0.318697
gene-sll1135	sll1135	BAA17516.1	6.05	4.64	5.65	22.25	20.29	21.18	0.949	-0.0753628	0.760454	6.05	4.64	5.65	4.54	4.85	4.17	0.334	-1.58161	3.6826e-15	6.05	4.64	5.65	15.92	19.44	15.41	0.681	-0.55461	0.00170654
gene-sll1138	sll1138	BAA17510.1	34.26	29.66	26.51	43.81	50.03	49.73	0.39	-1.35969	6.2809e-15	34.26	29.66	26.51	35.91	34.99	35.5	0.475	-1.0729	1.19895e-25	34.26	29.66	26.51	59.43	60.92	70.27	0.464	-1.10701	4.7975e-19
gene-sll1142	sll1142	BAA17506.1	28.58	18.07	19.61	75.17	34.88	57.38	0.631	-0.66488	0.0295533	28.58	18.07	19.61	46.96	49.84	55.44	0.914	-0.129037	0.523023	28.58	18.07	19.61	67.56	81.49	75.21	0.771	-0.375204	0.0397228
gene-sll1144	sll1144	BAA17500.1	4.07	3.1	3.65	27.83	28.07	21.53	1.754	0.810706	0.00123379	4.07	3.1	3.65	21.23	16.98	23.35	2.29	1.19518	1.97749e-10	4.07	3.1	3.65	45.16	48.63	38.98	2.712	1.43946	2.98278e-16
gene-sll1147	sll1147	glutathione S-transferase	9.81	14.17	10.35	53.15	11.35	46.43	0.833	-0.263167	0.641522	9.81	14.17	10.35	20.59	13.19	12.44	0.523	-0.934638	0.00325514	9.81	14.17	10.35	17.65	24.15	22.84	0.446	-1.1658	1.31651e-05
gene-sll1150	sll1150	BAA17845.1	291.54	297.3	308.62	449.64	328.63	464.78	0.335	-1.57955	4.54303e-18	291.54	297.3	308.62	246.34	237.43	250.18	0.327	-1.61276	3.63719e-58	291.54	297.3	308.62	390.66	421.9	432.36	0.303	-1.72115	5.98279e-47
gene-sll1151	sll1151	BAA17843.1	5.99	5.94	4.94	17.27	15.21	13.84	0.666	-0.587005	0.0011403	5.99	5.94	4.94	16.16	16.49	19.86	1.257	0.330217	0.0160404	5.99	5.94	4.94	14.64	16.95	14.9	0.601	-0.734476	3.59807e-08
gene-sll1155	sll1155	BAA17835.1	393.52	350.02	358.96	335.36	478.28	343.13	0.29	-1.78764	2.25836e-17	393.52	350.02	358.96	505.09	493.2	460	0.507	-0.980202	4.23621e-19	393.52	350.02	358.96	553.98	569.16	629.84	0.399	-1.32615	7.24215e-24
gene-sll1156	sll1156	transposase	67	64.28	50.96	148.28	86.24	184.61	0.592	-0.757087	0.00808029	67	64.28	50.96	58.46	59	51.37	0.364	-1.45739	1.56039e-22	67	64.28	50.96	127.95	128.66	164.31	0.54	-0.888058	6.66071e-08
gene-sll1157	sll1157	transposase	29.44	26.39	18.04	31.15	17.3	35.38	0.281	-1.83179	1.35159e-11	29.44	26.39	18.04	23.25	22.48	20.5	0.362	-1.46501	1.09063e-21	29.44	26.39	18.04	30.44	34.09	42.52	0.325	-1.62288	4.7131e-21
gene-sll1158	sll1158	BAA17829.1	8.34	8.57	11.03	8.41	5.01	4.02	0.163	-2.61527	1.02461e-10	8.34	8.57	11.03	1.58	0.34	0.97	0.041	-4.61308	1.47499e-14	8.34	8.57	11.03	6.06	4.53	1.76	0.103	-3.27488	3.87462e-18
gene-sll1159	sll1159	BAA17828.1	2.62	3.48	2.96	13.88	12.41	11	1.017	0.0236323	0.95162	2.62	3.48	2.96	3.33	3.93	3.86	0.49	-1.02977	0.00286163	2.62	3.48	2.96	9.48	10.22	10.6	0.747	-0.42098	0.129226
gene-sll1160	sll1160	BAA17827.1	0.99	1.12	0.92	7.1	4.83	4.28	1.354	0.437546	0.525885	0.99	1.12	0.92	1.31	0.24	1.34	0.374	-1.41954	0.122332	0.99	1.12	0.92	1.21	3.11	1.65	0.453	-1.14193	0.0986451
gene-sll1161	sll1161	adenylate cyclase	3.99	3.71	3.67	6.94	7.19	5.95	0.432	-1.21081	1.93886e-06	3.99	3.71	3.67	2.18	1.8	1.28	0.187	-2.42227	2.45399e-17	3.99	3.71	3.67	4.7	5.45	5.34	0.301	-1.73307	3.3698e-16
gene-sll1162	sll1162	BAA17825.1	1.93	2.86	2.54	5.56	5.71	5.24	0.556	-0.846041	0.0235616	1.93	2.86	2.54	1.79	1.63	1.95	0.292	-1.7757	1.70702e-05	1.93	2.86	2.54	4.89	6.9	5.1	0.513	-0.963112	0.00249246
gene-sll1163	sll1163	BAA17824.1	12.18	12.05	10.33	10.61	14.65	6.91	0.243	-2.04256	5.30329e-08	12.18	12.05	10.33	9.43	8.01	6.54	0.269	-1.89335	1.7303e-08	12.18	12.05	10.33	13.45	19.35	15.06	0.33	-1.59975	3.62549e-09
gene-sll1164	sll1164	BAA17823.1	1.58	2.87	2.92	6.03	5.94	7.13	0.629	-0.66975	0.064474	1.58	2.87	2.92	1.29	1.05	1.27	0.195	-2.35874	9.45947e-11	1.58	2.87	2.92	5.5	6.78	6.18	0.547	-0.869732	0.00182868
gene-sll1166	sll1166	BAA18295.1	3.3	2.31	1.85	14.39	15.06	13.45	1.416	0.501666	0.0680646	3.3	2.31	1.85	7.75	6.15	5.62	1.06	0.0845387	0.77517	3.3	2.31	1.85	14.38	14.11	14.81	1.283	0.359429	0.102447
gene-sll1169	sll1169	BAA18289.1	2.87	2.46	1.72	5.82	7.67	4.6	0.638	-0.648068	0.113218	2.87	2.46	1.72	2.48	1.6	3.28	0.418	-1.25733	0.00186346	2.87	2.46	1.72	6.26	6.21	9.08	0.685	-0.546113	0.0919634
gene-sll1170	sll1170	BAA18288.1	2.45	1.62	1.5	10.9	8.35	10.35	1.295	0.373137	0.164443	2.45	1.62	1.5	1.82	2.3	3.84	0.578	-0.790741	0.00825521	2.45	1.62	1.5	12.6	13.02	11	1.444	0.530516	0.010192
gene-sll1173	sll1173	BAA18280.1	0.81	0.79	0.58	5.61	5.89	4.65	1.833	0.874043	0.0764851	0.81	0.79	0.58	0.99	1.1	2.04	0.757	-0.401176	0.556923	0.81	0.79	0.58	5.46	6.34	6.16	1.835	0.876061	0.0368093
gene-sll1174	sll1174	BAA18279.1	0.51	1.05	0.55	4.19	4.62	6.85	1.825	0.868239	0.0976453	0.51	1.05	0.55	4.23	3.96	5.03	2.492	1.31732	0.00265097	0.51	1.05	0.55	11.22	8.98	9.89	3.149	1.65468	7.11847e-06
gene-sll1178	sll1178	nodulation protein	2.22	1.53	1.86	18.04	19.08	18.12	2.399	1.26253	2.16662e-08	2.22	1.53	1.86	11.15	11.86	12.85	2.589	1.37225	2.90384e-15	2.22	1.53	1.86	17.09	17.44	14.6	1.919	0.940438	3.40476e-07
gene-sll1186	sll1186	BAA16862.1	18.27	16.94	13.72	51.08	40.7	47.75	0.708	-0.497339	0.0102226	18.27	16.94	13.72	35.04	35.35	38.14	0.886	-0.174447	0.298699	18.27	16.94	13.72	69.65	78.63	65.21	0.978	-0.0322624	0.853412
gene-sll1188	sll1188	BAA16860.1	6.84	5.75	3.94	17.39	9.14	16.24	0.639	-0.645921	0.0460138	6.84	5.75	3.94	8.89	9.08	7.3	0.614	-0.703532	0.0057874	6.84	5.75	3.94	9.56	8.18	9.16	0.364	-1.45754	3.03038e-10
gene-sll1191	sll1191	BAA16852.1	2.14	0.86	1.17	21.61	5.4	21.12	3.003	1.58633	0.0287162	2.14	0.86	1.17	3.44	2.23	2.81	0.784	-0.350182	0.698487	2.14	0.86	1.17	7.8	12.14	12.37	1.845	0.883839	0.12932
gene-sll1192	sll1192	BAA16851.1	2.92	1.93	3.24	15.7	15.49	14.74	1.457	0.542534	0.198909	2.92	1.93	3.24	8.13	5.62	5.91	0.964	-0.0527957	0.926062	2.92	1.93	3.24	19.09	17.66	18.52	1.592	0.670669	0.0505444
gene-sll1193	sll1193	BAA16848.1	8156.98	9550.97	9643.5	1554.87	2364.6	1879.96	0.052	-4.2695	7.84126e-73	8156.98	9550.97	9643.5	2957.17	3294.9	2663.28	0.13	-2.93899	3.3903e-117	8156.98	9550.97	9643.5	2251.61	2612.2	2822.59	0.061	-4.03228	2.57639e-181
gene-sll1200	sll1200	BAA16839.1	1.88	1.66	1.71	12.77	10.34	12.84	1.668	0.738481	0.00370584	1.88	1.66	1.71	7.26	6.58	6.11	1.535	0.618157	0.0113072	1.88	1.66	1.71	9.96	10.23	9.28	1.236	0.305119	0.182717
gene-sll1201	sll1201	BAA16837.1	21.57	23.55	19	84.65	42.09	85.07	0.794	-0.332374	0.232802	21.57	23.55	19	26.84	24.94	23.7	0.475	-1.07329	5.61589e-21	21.57	23.55	19	42.59	51.08	52.27	0.497	-1.00796	4.37507e-16
gene-sll1202	sll1202	BAA16598.1	0.37	0.2	0.34	3.59	2.79	3.07	2.552	1.35151	0.0127106	0.37	0.2	0.34	3.63	3.24	2.99	4.401	2.13797	8.33295e-06	0.37	0.2	0.34	9.43	14.91	13.76	9.294	3.21635	6.5381e-16
gene-sll1203	sll1203	BAA16597.1	0.23	0.04	0.33	2.45	2.16	4.15	3.648	1.86708	0.0109497	0.23	0.04	0.33	2.25	3.24	1.83	5.061	2.33933	0.000277328	0.23	0.04	0.33	6.94	10.87	8.08	9.878	3.30425	1.05004e-10
gene-sll1204	sll1204	BAA16596.1	0.13	0	0.07	0.66	0.74	0.48	2.342	1.22776	0.269879	0.13	0	0.07	0.68	0.71	0.75	4.373	2.12863	0.0230995	0.13	0	0.07	1.82	2.07	1.94	6.522	2.70542	0.000318606
gene-sll1213	sll1213	BAA16584.1	7.6	5.52	5.99	32.82	20.13	28.71	1.036	0.0516435	0.85451	7.6	5.52	5.99	13.99	11.86	12.37	0.807	-0.308841	0.0862923	7.6	5.52	5.99	13.01	15.72	14.66	0.499	-1.00263	1.5113e-09
gene-sll1214	sll1214	BAA16583.1	102.24	85.22	77.64	241.09	194.48	192.24	0.578	-0.790733	2.70886e-07	102.24	85.22	77.64	340.11	321.67	356.1	1.55	0.632194	9.01847e-13	102.24	85.22	77.64	254.83	275.03	203.62	0.61	-0.713639	9.36921e-08
gene-sll1217	sll1217	BAA18103.1	8.66	8.95	6.43	15.57	18.26	12.38	0.474	-1.07785	1.30287e-05	8.66	8.95	6.43	10.33	9.27	10.8	0.509	-0.97432	1.76805e-08	8.66	8.95	6.43	21.52	25.13	21.85	0.628	-0.670081	2.40273e-05
gene-sll1219	sll1219	BAA18101.1	13.53	12.85	13.98	75.62	94.83	57.01	1.561	0.642927	0.0595318	13.53	12.85	13.98	178.43	141.1	177.54	4.701	2.23298	1.89878e-24	13.53	12.85	13.98	161.9	101.34	128.33	2.439	1.28658	2.53772e-07
gene-sll1220	sll1220	potential NAD-reducing hydrogenase subunit	164.09	182.59	188.24	301	359.29	328.66	0.458	-1.12653	1.16919e-08	164.09	182.59	188.24	87.83	90.51	88.5	0.198	-2.33495	2.07561e-89	164.09	182.59	188.24	123.79	126.04	143.89	0.164	-2.60899	2.10362e-80
gene-sll1222	sll1222	BAA18096.1	43.68	52.29	47.39	220.19	235.72	225.84	1.179	0.237594	0.234071	43.68	52.29	47.39	45.03	53.45	56.04	0.429	-1.2203	8.48918e-19	43.68	52.29	47.39	93.92	109.27	109.92	0.487	-1.03798	6.31933e-14
gene-sll1225	sll1225	BAA18092.1	13.73	17.31	15.29	129.02	148.72	121.37	2.227	1.15488	7.33983e-07	13.73	17.31	15.29	19.36	21.38	18.23	0.499	-1.00164	3.19977e-05	13.73	17.31	15.29	132.14	120.73	118.53	1.869	0.902282	3.26381e-07
gene-sll1228	sll1228	hybrid sensory kinase	7.5	7.48	7.61	40.02	30.93	40.48	1.186	0.246255	0.210939	7.5	7.48	7.61	22.95	21.67	24.61	1.234	0.303269	0.0162155	7.5	7.48	7.61	27.76	32.96	28.79	0.86	-0.218182	0.115324
gene-sll1229	sll1229	hybrid sensory kinase	4.73	4.48	4.8	27.24	17.84	25.61	1.222	0.289403	0.245069	4.73	4.48	4.8	12.81	8.84	13.69	1.012	0.0166942	0.949434	4.73	4.48	4.8	14.24	16.38	14.99	0.715	-0.483864	0.0056318
gene-sll1232	sll1232	BAA18083.1	2.74	2.2	2.43	12.7	16.58	13.95	1.478	0.564109	0.144941	2.74	2.2	2.43	10.69	11.27	8.61	1.656	0.728112	0.0419634	2.74	2.2	2.43	23.98	25.72	22.23	2.216	1.14764	3.68038e-05
gene-sll1233	sll1233	BAA18082.1	3.77	5.69	5.28	20.23	13.29	18.46	0.849	-0.235543	0.435087	3.77	5.69	5.28	13.64	13.37	12.05	1.061	0.0849402	0.725304	3.77	5.69	5.28	16.43	16.2	18.53	0.76	-0.39597	0.0650693
gene-sll1236	sll1236	BAA18077.1	0.49	1	0.69	4.29	5.13	2.86	1.493	0.577852	0.586154	0.49	1	0.69	6.87	3.91	4.96	2.757	1.46335	0.107903	0.49	1	0.69	8.7	4.61	9.5	2.529	1.33868	0.0938154
gene-sll1239	sll1239	BAA18072.1	10.73	16.76	12.71	91.46	49.86	87.98	1.387	0.471637	0.110072	10.73	16.76	12.71	15.92	19.03	17.97	0.525	-0.928238	1.71182e-06	10.73	16.76	12.71	56.7	55.33	42.17	0.849	-0.236418	0.263901
gene-sll1240	sll1240	BAA18071.1	0	0.59	0	2.92	0.66	4.77	3.5	1.80736	0.22206	0	0.59	0	0.68	0.25	0.23	0.761	-0.393532	0.858965	0	0.59	0	3.38	6.66	1.9	4.401	2.1377	0.0487486
gene-sll1241	sll1241	BAA18070.1	5.97	6.11	4.55	49.03	26.48	49.53	1.829	0.870664	0.00127489	5.97	6.11	4.55	14.16	11.77	10.74	0.889	-0.170258	0.421307	5.97	6.11	4.55	20.49	24.13	21.6	0.877	-0.189378	0.285956
gene-sll1242	sll1242	BAA18175.1	20.85	19.4	20.01	82.52	101.4	69.23	1.022	0.0315389	0.908691	20.85	19.4	20.01	158.41	155.18	164.37	3.194	1.6755	8.4256e-69	20.85	19.4	20.01	106.31	103.17	80.79	1.05	0.0704453	0.672481
gene-sll1247	sll1247	BAA18170.1	288.74	278.22	256.48	309.11	366.57	328.09	0.297	-1.74969	7.52984e-25	288.74	278.22	256.48	242.29	247.49	251.08	0.363	-1.46253	7.03115e-72	288.74	278.22	256.48	447.18	557.54	596.2	0.423	-1.24042	5.41765e-26
gene-sll1250	sll1250	BAA18164.1	0.97	2.69	1.35	8.66	7.18	6.11	1.157	0.210228	0.790884	0.97	2.69	1.35	9.08	5.95	8.07	1.755	0.811183	0.241079	0.97	2.69	1.35	14.17	15.98	15.93	2.205	1.14055	0.0311334
gene-sll1251	sll1251	BAA18162.1	6.28	4.42	3.32	57.68	71.81	45.41	3.097	1.63106	2.6495e-09	6.28	4.42	3.32	9.78	9.78	8.53	0.812	-0.299649	0.179369	6.28	4.42	3.32	81.36	97.25	81.63	4.093	2.03313	1.65664e-35
gene-sll1252	sll1252	BAA18160.1	0.68	0.24	0.3	11.56	2.83	10.27	4.935	2.30307	0.000466375	0.68	0.24	0.3	2.89	2.41	2.5	2.578	1.36612	0.0228761	0.68	0.24	0.3	3.35	2.95	2.94	1.695	0.761278	0.182239
gene-sll1254	sll1254	hemolysin	22.56	18.79	19.84	61.15	62	57.19	0.721	-0.472074	0.00901236	22.56	18.79	19.84	50.89	51.41	49.11	0.996	-0.00538717	0.974681	22.56	18.79	19.84	76	90.86	75.73	0.871	-0.199149	0.143106
gene-sll1255	sll1255	transposase	0.8	1.44	1.06	4.62	5.11	8.22	1.322	0.402922	0.375082	0.8	1.44	1.06	4.52	6.15	7.41	2.182	1.12544	0.000609276	0.8	1.44	1.06	11.21	9.81	13.43	2.289	1.19455	3.5574e-05
gene-sll1256	sll1256	transposase	0	0	0.01	0.28	0	0.27	0.918	-0.123522	0.981769	0	0	0.01	0.08	0.35	0	1.128	0.173413	0.976627	0	0	0.01	0.35	0	0	0.552	-0.8582	0.863271
gene-sll1257	sll1257	transposase	0	0	0	0	0	0	1	0	1	0	0	0	0.07	0.02	0	1	0	1	0	0	0	0	0	0.02	1	0	1
gene-sll1258	sll1258	BAA18149.1	0.3	0.49	0.5	6.12	4.54	4.85	3.052	1.60981	0.0174297	0.3	0.49	0.5	3.41	2.12	1.06	2.067	1.0474	0.211364	0.3	0.49	0.5	5.86	5.19	5.57	2.972	1.57133	0.00912048
gene-sll1262	sll1262	BAA18145.1	20.01	17.11	16.8	123.18	116.47	101.07	1.594	0.672387	0.000703665	20.01	17.11	16.8	85.67	77.14	83.15	1.809	0.855445	6.81889e-09	20.01	17.11	16.8	144.68	169.76	128.75	1.869	0.902634	6.74566e-09
gene-sll1263	sll1263	BAA18144.1	1.24	0.73	0.64	9.13	5.39	7.22	2.032	1.02318	0.0103311	1.24	0.73	0.64	2.38	2.8	3.57	1.35	0.433388	0.325867	1.24	0.73	0.64	3.94	5.93	4.92	1.246	0.317659	0.400198
gene-sll1265	sll1265	BAA17591.1	4.73	4.24	4.25	32.28	33.6	32.48	1.797	0.845282	2.38186e-07	4.73	4.24	4.25	8.88	8.99	9.59	0.84	-0.252096	0.0237506	4.73	4.24	4.25	20.12	25.01	21.7	1.092	0.127029	0.31975
gene-sll1267	sll1267	BAA17590.1	19.49	22.85	19.74	127.05	188.01	88.33	1.638	0.711555	0.0251205	19.49	22.85	19.74	275.57	297.38	343.25	5.866	2.55246	6.97863e-91	19.49	22.85	19.74	372.41	314.65	303.98	3.606	1.85028	2.25587e-35
gene-sll1268	sll1268	BAA17589.1	40.65	27.69	34.15	65.1	61.01	59.59	0.439	-1.18635	7.09057e-10	40.65	27.69	34.15	32.8	32.64	34.82	0.394	-1.34229	5.45809e-26	40.65	27.69	34.15	61.24	59.97	59.96	0.387	-1.3708	6.8071e-21
gene-sll1271	sll1271	BAA17583.1	1.44	1.35	1.35	11.1	10.32	11.46	1.927	0.94627	4.09656e-05	1.44	1.35	1.35	17.42	15.48	13.67	4.546	2.1846	1.89241e-32	1.44	1.35	1.35	9.33	8.94	10.72	1.532	0.615334	0.00329979
gene-sll1272	sll1272	BAA17582.1	5.07	6.6	5.5	26.4	31.12	20.86	1.113	0.154452	0.598394	5.07	6.6	5.5	15.15	14.22	18.38	1.115	0.157562	0.405119	5.07	6.6	5.5	50.08	52.37	44.65	1.874	0.906052	1.19283e-08
gene-sll1273	sll1273	BAA17581.1	21.11	22.5	18.15	44.74	44.21	45.65	0.53	-0.915595	2.99238e-09	21.11	22.5	18.15	25.47	27.44	25.58	0.514	-0.960924	1.01375e-18	21.11	22.5	18.15	63.67	72.25	76.6	0.751	-0.412809	0.000690812
gene-sll1274	sll1274	BAA17576.1	10.36	8.43	9.96	25.29	19.29	22.92	0.582	-0.779812	0.000932678	10.36	8.43	9.96	24.26	24.37	26.28	1.041	0.0576736	0.799622	10.36	8.43	9.96	25.72	30.94	24.91	0.637	-0.650966	0.000587866
gene-sll1276	sll1276	ABC transporter	5.35	4.98	4.62	29.27	14.43	31.59	1.21	0.274475	0.377743	5.35	4.98	4.62	7.02	5.83	6.57	0.524	-0.931176	2.71954e-09	5.35	4.98	4.62	13.79	15.52	16.81	0.674	-0.569009	0.000140336
gene-sll1280	sll1280	BAA17569.1	9.2	6.45	5.65	38.44	25.66	28.17	1.063	0.0882386	0.755309	9.2	6.45	5.65	23.24	24.24	31.67	1.497	0.581792	0.00177331	9.2	6.45	5.65	26.67	27.38	21.93	0.793	-0.335063	0.0842605
gene-sll1284	sll1284	serine esterase	1.17	1.06	0.56	8.87	10.65	10	2.635	1.39806	0.00297651	1.17	1.06	0.56	10.18	8.58	9.07	3.942	1.97884	1.86996e-06	1.17	1.06	0.56	10.11	13.83	8.27	2.567	1.36033	0.00114998
gene-sll1285	sll1285	BAA17217.1	0.38	0.64	0.23	4.32	3.14	3	2.039	1.02763	0.0629907	0.38	0.64	0.23	3.7	3.96	3.87	3.68	1.87983	4.45442e-05	0.38	0.64	0.23	4.9	4.9	5.84	2.745	1.4568	0.000801658
gene-sll1286	sll1286	BAA17212.1	56.07	50.19	45.27	72.01	36.34	58.5	0.266	-1.91243	8.77543e-18	56.07	50.19	45.27	37.19	39.16	39.99	0.31	-1.69034	6.06231e-69	56.07	50.19	45.27	40.83	44.58	33.45	0.172	-2.53696	3.7438e-89
gene-sll1289	sll1289	BAA17204.1	2.05	1.6	2.13	10.51	9.58	7.96	1.209	0.274036	0.51208	2.05	1.6	2.13	9.36	10.88	11.1	2.178	1.12291	0.000614173	2.05	1.6	2.13	11.26	12.74	14.89	1.522	0.60624	0.0567213
gene-sll1291	sll1291	PatA subfamily	13.75	12.99	11.33	280.84	310.65	232.38	5.301	2.40638	6.92168e-38	13.75	12.99	11.33	86.26	84.05	95.58	2.817	1.49398	2.0649e-48	13.75	12.99	11.33	224.04	273.48	195.18	3.984	1.99409	2.37106e-50
gene-sll1292	sll1292	CheY subfamily	45.61	44.48	35.36	880.51	584.89	709.07	4.672	2.22408	1.19767e-26	45.61	44.48	35.36	121.46	109.79	117.45	1.059	0.0832593	0.6851	45.61	44.48	35.36	384.52	409.53	367.82	2.269	1.18189	1.31247e-14
gene-sll1293	sll1293	BAA17200.1	24.12	21.19	26.92	373.52	545.76	368.32	4.566	2.19107	4.86979e-18	24.12	21.19	26.92	54.54	54.24	55.43	0.899	-0.153546	0.423479	24.12	21.19	26.92	257.17	328.64	297.52	2.816	1.49367	1.8603e-21
gene-sll1296	sll1296	CheA like protein	11.49	9.45	10.34	176.39	203.74	176.34	4.315	2.10932	3.30157e-30	11.49	9.45	10.34	32.98	30.07	33.92	1.251	0.322672	0.00463031	11.49	9.45	10.34	163.73	191.38	194.81	3.813	1.93093	1.67525e-57
gene-sll1300	sll1300	BAA17187.1	10.51	11.66	9.3	20.73	19.77	16.99	0.453	-1.14254	3.16816e-07	10.51	11.66	9.3	16.98	19.68	16.34	0.673	-0.571633	0.00428935	10.51	11.66	9.3	26.08	27.47	22.59	0.541	-0.885782	6.68422e-07
gene-sll1304	sll1304	BAA17643.1	2.64	1.86	2.51	93.5	114.53	85.88	10.387	3.37666	1.07555e-38	2.64	1.86	2.51	4.01	6.22	4.43	0.841	-0.248993	0.483539	2.64	1.86	2.51	38.33	47.03	41.65	4.029	2.01032	1.85599e-23
gene-sll1305	sll1305	BAA17642.1	3.11	2.88	2.66	123.23	69.39	106.44	8.419	3.07366	1.99857e-35	3.11	2.88	2.66	6.33	6.13	5.97	0.856	-0.223842	0.43759	3.11	2.88	2.66	26.42	28.74	30.44	2.193	1.13314	7.42665e-09
gene-sll1306	sll1306	BAA17641.1	6.37	7.51	6.33	170.19	169.73	138.68	5.8	2.53607	2.74879e-39	6.37	7.51	6.33	14.53	14.65	12.18	0.823	-0.281131	0.148795	6.37	7.51	6.33	58.83	67.81	61.66	2.051	1.03634	1.56074e-12
gene-sll1307	sll1307	BAA17640.1	10.56	13.61	11.24	160.94	98.95	144.03	2.795	1.48282	5.52691e-11	10.56	13.61	11.24	13.4	11.97	11.41	0.415	-1.27009	6.07648e-11	10.56	13.61	11.24	43.84	60.18	59.97	1.03	0.0419829	0.843342
gene-sll1308	sll1308	BAA17635.1	0.85	0.26	0.16	6.65	2.92	6.34	3.073	1.61988	0.0158132	0.85	0.26	0.16	0.97	1.29	1.09	1.063	0.0877072	0.928245	0.85	0.26	0.16	2.29	3.14	1.22	1.162	0.216694	0.771184
gene-sll1315	sll1315	BAA17632.1	0.92	1.09	0.77	16.91	19.12	17.52	4.706	2.23453	7.23415e-14	0.92	1.09	0.77	3.67	3.64	3.47	1.554	0.635769	0.0809821	0.92	1.09	0.77	6.07	8.29	7.21	1.696	0.761721	0.0118632
gene-sll1318	sll1318	BAA16748.1	0.94	1.22	1.06	7.48	5.21	8.03	1.596	0.674224	0.154413	0.94	1.22	1.06	5.09	3.33	2.97	1.413	0.498995	0.333392	0.94	1.22	1.06	10.51	9.8	11.24	2.202	1.13904	0.00173413
gene-sll1319	sll1319	BAA16747.1	2.37	1.81	1.45	10.18	8.12	10.01	1.222	0.289157	0.182647	2.37	1.81	1.45	3.27	3.3	3.23	0.71	-0.494611	0.00434832	2.37	1.81	1.45	8.85	9.61	10.89	1.14	0.189597	0.282301
gene-sll1329	sll1329	monophosphatase	70.36	59.18	57.78	79.77	94.54	65.24	0.316	-1.66136	1.08236e-15	70.36	59.18	57.78	85.53	89.59	88.37	0.565	-0.822699	1.20197e-15	70.36	59.18	57.78	121.64	118.68	111.05	0.417	-1.26355	3.85195e-27
gene-sll1330	sll1330	OmpR subfamily	9.4	9.36	7.16	181.97	184.46	154.66	4.943	2.3054	1.25662e-37	9.4	9.36	7.16	143.11	141.12	143.99	6.645	2.73226	2.79814e-129	9.4	9.36	7.16	196.61	221.88	187.08	5.15	2.36462	3.21843e-75
gene-sll1333	sll1333	BAA18645.1	1.52	1.17	1.16	7.14	2.44	6.31	1.011	0.0163091	0.979622	1.52	1.17	1.16	1.77	1.86	2	0.586	-0.770019	0.108486	1.52	1.17	1.16	2.56	3.53	1.68	0.448	-1.15788	0.00530769
gene-sll1334	sll1334	BAA18643.1	30.46	29.94	27.48	87.58	112.01	83.74	0.788	-0.344207	0.114892	30.46	29.94	27.48	51.7	50.83	55.87	0.726	-0.46105	1.76185e-06	30.46	29.94	27.48	114.2	133.07	101.89	0.866	-0.208201	0.108583
gene-sll1336	sll1336	BAA18641.1	10.07	9.06	7.72	43.68	28.21	39.43	1	0.000309662	0.998889	10.07	9.06	7.72	17.72	17.66	15.74	0.772	-0.372917	0.00216058	10.07	9.06	7.72	29.5	31.59	33.31	0.768	-0.380606	0.00183422
gene-sll1338	sll1338	BAA18640.1	564.6	519.76	528.61	1487.93	908.88	1354.47	0.559	-0.838627	1.91166e-05	564.6	519.76	528.61	328.54	326.96	343.89	0.249	-2.00599	3.53118e-116	564.6	519.76	528.61	481.6	594.34	528.82	0.217	-2.206	8.16673e-94
gene-sll1340	sll1340	BAA18638.1	0.51	1.59	0.8	11.5	5.35	8.65	2.51	1.32749	0.250914	0.51	1.59	0.8	0	0	0	0.066	-3.93132	0.0854107	0.51	1.59	0.8	1.54	2.94	3.53	0.743	-0.428613	0.753846
gene-sll1344	sll1344	BAA18631.1	2.64	2.9	2.73	24.84	16.09	23.51	1.885	0.914315	0.000189022	2.64	2.9	2.73	10.93	11.52	10.85	1.622	0.697664	0.000360582	2.64	2.9	2.73	24.82	27.51	24.41	2.035	1.02522	2.66353e-09
gene-sll1348	sll1348	BAA17566.1	2.41	2.29	1.88	6.68	6.57	4.83	0.674	-0.569866	0.0815383	2.41	2.29	1.88	15.46	16.58	17.71	3.038	1.60335	8.15153e-14	2.41	2.29	1.88	15.14	11.28	11.47	1.279	0.355412	0.178134
gene-sll1350	sll1350	BAA17564.1	0.31	0.3	0.25	4.24	0.97	2.76	2.237	1.16148	0.0790941	0.31	0.3	0.25	1.14	0.61	1.12	1.352	0.435106	0.517401	0.31	0.3	0.25	1.14	1.33	1.57	1.039	0.0553309	0.925851
gene-sll1352	sll1352	BAA17560.1	1.97	1.66	1.32	5.73	3.87	7.78	0.855	-0.225788	0.541934	1.97	1.66	1.32	2.32	2.28	2.79	0.602	-0.73131	0.00888943	1.97	1.66	1.32	4.49	5.75	5.94	0.715	-0.484287	0.0417264
gene-sll1353	sll1353	sensory transduction histidine kinase	5.08	5.55	5.05	15.53	17.49	14.59	0.735	-0.443919	0.0302232	5.08	5.55	5.05	9.82	8.99	9.68	0.733	-0.447506	0.000504865	5.08	5.55	5.05	13.36	15.83	12.91	0.582	-0.781779	1.16485e-08
gene-sll1355	sll1355	BAA17553.1	46.24	44.58	39.95	93.7	79.48	74.33	0.469	-1.09351	1.06545e-11	46.24	44.58	39.95	57.19	50.95	51.4	0.488	-1.03615	7.54603e-19	46.24	44.58	39.95	87.93	97.15	83.03	0.459	-1.12458	4.13725e-21
gene-sll1358	sll1358	BAA17550.1	20.07	21.45	17.41	119.06	133.71	109.72	1.508	0.592593	0.00167125	20.07	21.45	17.41	33.83	30.98	36.65	0.693	-0.52945	6.11915e-06	20.07	21.45	17.41	79.7	101.33	95.3	1.027	0.0390486	0.789453
gene-sll1359	sll1359	BAA17549.1	3.54	4.02	3.88	37.52	31.68	40.02	2.301	1.20244	4.88658e-10	3.54	4.02	3.88	10.81	9.87	11.54	1.133	0.180452	0.28531	3.54	4.02	3.88	20.75	25.07	22.33	1.293	0.370854	0.0162989
gene-sll1365	sll1365	BAA18661.1	2.25	2.02	1.51	18.07	21.41	14.85	2.304	1.20414	9.8119e-07	2.25	2.02	1.51	11.16	10.25	12.07	2.345	1.2293	1.87654e-14	2.25	2.02	1.51	18.39	19.11	15.27	1.999	0.99893	7.20279e-09
gene-sll1366	sll1366	helicase of the snf2/rad54 family	1.51	1.1	1.07	7.98	5.87	7.4	1.395	0.480312	0.0364277	1.51	1.1	1.07	6.13	4.84	5.2	1.781	0.833047	3.61636e-06	1.51	1.1	1.07	4.76	5.73	4.74	0.901	-0.150687	0.448558
gene-sll1367	sll1367	BAA18650.1	6.84	5	5.01	49.25	21.36	44.55	1.666	0.736254	0.0237129	6.84	5	5.01	11.58	10.29	12.74	0.825	-0.277531	0.22146	6.84	5	5.01	21.1	21.51	16.55	0.781	-0.356989	0.0873979
gene-sll1369	sll1369	BAA18262.1	2	1.77	1.61	30.79	21	24.23	3.424	1.77578	5.74237e-15	2	1.77	1.61	12.96	9.85	12.35	2.633	1.39683	3.90262e-12	2	1.77	1.61	18.48	19.87	16.79	2.248	1.16886	8.77029e-10
gene-sll1371	sll1371	catabolite gene activator protein	2.11	1.14	0.72	7.75	5.4	8.37	1.347	0.429706	0.388923	2.11	1.14	0.72	3.01	2.14	3.75	0.9	-0.151906	0.787614	2.11	1.14	0.72	5.61	4.24	5.2	0.851	-0.23212	0.605566
gene-sll1372	sll1372	BAA18259.1	1	0.87	0.9	7.11	10.05	7.57	2.204	1.14041	0.00405786	1	0.87	0.9	6.55	5.98	4.26	2.441	1.28739	0.000409013	1	0.87	0.9	9.64	9.65	7.05	2.107	1.07491	0.00098643
gene-sll1373	sll1373	BAA18258.1	0.22	0.32	0.28	1.94	1.45	0.83	1.295	0.372894	0.755309	0.22	0.32	0.28	0.82	0.18	1.01	0.974	-0.0376598	0.980657	0.22	0.32	0.28	2.46	2.13	1.71	1.76	0.815888	0.369664
gene-sll1376	sll1376	BAA18256.1	5.3	5.12	5.08	30.83	14.54	28.51	1.144	0.193543	0.539946	5.3	5.12	5.08	10.24	8.33	9	0.717	-0.480088	0.0049598	5.3	5.12	5.08	12.44	13.01	13.65	0.553	-0.855342	5.59618e-08
gene-sll1377	sll1377	BAA18254.1	6.36	6.15	5.29	27.46	17.97	24.41	0.949	-0.0748412	0.753393	6.36	6.15	5.29	57.71	52.28	64.45	3.949	1.98135	9.62992e-63	6.36	6.15	5.29	33.15	29.06	31.02	1.151	0.203223	0.204717
gene-sll1378	sll1378	BAA18253.1	2.44	3.27	1.89	8.6	6.36	8.52	0.758	-0.40023	0.223605	2.44	3.27	1.89	14.78	10.66	11.31	1.939	0.955498	0.000128016	2.44	3.27	1.89	7.38	8.78	9.57	0.748	-0.419808	0.1132
gene-sll1380	sll1380	BAA18251.1	32.87	24.51	22.25	80.76	86.38	61.46	0.715	-0.483568	0.0390393	32.87	24.51	22.25	59.45	54.8	57.69	0.867	-0.205618	0.15947	32.87	24.51	22.25	115.19	120.2	103.1	0.952	-0.071009	0.663827
gene-sll1381	sll1381	BAA18250.1	10.8	8.89	8.91	64.29	68.69	53.26	1.63	0.705021	0.00265249	10.8	8.89	8.91	36.1	35.17	38.15	1.525	0.60925	0.000771468	10.8	8.89	8.91	97.35	94.31	66.79	2.037	1.02659	8.20453e-08
gene-sll1384	sll1384	BAA18246.1	116.5	110.86	97.03	99.18	77.75	95.48	0.204	-2.2926	3.07379e-61	116.5	110.86	97.03	90.94	86.43	97.73	0.342	-1.54841	1.46202e-76	116.5	110.86	97.03	93.03	101.07	98.23	0.198	-2.3382	1.16845e-128
gene-sll1386	sll1386	BAA18238.1	5.1	3.55	3.87	24	24.09	16.52	1.287	0.364531	0.274756	5.1	3.55	3.87	14.93	8.81	10.03	1.078	0.107893	0.753147	5.1	3.55	3.87	30.26	30.75	29.25	1.625	0.700596	0.00179492
gene-sll1387	sll1387	BAA18237.1	12.18	11.35	10.47	78.12	67.88	76.91	1.605	0.68216	3.09372e-05	12.18	11.35	10.47	26.61	21.1	26.42	0.876	-0.190982	0.221556	12.18	11.35	10.47	52.75	63.51	52.36	1.093	0.127726	0.390023
gene-sll1388	sll1388	BAA18235.1	81.73	73.19	70.66	80.64	41.58	70.15	0.212	-2.23626	1.31867e-22	81.73	73.19	70.66	75.14	76.88	68.66	0.389	-1.36115	6.50534e-31	81.73	73.19	70.66	58.22	63.09	76.11	0.199	-2.33048	5.82648e-62
gene-sll1389	sll1389	BAA18234.1	21.06	17.97	17.16	15.5	16.53	14.05	0.206	-2.28177	7.80567e-26	21.06	17.97	17.16	20.81	21.38	20.06	0.441	-1.1819	2.35438e-11	21.06	17.97	17.16	20.14	23.95	25.54	0.281	-1.82976	5.11856e-26
gene-sll1390	sll1390	BAA18232.1	109.06	80.32	72.58	160.35	202.24	136.82	0.475	-1.07525	2.94864e-06	109.06	80.32	72.58	161.33	166.99	159.54	0.753	-0.409086	0.000547056	109.06	80.32	72.58	266.58	282.33	249.85	0.679	-0.558181	2.50382e-05
gene-sll1392	sll1392	BAA16626.1	12.72	10.85	9.13	29.81	15.56	27.27	0.547	-0.869313	0.00142648	12.72	10.85	9.13	13.12	15.22	14.62	0.527	-0.925053	7.39048e-07	12.72	10.85	9.13	35	14	24.04	0.506	-0.982833	0.00042526
gene-sll1396	sll1396	BAA16621.1	7.26	5.09	5.46	26	23.81	20.2	0.966	-0.0502824	0.858628	7.26	5.09	5.46	9.6	11.53	11.94	0.748	-0.419049	0.0486884	7.26	5.09	5.46	39.3	36.02	35.26	1.379	0.463955	0.00987227
gene-sll1397	sll1397	transposase	0.01	0	0	0.02	0.08	0.04	1.113	0.154737	0.978882	0.01	0	0	0	0	0.09	1.128	0.173413	0.976627	0.01	0	0	0	0	0	1	0	1
gene-sll1399	sll1399	BAA16617.1	0.91	1.11	0.89	14.16	8.87	9.98	2.741	1.45482	3.20358e-06	0.91	1.11	0.89	11.82	12.2	12.8	5.085	2.34639	8.80822e-23	0.91	1.11	0.89	8.28	9.89	8.26	1.987	0.990329	0.000163815
gene-sll1400	sll1400	BAA16615.1	0.3	1.22	2.58	2.41	7.06	4.63	0.986	-0.0196862	0.986186	0.3	1.22	2.58	5.46	6.37	3.05	1.478	0.563879	0.568383	0.3	1.22	2.58	5.27	6.17	2.17	0.863	-0.213186	0.82218
gene-sll1401	sll1401	BAA16614.1	11.43	15.36	12.35	14.91	15.77	15.1	0.285	-1.80863	1.03187e-17	11.43	15.36	12.35	21.54	24.5	22.95	0.707	-0.499593	0.00184582	11.43	15.36	12.35	32.83	32.72	37.33	0.578	-0.791867	1.41454e-06
gene-sll1405	sll1405	BAA16603.1	5.74	2.22	6.45	0.58	0.55	1.58	0.05	-4.31959	7.69941e-10	5.74	2.22	6.45	423.38	435.02	452.15	35.986	5.16936	2.47463e-48	5.74	2.22	6.45	596.82	686.89	576.12	31.151	4.96119	8.10207e-107
gene-sll1407	sll1407	BAA16601.1	0.3	0.35	0.36	0.88	0.26	1.11	0.552	-0.856281	0.352213	0.3	0.35	0.36	20.69	15.21	14.34	20.152	4.33286	1.08561e-23	0.3	0.35	0.36	57.93	71.16	82	46.946	5.55293	2.36713e-43
gene-sll1411	sll1411	BAA18037.1	0	0	0	0.91	2.62	3.02	16.099	4.00889	0.0296856	0	0	0	0	1.81	1.13	10.905	3.44694	0.126235	0	0	0	1.53	2.03	3.14	14.794	3.8869	0.0157456
gene-sll1414	sll1414	BAA18023.1	74.74	60.44	58.27	62.1	53.49	48.69	0.209	-2.2605	1.77499e-43	74.74	60.44	58.27	159.36	148.92	168.33	0.99	-0.0141376	0.913024	74.74	60.44	58.27	86.73	95.46	82.27	0.303	-1.72142	5.03856e-49
gene-sll1415	sll1415	BAA18022.1	11.98	12.65	12.57	42.15	37.75	40.75	0.79	-0.340731	0.0703265	11.98	12.65	12.57	37.63	35.22	37.53	1.191	0.251978	0.0723271	11.98	12.65	12.57	46.23	49.02	35.72	0.772	-0.372424	0.0260947
gene-sll1418	sll1418	BAA18019.1	9.91	7.37	6.22	23.66	23.09	22.29	0.72	-0.473164	0.0198461	9.91	7.37	6.22	17.84	14.92	17.23	0.863	-0.212977	0.182244	9.91	7.37	6.22	27.14	28.94	25.16	0.762	-0.393066	0.0114375
gene-sll1424	sll1424	BAA18010.1	1.36	1.24	1.15	13.83	10.27	14.36	2.483	1.31202	2.72168e-07	1.36	1.24	1.15	5.59	5.27	5.63	1.77	0.823736	0.000594242	1.36	1.24	1.15	8.73	8.9	8.83	1.543	0.626119	0.00469806
gene-sll1426	sll1426	BAA18007.1	136.83	137.71	119.03	271.88	321.68	299.95	0.584	-0.776745	1.52594e-05	136.83	137.71	119.03	443.98	551.5	452.22	1.455	0.541078	2.01285e-05	136.83	137.71	119.03	834.54	895.54	1262.4	1.767	0.821003	1.27921e-06
gene-sll1428	sll1428	P3 protein	1.61	1.11	0.75	7.16	10.21	7.51	1.781	0.832818	0.0427397	1.61	1.11	0.75	3.02	1.68	2.8	0.871	-0.1992	0.68601	1.61	1.11	0.75	6.77	9.39	4.97	1.345	0.427377	0.250561
gene-sll1429	sll1429	BAA18002.1	3.54	6.1	4.71	16.37	6.4	19.29	0.7	-0.514983	0.214176	3.54	6.1	4.71	5.56	5.8	6.04	0.485	-1.044	2.69248e-06	3.54	6.1	4.71	11.04	12.39	13.82	0.565	-0.822497	0.000145091
gene-sll1433	sll1433	BAA18311.1	10.62	10.42	8.71	51.57	40.91	56.81	1.219	0.285179	0.138	10.62	10.42	8.71	16.9	16.58	17.33	0.69	-0.536032	1.28745e-05	10.62	10.42	8.71	20.91	24.43	27.99	0.539	-0.890829	3.69539e-10
gene-sll1436	sll1436	transposase	0	0	0	0	0	0	1	0	1	0	0	0	6.48	0	0	12.919	3.69143	0.424417	0	0	0	0.02	0	0	1	0	1
gene-sll1437	sll1437	transposase	0	0	0	0	0	0	1	0	1	0	0	0	0.07	0.02	0	1	0	1	0	0	0	0	0	0.02	1	0	1
gene-sll1439	sll1439	BAA18305.1	0.47	0.63	0.5	2.17	2.97	1.87	1.077	0.107535	0.877785	0.47	0.63	0.5	0.6	0.67	0.62	0.473	-1.08138	0.146217	0.47	0.63	0.5	3.78	2.82	2.66	1.285	0.361583	0.49573
gene-sll1442	sll1442	BAA18300.1	10.98	11.66	7.18	48.85	18.61	54.36	1.051	0.0711983	0.886508	10.98	11.66	7.18	12.85	16.36	18.74	0.626	-0.675195	0.0279417	10.98	11.66	7.18	27.66	32.31	28.89	0.693	-0.52936	0.0346537
gene-sll1446	sll1446	BAA18297.1	2.17	2.64	2.8	15.16	6.85	12.79	1.098	0.135175	0.733002	2.17	2.64	2.8	10.31	11.74	11.18	1.755	0.811646	0.000318964	2.17	2.64	2.8	12.21	11.16	11.75	1.017	0.0244363	0.92578
gene-sll1447	sll1447	BAA18296.1	1.01	0.51	0.36	29.91	6.37	18.56	7.51	2.90888	0.00086389	1.01	0.51	0.36	2.9	4.01	1.27	1.657	0.728338	0.547599	1.01	0.51	0.36	6.67	5.02	7.19	2.375	1.24763	0.14498
gene-sll1455	sll1455	BAA17487.1	1.92	2.51	2.68	5.57	8.56	7.46	0.756	-0.403374	0.356685	1.92	2.51	2.68	8.21	9.61	11.35	1.638	0.711727	0.031566	1.92	2.51	2.68	27.01	31.35	31.33	2.841	1.50664	1.72716e-09
gene-sll1456	sll1456	BAA17485.1	0.15	0.14	0.48	3.81	2.86	4.13	3.502	1.80804	0.00552905	0.15	0.14	0.48	3.39	2.64	2.15	4.382	2.13149	0.000450227	0.15	0.14	0.48	3.16	3.82	2.77	2.884	1.52802	0.00809712
gene-sll1459	sll1459	BAA17480.1	2.08	2.03	2.11	20.31	14.34	16.25	2.021	1.01525	0.0011851	2.08	2.03	2.11	8.25	8.09	8.36	1.591	0.669698	0.0372751	2.08	2.03	2.11	10.93	13.67	9.96	1.241	0.311539	0.312203
gene-sll1461	sll1461	BAA17479.1	32.11	25.46	23.21	60.42	73.84	53.54	0.58	-0.78604	0.00047427	32.11	25.46	23.21	74.83	85.37	89.81	1.242	0.312977	0.0230725	32.11	25.46	23.21	90.67	95.31	86.68	0.755	-0.405347	0.00296394
gene-sll1464	sll1464	BAA17476.1	2.48	2.94	2.23	8.76	7.98	8.25	0.793	-0.334142	0.158792	2.48	2.94	2.23	9.56	8.64	7.56	1.358	0.441812	0.0279252	2.48	2.94	2.23	12.6	13.67	12.1	1.096	0.131958	0.499865
gene-sll1466	sll1466	BAA17474.1	1.74	2.54	2.15	13.68	11.84	11.91	1.414	0.499725	0.067313	1.74	2.54	2.15	25.64	21.77	27.7	4.697	2.23179	9.6949e-34	1.74	2.54	2.15	25.68	22.63	16.4	2.211	1.14482	1.28897e-06
gene-sll1469	sll1469	BAA17459.1	0.59	0.21	0.59	6.79	6.43	5.83	3.431	1.7785	0.000345313	0.59	0.21	0.59	4.23	3.65	5.15	3.832	1.93801	4.48271e-05	0.59	0.21	0.59	10	10.86	9.07	4.889	2.28955	9.85258e-09
gene-sll1472	sll1472	BAA18733.1	8.58	9.33	9.82	46.67	44.57	51.82	1.33	0.411625	0.135239	8.58	9.33	9.82	8.4	4.58	6.57	0.277	-1.8507	1.86188e-08	8.58	9.33	9.82	44.99	49.86	54.23	1.256	0.328766	0.157046
gene-sll1473	sll1473	BAA18732.1	0.43	0.29	0.29	3.73	3.86	4.1	2.822	1.49677	0.000285539	0.43	0.29	0.29	0.66	0.65	0.4	0.689	-0.538187	0.389752	0.43	0.29	0.29	3.86	4.56	5	2.906	1.53928	1.7887e-05
gene-sll1474	sll1474	transposase	0	0	0	0	0	0	1	0	1	0	0	0	0	0	0	1	0	1	0	0	0	0	0	0	1	0	1
gene-sll1475	sll1475	sensory transduction histidine kinase	1.37	0.64	0.61	7.16	8.32	8.51	2.27	1.18253	0.00467176	1.37	0.64	0.61	2.66	3.61	2.8	1.402	0.487197	0.303549	1.37	0.64	0.61	6.89	10.25	9.24	2.228	1.15584	0.000889622
gene-sll1476	sll1476	BAA18728.1	1.34	2.71	0.31	30.86	30.26	31.54	5.377	2.42676	4.51562e-06	1.34	2.71	0.31	2.54	3.91	4.81	0.969	-0.0447448	0.965636	1.34	2.71	0.31	24.22	25.6	23	3.792	1.92304	6.76988e-05
gene-sll1477	sll1477	BAA18727.1	1.87	1.52	1.28	13.01	12.01	11.59	1.908	0.932195	3.2804e-06	1.87	1.52	1.28	2.33	2.34	2.35	0.611	-0.711199	0.000595202	1.87	1.52	1.28	6.49	8.01	7.62	1.035	0.0490074	0.809005
gene-sll1481	sll1481	BAA18725.1	11.96	9.36	7.73	74.86	39.37	69.02	1.53	0.613996	0.0173044	11.96	9.36	7.73	41.36	37.44	40.47	1.663	0.73379	6.13206e-09	11.96	9.36	7.73	54.55	61.08	57.63	1.313	0.393202	0.00467509
gene-sll1482	sll1482	BAA18724.1	9.83	9.95	8.43	41.74	50.25	43.34	1.177	0.235355	0.279572	9.83	9.95	8.43	47.94	45.94	55.24	2.127	1.08881	3.44857e-19	9.83	9.95	8.43	70.33	73.97	81.11	1.757	0.813008	8.57847e-10
gene-sll1483	sll1483	transforming growth factor induced protein	39.37	23.15	34.41	58.89	62.4	62.53	0.476	-1.07156	1.51009e-05	39.37	23.15	34.41	62.59	57.14	55.49	0.72	-0.474534	0.00947559	39.37	23.15	34.41	137.21	104.85	181.36	0.994	-0.00803707	0.974488
gene-sll1485	sll1485	BAA18721.1	0.86	1.69	0.96	48.23	13.16	53.48	7.986	2.9974	8.17561e-09	0.86	1.69	0.96	2.18	2.55	4.48	1.036	0.0505873	0.941769	0.86	1.69	0.96	4.24	6.59	4.54	0.974	-0.0383445	0.939932
gene-sll1486	sll1486	BAA18720.1	5.48	4.51	4.16	51.35	44.15	41.62	2.375	1.24805	4.5802e-10	5.48	4.51	4.16	17.02	15.57	13.49	1.312	0.391832	0.0538215	5.48	4.51	4.16	16.18	24.6	19.38	0.936	-0.0954148	0.665126
gene-sll1488	sll1488	BAA18710.1	26.37	26.55	23.32	79.9	89.1	71.2	0.775	-0.368509	0.0603021	26.37	26.55	23.32	48.49	44.47	46.6	0.736	-0.443015	9.52401e-05	26.37	26.55	23.32	82.53	94.88	82.11	0.75	-0.414435	0.000555909
gene-sll1489	sll1489	BAA18709.1	0.66	0.43	0.2	11.66	4.34	9.71	4.812	2.2665	3.8602e-05	0.66	0.43	0.2	1.21	0.99	1.66	1.195	0.256736	0.731937	0.66	0.43	0.2	2.08	3.97	2.5	1.448	0.533888	0.348904
gene-sll1491	sll1491	beta transducin-like protein	9.79	9.69	8.07	14.63	23.13	13.57	0.459	-1.12242	4.71639e-05	9.79	9.69	8.07	31.4	37.02	30.04	1.446	0.531876	0.000140019	9.79	9.69	8.07	66.47	63.47	99.77	1.834	0.875192	1.77271e-06
gene-sll1495	sll1495	BAA18698.1	3.7	2.83	3.21	21.61	13.32	20.38	1.375	0.45956	0.0791853	3.7	2.83	3.21	14.75	15.64	17.3	1.979	0.985002	9.13545e-09	3.7	2.83	3.21	25	24.03	26.04	1.698	0.764174	9.33507e-06
gene-sll1496	sll1496	mannose-1-phosphate guanyltransferase	5.92	5.87	4.61	41.75	46.22	42.39	1.937	0.953898	5.56203e-08	5.92	5.87	4.61	18.16	17.79	19.45	1.367	0.451461	9.49796e-05	5.92	5.87	4.61	31.15	38.84	32.25	1.356	0.438965	0.000595457
gene-sll1500	sll1500	BAA17023.1	0.91	1.1	0.95	12.31	8.74	12.03	2.723	1.44509	3.58049e-06	0.91	1.1	0.95	3.72	3.66	2.98	1.411	0.496501	0.171223	0.91	1.1	0.95	6.34	9.37	7.95	1.753	0.809862	0.00527519
gene-sll1503	sll1503	BAA17017.1	4.14	7.12	6.13	29.06	25	37.53	1.266	0.340338	0.263805	4.14	7.12	6.13	28.77	27.78	32.34	2.041	1.02926	9.60062e-09	4.14	7.12	6.13	62.23	63.95	57.37	2.29	1.19535	5.80115e-10
gene-sll1504	sll1504	BAA17016.1	10.57	10.03	8.21	34.55	43.38	47.75	1.134	0.181807	0.594009	10.57	10.03	8.21	24.62	31.6	34.81	1.233	0.302588	0.287216	10.57	10.03	8.21	63.31	64.37	58.59	1.508	0.592552	0.00588813
gene-sll1505	sll1505	BAA17015.1	3.74	8.22	4.14	24.79	32.02	28.45	1.432	0.518247	0.285265	3.74	8.22	4.14	19.17	14.35	12.25	1.079	0.109652	0.846989	3.74	8.22	4.14	42.02	41.97	45.02	1.957	0.968643	0.00598054
gene-sll1507	sll1507	BAA17008.1	9.01	6.98	4.95	35.22	46.04	22.75	1.248	0.319407	0.385721	9.01	6.98	4.95	40.75	46.82	53.45	2.692	1.42882	1.59917e-14	9.01	6.98	4.95	181.32	160.12	155.03	5.313	2.40963	5.73386e-44
gene-sll1510	sll1510	BAA17001.1	0.92	1.17	0.99	3.52	4.8	4.67	1.037	0.0521167	0.917386	0.92	1.17	0.99	3.24	4.85	5.2	1.729	0.790291	0.0391655	0.92	1.17	0.99	13.23	12.38	8.84	2.472	1.30553	2.35789e-05
gene-sll1511	sll1511	BAA17000.1	0.45	0.44	0.55	2.43	2.51	1.65	1.147	0.198448	0.814873	0.45	0.44	0.55	2.92	2.64	3.4	2.503	1.32374	0.044957	0.45	0.44	0.55	4.76	4.45	4.92	2.241	1.16439	0.0413561
gene-sll1512	sll1512	BAA16998.1	36.74	32.3	27.22	40.59	75.79	39.81	0.407	-1.29703	1.92285e-05	36.74	32.3	27.22	45.66	45.23	48.71	0.583	-0.778114	1.83817e-11	36.74	32.3	27.22	82.39	98.69	89.99	0.625	-0.677155	3.38387e-08
gene-sll1515	sll1515	BAA16994.1	12892.4	8105.83	11933.6	346.85	335.03	318.72	0.008	-7.04975	6.16877e-247	12892.4	8105.83	11933.6	596.24	580.09	538.46	0.021	-5.59379	0	12892.4	8105.83	11933.6	464.27	347.86	531.65	0.009	-6.76371	9.87162e-275
gene-sll1516	sll1516	BAA16992.1	3.2	3.12	2.75	11.76	10.93	10.64	0.891	-0.165763	0.427156	3.2	3.12	2.75	8.75	6.81	8.81	1.085	0.117048	0.530278	3.2	3.12	2.75	8.93	8.04	6.45	0.565	-0.822655	7.84488e-06
gene-sll1521	sll1521	BAA18468.1	4.09	3.81	3.68	24.41	13.63	19.64	1.196	0.258016	0.308533	4.09	3.81	3.68	13.83	12.92	14.34	1.432	0.518252	0.000383129	4.09	3.81	3.68	14.61	15.76	10.73	0.775	-0.368619	0.0469286
gene-sll1524	sll1524	BAA18460.1	6.71	5.76	5.23	47.06	43.91	38.94	1.794	0.843421	7.47179e-06	6.71	5.76	5.23	14.88	15.03	16.1	1.048	0.0680975	0.710873	6.71	5.76	5.23	37.91	39.1	32.19	1.358	0.442	0.00523398
gene-sll1526	sll1526	BAA18455.1	1.28	1.19	1.29	16.37	17.62	13.53	3.078	1.62203	3.18349e-10	1.28	1.19	1.29	12.52	11.44	12.18	3.887	1.95849	1.46074e-23	1.28	1.19	1.29	23.11	22.08	15.12	3.517	1.81454	1.16992e-15
gene-sll1527	sll1527	BAA18454.1	0.46	0.47	0.29	3.59	2.83	3.88	2.044	1.03155	0.000272757	0.46	0.47	0.29	1.29	1.24	1.21	1.243	0.313453	0.306581	0.46	0.47	0.29	2.01	2.46	2.11	1.171	0.227902	0.393732
gene-sll1528	sll1528	BAA18453.1	1.76	1.85	1.43	17.67	19.41	15.87	2.554	1.35252	3.85143e-11	1.76	1.85	1.43	5.63	4.77	5.08	1.242	0.312359	0.0752857	1.76	1.85	1.43	12.33	13.94	10.54	1.588	0.667052	5.83858e-05
gene-sll1530	sll1530	BAA18452.1	3.16	3.81	3.32	37.81	52.48	34.71	2.98	1.57511	4.29767e-09	3.16	3.81	3.32	14.8	13.66	16.83	1.766	0.820139	8.50979e-06	3.16	3.81	3.32	27.79	34.42	31.09	1.984	0.988713	6.73205e-09
gene-sll1531	sll1531	BAA18451.1	1.64	2.26	2.16	22.1	25.47	20.86	2.729	1.44837	5.14721e-09	1.64	2.26	2.16	9.74	8.19	9.36	1.807	0.853872	5.89585e-06	1.64	2.26	2.16	20.14	24.28	23.11	2.415	1.27179	5.60128e-13
gene-sll1532	sll1532	BAA18445.1	13.1	11.06	11.77	194.72	212.34	161.82	3.943	1.97917	8.47447e-22	13.1	11.06	11.77	92.56	79.02	95.31	2.968	1.56959	1.0985e-29	13.1	11.06	11.77	190.41	199.06	156.36	3.404	1.76743	8.97173e-32
gene-sll1534	sll1534	BAA18442.1	11.69	11.29	9.61	27.62	34.1	22.88	0.638	-0.647515	0.00641	11.69	11.29	9.61	16.66	15.3	16.35	0.597	-0.743719	6.772e-08	11.69	11.29	9.61	23.19	23.82	21.62	0.464	-1.1084	7.93305e-16
gene-sll1537	sll1537	BAA18435.1	0.98	0.59	0.26	13.11	13.31	9.36	4.95	2.30733	0.00152272	0.98	0.59	0.26	4.65	6.72	5.39	3.487	1.8019	0.0261287	0.98	0.59	0.26	24.33	23.02	15.3	7.756	2.95532	1.17276e-06
gene-sll1541	sll1541	lignostilbene-alpha%2Cbeta-dioxygenase	11.37	7.51	9.63	27.38	40.9	25.7	0.809	-0.306052	0.318168	11.37	7.51	9.63	64.83	58.35	59.27	2.584	1.36953	5.02299e-24	11.37	7.51	9.63	63.87	71.42	78.45	1.641	0.714281	8.96395e-06
gene-sll1542	sll1542	BAA18793.1	0.8	0.58	1.03	14.54	6.73	14.8	3.657	1.87083	1.93174e-05	0.8	0.58	1.03	2.76	5.17	3.21	1.877	0.908665	0.0449435	0.8	0.58	1.03	4.51	6.79	5.59	1.562	0.643558	0.0922607
gene-sll1543	sll1543	BAA18789.1	99.72	91.68	86.16	134.48	202.8	119.01	0.407	-1.29632	2.90597e-07	99.72	91.68	86.16	120.29	118.69	126.82	0.53	-0.916871	2.74525e-25	99.72	91.68	86.16	262.53	274	271.43	0.643	-0.637976	5.10354e-10
gene-sll1544	sll1544	response regulator like protein	1.53	1.42	1.22	13.08	6	11.28	1.786	0.836413	0.0477652	1.53	1.42	1.22	3.22	2.71	4.01	0.953	-0.0687433	0.893384	1.53	1.42	1.22	11.04	13.47	11.97	1.947	0.961083	0.00147728
gene-sll1547	sll1547	BAA18780.1	4.87	4.63	3.99	27.13	25.42	31.54	1.54	0.623098	0.010107	4.87	4.63	3.99	8.78	7.94	8.64	0.754	-0.407805	0.10235	4.87	4.63	3.99	40.62	42.05	35.4	1.947	0.961372	1.95512e-07
gene-sll1549	sll1549	BAA18772.1	4.83	1.98	1.55	2.21	2.18	1.69	0.182	-2.4566	3.96366e-07	4.83	1.98	1.55	218.89	202.7	226.42	31.488	4.97672	1.14886e-33	4.83	1.98	1.55	485.81	560.97	421.21	39.766	5.31348	2.06958e-35
gene-sll1550	sll1550	BAA18771.1	6.18	6.99	5.61	14.33	17.07	12.48	0.57	-0.811279	0.000368739	6.18	6.99	5.61	48.9	43.43	37.97	2.801	1.48583	7.15572e-28	6.18	6.99	5.61	52.77	62.8	59.61	2.035	1.02476	5.11459e-15
gene-sll1552	sll1552	BAA18767.1	0.35	0.34	0.18	213.13	228.93	219.35	184.846	7.53018	1.56828e-79	0.35	0.34	0.18	0.87	0.89	0.82	1.192	0.252952	0.764109	0.35	0.34	0.18	256.64	362.27	376.24	248.6	7.95768	2.26159e-95
gene-sll1555	sll1555	hybrid sensory kinase	35.04	37.41	31.03	71.91	97.53	66.19	0.559	-0.838814	0.00024212	35.04	37.41	31.03	60.1	55.99	59.79	0.685	-0.545876	3.41291e-08	35.04	37.41	31.03	121.34	134.82	119.41	0.794	-0.33214	0.0036484
gene-sll1556	sll1556	BAA18381.1	13.42	9.67	8.53	53.24	55.69	44.04	1.192	0.253785	0.27871	13.42	9.67	8.53	28.85	24.87	26.33	1.025	0.0353644	0.846739	13.42	9.67	8.53	56.28	61.08	54.39	1.201	0.264081	0.0876991
gene-sll1558	sll1558	mannose-1-phosphate guanyltransferase	9.34	7.36	5.82	71.41	56.12	66.14	2.101	1.07131	6.73312e-09	9.34	7.36	5.82	25.9	23.26	26.99	1.369	0.452681	0.00169428	9.34	7.36	5.82	50.12	54.74	43.11	1.448	0.533568	0.000689743
gene-sll1559	sll1559	soluble hydrogenase 42 kD subunit	6.7	6.69	6.67	29.28	21.17	26.25	0.926	-0.111457	0.622016	6.7	6.69	6.67	35.06	30.64	34.75	2.016	1.01172	1.74602e-14	6.7	6.69	6.67	29.21	32.72	33.65	1.044	0.0621505	0.708564
gene-sll1560	sll1560	transposase	0	0.27	0.33	1.37	0.76	2.48	1.736	0.795902	0.423813	0	0.27	0.33	1.36	1.72	1.1	2.587	1.3714	0.0669518	0	0.27	0.33	2	1.41	1.75	1.785	0.836147	0.231709
gene-sll1562	sll1562	BAA18368.1	8.85	5.85	4.73	17.01	18.54	16.84	0.688	-0.538861	0.124237	8.85	5.85	4.73	17.48	15.12	24.31	1.15	0.202248	0.552342	8.85	5.85	4.73	33.11	37.25	40.62	1.314	0.394105	0.135836
gene-sll1563	sll1563	BAA18367.1	3.74	4.38	3.82	20.44	17.55	20.65	1.182	0.241763	0.211528	3.74	4.38	3.82	14.12	14.22	13.9	1.428	0.514167	7.88318e-05	3.74	4.38	3.82	23.99	26.74	26.03	1.394	0.47907	0.000442879
gene-sll1568	sll1568	fibrillin	24.22	26.98	24.81	34.88	24.75	46.49	0.341	-1.55363	2.70771e-10	24.22	26.98	24.81	28.93	28.33	27.63	0.447	-1.16059	4.18971e-19	24.22	26.98	24.81	33.27	42.69	54.79	0.379	-1.39899	1.89571e-15
gene-sll1570	sll1570	BAA17244.1	8.21	7.66	7.99	37.2	46.77	32.59	1.198	0.260307	0.315804	8.21	7.66	7.99	22.42	20.03	22.24	1.09	0.124785	0.454288	8.21	7.66	7.99	36.33	43.65	38.3	1.089	0.12242	0.44102
gene-sll1571	sll1571	BAA17243.1	12.89	12.69	12.59	79.54	44.6	73.69	1.256	0.328359	0.192942	12.89	12.69	12.59	18.97	20.57	21.28	0.639	-0.645314	1.23391e-05	12.89	12.69	12.59	30.65	36.17	31.29	0.566	-0.820132	7.45253e-09
gene-sll1573	sll1573	BAA17237.1	50.38	57.36	46.14	121.96	136.99	138.1	0.648	-0.626998	0.000919573	50.38	57.36	46.14	56.76	59.32	56.75	0.447	-1.16154	6.63459e-20	50.38	57.36	46.14	113.37	136.53	127.28	0.552	-0.85596	7.38835e-11
gene-sll1574	sll1574	BAA17236.1	78.99	57.42	59.14	87.8	163.78	72.25	0.446	-1.16346	0.000681747	78.99	57.42	59.14	81.43	91.01	93.46	0.524	-0.931976	3.90103e-08	78.99	57.42	59.14	128.03	132.57	158.36	0.521	-0.939953	1.73952e-07
gene-sll1575	sll1575	serine/threonine protein kinase	60.72	52.84	48.93	105.07	126.59	104.57	0.507	-0.981174	9.98193e-08	60.72	52.84	48.93	82.8	80.86	89.73	0.63	-0.666739	6.48288e-14	60.72	52.84	48.93	121.7	130.01	120.64	0.502	-0.994578	3.49635e-22
gene-sll1582	sll1582	BAA17223.1	0.36	0.5	0.4	6.84	8.4	7.35	4.315	2.10934	8.21275e-15	0.36	0.5	0.4	3.21	3.41	2.81	3.002	1.58608	2.98926e-11	0.36	0.5	0.4	6.94	7.55	6.87	3.652	1.86868	3.2906e-19
gene-sll1584	sll1584	BAA17221.1	4.01	4.88	4.05	30.89	13.12	25.22	1.336	0.417605	0.304148	4.01	4.88	4.05	6.98	7.08	5.13	0.587	-0.768079	0.0359782	4.01	4.88	4.05	12.89	11.99	14.89	0.702	-0.51141	0.0852124
gene-sll1586	sll1586	BAA17933.1	4.87	5.35	4.32	32.11	33.65	34.39	1.668	0.737762	9.42005e-06	4.87	5.35	4.32	14.01	12.57	13.51	1.115	0.157388	0.174037	4.87	5.35	4.32	22.35	26.78	26.36	1.124	0.168845	0.185218
gene-sll1590	sll1590	sensory transduction histidine kinase	1.01	1.45	1.22	21.06	9.9	17.52	3.176	1.66731	2.0162e-06	1.01	1.45	1.22	3.76	4.19	5.13	1.424	0.509881	0.137057	1.01	1.45	1.22	7.47	9.22	8.46	1.501	0.585624	0.0361846
gene-sll1592	sll1592	NarL subfamily	3.85	2.44	1.88	11.7	10.08	10.41	0.976	-0.0345346	0.930692	3.85	2.44	1.88	3.39	3.97	2.42	0.484	-1.04788	0.00450398	3.85	2.44	1.88	6.9	5.7	10.13	0.626	-0.676658	0.0390419
gene-sll1595	sll1595	BAA17922.1	0.85	0.71	0.63	8.48	5.57	8.11	2.454	1.29506	1.32212e-05	0.85	0.71	0.63	3.96	2.57	3.05	1.772	0.825185	0.00648276	0.85	0.71	0.63	6.11	6	5.46	1.759	0.814978	0.00141333
gene-sll1596	sll1596	BAA17921.1	7.67	6.68	7.23	14.41	26.63	20.08	0.709	-0.49555	0.147173	7.67	6.68	7.23	15.35	12.19	15.18	0.791	-0.337845	0.137623	7.67	6.68	7.23	22.33	24.56	29.62	0.795	-0.330597	0.116065
gene-sll1601	sll1601	BAA17914.1	2.64	1.99	2.03	11.63	8.71	10.58	1.132	0.178246	0.526357	2.64	1.99	2.03	3.91	4.89	4.94	0.833	-0.263576	0.332165	2.64	1.99	2.03	7.27	8.02	6.84	0.731	-0.452477	0.041366
gene-sll1606	sll1606	BAA17906.1	2.31	2.48	1.76	13.85	10.45	8.95	1.245	0.316377	0.360881	2.31	2.48	1.76	5.76	6.96	6.43	1.172	0.229224	0.495191	2.31	2.48	1.76	11.93	12.08	11.62	1.206	0.270245	0.318685
gene-sll1608	sll1608	BAA17904.1	4.77	4.64	4.5	12	11.66	11.08	0.604	-0.727722	4.19397e-05	4.77	4.64	4.5	10.48	9.76	10.8	0.901	-0.150078	0.292559	4.77	4.64	4.5	12.83	13.25	11.86	0.594	-0.751992	5.74923e-08
gene-sll1609	sll1609	BAA17903.1	14.2	9.85	9.17	52.41	71.02	50.76	1.304	0.3829	0.159398	14.2	9.85	9.17	31.47	28.22	31.3	1.102	0.140352	0.427017	14.2	9.85	9.17	99.78	107.29	93.48	2.008	1.00559	2.97888e-11
gene-sll1611	sll1611	BAA17900.1	0.67	0.51	0.63	26.13	16.35	18.8	8.291	3.05157	1.78272e-20	0.67	0.51	0.63	2.54	3.13	2.88	1.918	0.939638	0.0212885	0.67	0.51	0.63	10.58	14.43	9.89	4.273	2.09528	9.80953e-12
gene-sll1613	sll1613	BAA17898.1	3.09	3.02	2.86	24.83	17.31	21.49	1.754	0.810308	0.00506711	3.09	3.02	2.86	6.87	9.12	6.11	0.986	-0.0201859	0.961568	3.09	3.02	2.86	24.39	27.09	26.05	1.936	0.952932	3.5574e-05
gene-sll1618	sll1618	BAA17781.1	2.79	2.82	3.83	20.4	10.46	15.91	1.228	0.296341	0.467762	2.79	2.82	3.83	12.49	11.64	13.38	1.59	0.668692	0.0302791	2.79	2.82	3.83	13.87	13.92	13.79	1	7.02415e-05	0.999791
gene-sll1620	sll1620	BAA17778.1	8.42	6.06	6.09	36.45	46.5	27.8	1.349	0.431403	0.170866	8.42	6.06	6.09	27.44	26.58	28.15	1.599	0.676974	0.000605299	8.42	6.06	6.09	48.24	48.88	44.77	1.55	0.632409	0.000657598
gene-sll1621	sll1621	membrane protein	686.43	565.83	704.96	521.57	891.6	576.33	0.253	-1.98132	1.52337e-13	686.43	565.83	704.96	697.93	690.48	591.73	0.403	-1.31031	2.6846e-26	686.43	565.83	704.96	1064.83	1125.5	1083.95	0.371	-1.43002	9.25467e-28
gene-sll1623	sll1623	ABC transporter	5.5	4.79	4.85	13.3	18.17	11.8	0.712	-0.491063	0.128954	5.5	4.79	4.85	10.55	8.15	10.26	0.765	-0.386707	0.14197	5.5	4.79	4.85	18.01	18.29	18.08	0.805	-0.312994	0.155327
gene-sll1624	sll1624	regulatory components of sensory transduction system	25.45	23.28	20.15	48.53	64.3	40.33	0.55	-0.863308	0.000354052	25.45	23.28	20.15	45.77	41.27	44.41	0.768	-0.380033	0.000928843	25.45	23.28	20.15	74.54	73.58	66	0.687	-0.540665	2.09577e-05
gene-sll1628	sll1628	BAA17767.1	1.87	1.51	1.16	29.8	22.89	21.72	3.984	1.99438	1.76258e-15	1.87	1.51	1.16	19.88	20.75	21.56	5.5	2.45953	1.37792e-35	1.87	1.51	1.16	26.13	29.79	26.41	3.97	1.98914	1.00951e-23
gene-sll1630	sll1630	BAA17765.1	2.26	1.13	2.02	12.68	14.81	16.9	2.16	1.11108	0.0371206	2.26	1.13	2.02	13.11	6.15	9.45	2.076	1.05373	0.0595574	2.26	1.13	2.02	28.09	19.89	26.04	3.258	1.70394	5.04743e-05
gene-sll1631	sll1631	BAA17764.1	4.88	5.39	2.81	24.85	17.06	23.61	1.257	0.330304	0.360933	4.88	5.39	2.81	10.39	12.2	11.91	1.041	0.0584332	0.883395	4.88	5.39	2.81	28.7	24.72	24.08	1.341	0.422961	0.127824
gene-sll1632	sll1632	BAA17497.1	26.31	27.23	24.41	95.49	108.88	94.26	0.938	-0.0926054	0.661114	26.31	27.23	24.41	38.71	36.15	37.43	0.579	-0.787662	4.47388e-13	26.31	27.23	24.41	108.75	126.83	99.94	0.943	-0.0845701	0.544368
gene-sll1634	sll1634	BAA17493.1	2.2	2.03	1.46	9.41	10.09	7.84	1.178	0.23605	0.448937	2.2	2.03	1.46	15.09	13.1	16.38	3.151	1.65574	2.17992e-16	2.2	2.03	1.46	21.3	23.68	22.1	2.588	1.372	9.9414e-13
gene-sll1635	sll1635	BAA17074.1	0.71	0.75	0.8	4.76	2.99	5.61	1.456	0.542214	0.299258	0.71	0.75	0.8	2.53	2.22	2.24	1.241	0.311015	0.572496	0.71	0.75	0.8	3.56	2.77	2.84	0.906	-0.142571	0.77608
gene-sll1638	sll1638	BAA17069.1	48.48	49.73	46.97	197.36	256.84	155.41	1.057	0.0795686	0.782913	48.48	49.73	46.97	242.04	211.93	242.1	1.904	0.929133	1.9612e-18	48.48	49.73	46.97	286.88	307.92	289.77	1.376	0.46082	9.32198e-05
gene-sll1640	sll1640	BAA17067.1	1.34	1.48	1.18	16.35	15.01	16.39	2.919	1.54569	5.22919e-09	1.34	1.48	1.18	7.06	5.96	9.41	2.25	1.17002	2.95431e-05	1.34	1.48	1.18	8.44	10.52	9.73	1.576	0.656158	0.0105869
gene-sll1642	sll1642	BAA17062.1	2.04	2.56	1.23	32.04	10.31	58.22	4.346	2.11965	0.000348268	2.04	2.56	1.23	4.81	5.04	4.07	0.934	-0.0984577	0.876164	2.04	2.56	1.23	20.23	21.54	35.07	3.005	1.58737	3.05031e-05
gene-sll1643	sll1643	BAA17059.1	52.39	54.49	51.97	96.83	184.13	93.96	0.592	-0.756898	0.0169131	52.39	54.49	51.97	94.03	88.74	83.06	0.668	-0.581069	6.4151e-07	52.39	54.49	51.97	165.12	186.97	161.26	0.719	-0.475471	8.55168e-05
gene-sll1647	sll1647	BAA17054.1	3.49	1.95	2.66	27.89	8.96	22.47	1.829	0.870741	0.0757976	3.49	1.95	2.66	7.05	6.39	7.04	1.006	0.00841534	0.986364	3.49	1.95	2.66	14.68	13.19	13.48	1.17	0.226151	0.527051
gene-sll1652	sll1652	BAA16834.1	137.05	121.74	127.5	75.26	78.55	81.18	0.151	-2.72733	2.23974e-64	137.05	121.74	127.5	165.89	161.37	171.02	0.514	-0.958961	7.55351e-23	137.05	121.74	127.5	132.15	145.1	188.03	0.27	-1.89049	3.36109e-37
gene-sll1654	sll1654	BAA16832.1	211.87	232.4	218.28	137.32	83.32	152.52	0.143	-2.80426	9.43507e-36	211.87	232.4	218.28	55.75	54.73	45.66	0.093	-3.43039	1.34521e-169	211.87	232.4	218.28	86.14	88.49	101.02	0.096	-3.3773	4.80328e-151
gene-sll1656	sll1656	BAA16830.1	97.88	83.62	74.68	144.55	171.36	120.06	0.422	-1.24425	1.20337e-09	97.88	83.62	74.68	199.68	190.92	219.74	0.958	-0.0626193	0.57314	97.88	83.62	74.68	222.96	229.64	213.86	0.579	-0.789002	6.53561e-13
gene-sll1658	sll1658	BAA16827.1	23.13	21.79	16.64	41.89	49.19	34.22	0.521	-0.940228	0.000238891	23.13	21.79	16.64	28.93	37.52	36.28	0.657	-0.605158	0.00304469	23.13	21.79	16.64	47.25	55.05	38.81	0.527	-0.922813	1.06042e-06
gene-sll1659	sll1659	BAA16826.1	4.72	2.92	3.27	45.73	40	35	2.702	1.43412	1.93453e-10	4.72	2.92	3.27	18.86	17.21	20.36	2.094	1.06633	2.45766e-10	4.72	2.92	3.27	35.66	36.02	30.56	2.066	1.04661	3.33066e-09
gene-sll1660	sll1660	BAA16825.1	0.49	0.67	0.74	17.9	6.1	16.55	5.307	2.40786	4.50363e-05	0.49	0.67	0.74	3.38	2.75	3.01	1.923	0.943128	0.151244	0.49	0.67	0.74	4.15	6.04	6.04	1.945	0.959647	0.0810801
gene-sll1663	sll1663	BAA16822.1	6.36	5.82	5.37	30.2	31.19	21.64	1.17	0.226827	0.42643	6.36	5.82	5.37	51.13	47.16	47.92	3.339	1.73943	1.86781e-27	6.36	5.82	5.37	48.73	41.15	40.27	1.658	0.729179	0.000104046
gene-sll1664	sll1664	BAA16821.1	3.68	4.03	3.59	14.85	21.12	15.77	1.129	0.175447	0.586563	3.68	4.03	3.59	31.33	31.02	40.71	3.658	1.87103	2.44614e-26	3.68	4.03	3.59	39	38.69	41.66	2.337	1.22484	2.49002e-12
gene-sll1665	sll1665	BAA16820.1	15.14	14.52	13.79	70.22	56.41	61.24	1.044	0.0618636	0.729023	15.14	14.52	13.79	32.84	30.41	34.97	0.911	-0.134311	0.24537	15.14	14.52	13.79	33.48	38.24	35.29	0.536	-0.899276	2.39525e-15
gene-sll1671	sll1671	BAA16807.1	0.57	0.28	0	10.5	1.89	6.88	5.505	2.46065	0.0168986	0.57	0.28	0	0.44	1.19	1.56	1.451	0.537358	0.70851	0.57	0.28	0	5.26	4.58	4.94	3.824	1.93515	0.0211666
gene-sll1672	sll1672	hybrid sensory kinase	4.6	4.06	3.49	47.59	41.31	46.92	2.714	1.44039	1.06012e-20	4.6	4.06	3.49	13.64	13.52	14.73	1.398	0.483137	0.000147177	4.6	4.06	3.49	26.92	29.89	24.21	1.457	0.54258	8.45641e-05
gene-sll1673	sll1673	regulatory components of sensory transduction system	12.45	10.37	10.28	62.61	87.6	61.36	1.571	0.652038	0.00698815	12.45	10.37	10.28	25.73	23.33	24.78	0.9	-0.151293	0.26463	12.45	10.37	10.28	67.79	74.45	73.98	1.433	0.518769	2.84521e-05
gene-sll1675	sll1675	BAA16801.1	4.4	5.03	5.8	38.65	43.27	29.42	1.891	0.919124	0.00753364	4.4	5.03	5.8	18.79	12.45	17.15	1.25	0.322132	0.379661	4.4	5.03	5.8	54.61	61.29	46.95	2.506	1.3254	1.75073e-07
gene-sll1677	sll1677	spore maturation protein B	3.61	3.24	2.43	12.82	23.59	10.3	1.265	0.338915	0.451437	3.61	3.24	2.43	5.53	4.74	4.71	0.646	-0.629806	0.0529891	3.61	3.24	2.43	19.69	22.02	14.99	1.36	0.443444	0.0868707
gene-sll1678	sll1678	spore maturation protein A	1.37	1.63	1.23	13.68	14.96	13.88	2.512	1.32898	0.000847263	1.37	1.63	1.23	5.43	7.12	4.22	1.578	0.658233	0.17331	1.37	1.63	1.23	11.88	13.63	8.99	1.832	0.873185	0.0211538
gene-sll1680	sll1680	BAA16794.1	106.19	82.2	109.48	108.45	103.13	119	0.279	-1.84056	1.74821e-20	106.19	82.2	109.48	116.08	104.54	124.4	0.457	-1.12855	4.75729e-17	106.19	82.2	109.48	340.97	351.53	604.41	0.995	-0.00792816	0.973837
gene-sll1681	sll1681	BAA16793.1	10.21	8.15	8.68	41.91	26.48	35.13	0.923	-0.115004	0.629813	10.21	8.15	8.68	16.85	17.44	17.06	0.767	-0.383054	0.00566208	10.21	8.15	8.68	49.22	50.02	50.5	1.214	0.279514	0.0428844
gene-sll1682	sll1682	alanine dehydrogenase	2.1	1.89	1.22	13.97	9.42	12.06	1.66	0.730922	0.0129022	2.1	1.89	1.22	4.18	3.84	5.51	1.045	0.0640199	0.858123	2.1	1.89	1.22	9.35	11.8	9.24	1.28	0.356391	0.16005
gene-sll1686	sll1686	BAA16781.1	4.02	3.99	3.07	31.8	38.41	28.56	2.18	1.12447	2.12018e-07	4.02	3.99	3.07	14.07	12.9	16.12	1.571	0.65147	3.94846e-06	4.02	3.99	3.07	47.8	49.16	43.13	2.763	1.46624	3.11568e-27
gene-sll1687	sll1687	BAA17760.1	22.39	22.09	20.38	73.15	70	75.82	0.816	-0.294059	0.0577426	22.39	22.09	20.38	43.08	41.09	47.49	0.819	-0.288333	0.00300963	22.39	22.09	20.38	97.28	107.28	105.31	1.037	0.0521803	0.662493
gene-sll1691	sll1691	BAA17755.1	0.81	0.49	1.5	10.17	2.9	13.84	2.503	1.32341	0.101647	0.81	0.49	1.5	3.3	1.38	2.08	0.962	-0.0560597	0.959359	0.81	0.49	1.5	5.62	7.53	7.93	1.816	0.861084	0.165455
gene-sll1692	sll1692	BAA17754.1	8.52	7.69	9.33	59.38	45.68	54.49	1.533	0.616248	0.00476956	8.52	7.69	9.33	33.4	31.94	37.31	1.61	0.686784	5.11759e-05	8.52	7.69	9.33	46.6	44.18	45.01	1.185	0.245033	0.177993
gene-sll1693	sll1693	BAA17752.1	2.97	2.52	2.27	24.13	15.78	18.51	1.828	0.870237	0.000200089	2.97	2.52	2.27	21.48	19.42	25.61	3.456	1.78908	3.3555e-26	2.97	2.52	2.27	20.12	20.81	15.54	1.6	0.678233	0.000530169
gene-sll1696	sll1696	BAA17749.1	4.12	3.32	3.22	33.02	28.69	21.38	1.915	0.93718	0.000465602	4.12	3.32	3.22	42.26	39.45	38.5	4.532	2.18008	3.73995e-36	4.12	3.32	3.22	86.89	82.14	95.37	5.517	2.46375	1.10756e-44
gene-sll1697	sll1697	BAA17742.1	8.44	5.8	6.25	42.51	49	32.51	1.493	0.578235	0.0296856	8.44	5.8	6.25	39.37	38.19	41.42	2.341	1.22731	1.55068e-16	8.44	5.8	6.25	76.83	73.66	69.27	2.378	1.24985	2.72366e-15
gene-sll1698	sll1698	BAA17741.1	0.76	0.51	0.36	9.54	6.37	6.63	3.619	1.85571	0.0469462	0.76	0.51	0.36	8.7	4.9	4.23	4.122	2.04347	0.0323448	0.76	0.51	0.36	9.27	8.15	5.94	3.379	1.75646	0.0374332
gene-sll1699	sll1699	extracellular solute-binding protein	1.59	1.88	1.61	10.53	11.76	11.2	1.601	0.678745	0.00461045	1.59	1.88	1.61	15.93	14.57	17.33	3.793	1.92353	2.51566e-32	1.59	1.88	1.61	10.39	12.74	9.67	1.404	0.4891	0.011867
gene-sll1702	sll1702	BAA17736.1	7.26	7.42	6.25	56.75	80.79	39.1	2.151	1.10488	0.00129385	7.26	7.42	6.25	50.36	45.84	42.99	2.629	1.39428	2.5983e-11	7.26	7.42	6.25	119.91	114.51	97.73	3.621	1.85655	1.11829e-22
gene-sll1708	sll1708	NarL subfamily	14.89	14.53	13.75	87.8	64.09	86.75	1.342	0.424476	0.0227587	14.89	14.53	13.75	36.27	35.55	36.28	1.007	0.010581	0.947851	14.89	14.53	13.75	68.63	63.91	67.34	1.02	0.0281196	0.858295
gene-sll1710	sll1710	transposase	1.46	1.94	1.41	7.6	11.64	7.19	1.357	0.43999	0.259314	1.46	1.94	1.41	4.52	3.38	4.75	1.057	0.0801948	0.832499	1.46	1.94	1.41	13.04	13	11.15	1.708	0.772539	0.00203305
gene-sll1712	sll1712	DNA binding protein HU	357.67	369.54	333.16	532.85	384.53	521.84	0.349	-1.51867	5.75649e-20	357.67	369.54	333.16	178.56	159.83	143.98	0.179	-2.48596	1.77998e-117	357.67	369.54	333.16	258.22	310.85	279.95	0.187	-2.42052	1.63831e-101
gene-sll1714	sll1714	BAA17456.1	3.93	5.28	3	24.48	44.7	29.84	2.14	1.09764	0.0150538	3.93	5.28	3	11.26	17.85	11.5	1.284	0.360523	0.460082	3.93	5.28	3	41.07	51.36	46.55	2.687	1.42598	5.98619e-06
gene-sll1715	sll1715	BAA17455.1	7.16	9.5	6.1	23.02	37.48	22.08	0.928	-0.107306	0.797353	7.16	9.5	6.1	11.6	7.49	13.57	0.563	-0.828475	0.00867706	7.16	9.5	6.1	44.74	54.66	43.19	1.43	0.516371	0.0248298
gene-sll1716	sll1716	transposase	4.23	2.02	1.36	18.68	22.1	18.52	1.945	0.959666	0.00991995	4.23	2.02	1.36	8.62	6.99	8.59	1.28	0.356168	0.291383	4.23	2.02	1.36	22.64	21.32	19.2	1.847	0.885144	0.00150673
gene-sll1717	sll1717	BAA17453.1	1.26	1.19	1.12	9.88	11.41	10.64	2.183	1.12649	1.31713e-05	1.26	1.19	1.12	4.05	3.88	5.7	1.539	0.621852	0.0175883	1.26	1.19	1.12	13.95	14	12.96	2.513	1.3295	3.20698e-11
gene-sll1722	sll1722	BAA17443.1	1.96	2.5	1.53	13.39	8.65	9.87	1.288	0.365532	0.191652	1.96	2.5	1.53	8.56	11.4	15.02	2.352	1.23382	2.92468e-08	1.96	2.5	1.53	44.54	35.39	54.65	4.939	2.30418	3.06307e-28
gene-sll1723	sll1723	BAA17442.1	0.49	0.44	0.39	3.5	3.3	3	1.802	0.849404	0.051257	0.49	0.44	0.39	4.16	4.17	2.96	3.442	1.78327	3.12074e-06	0.49	0.44	0.39	6.79	2.94	7.25	2.853	1.51232	0.000370236
gene-sll1725	sll1725	ABC transporter	1.33	1.62	1.48	5.92	7.37	6.24	1.071	0.0992783	0.758426	1.33	1.62	1.48	2.35	2.46	2.44	0.66	-0.600425	0.0192512	1.33	1.62	1.48	9.05	7.92	11.73	1.417	0.502992	0.0313269
gene-sll1726	sll1726	BAA17439.1	0.62	0.34	0.11	3.3	1.3	3.77	1.93	0.948311	0.17933	0.62	0.34	0.11	0.51	0.85	0.98	0.895	-0.160417	0.853212	0.62	0.34	0.11	2.38	2.29	2.65	1.514	0.597941	0.276211
gene-sll1730	sll1730	BAA17436.1	23.7	25.52	22.43	72.19	59.09	65.22	0.677	-0.562616	0.00107595	23.7	25.52	22.43	28.64	28.66	27.64	0.474	-1.07781	1.58937e-14	23.7	25.52	22.43	37.8	50.13	45.83	0.416	-1.26578	3.82075e-18
gene-sll1734	sll1734	BAA17433.1	27.2	32.6	33.84	17.25	17.37	15.58	0.129	-2.95246	5.95833e-48	27.2	32.6	33.84	7.21	5.73	7.53	0.087	-3.51918	4.01486e-118	27.2	32.6	33.84	13.87	13.51	14.02	0.096	-3.38118	3.78033e-103
gene-sll1735	sll1735	secreted protein MPB70	15.92	24.42	28.53	21.38	20.46	18.18	0.218	-2.19905	2.20132e-14	15.92	24.42	28.53	10.02	9.24	9.35	0.163	-2.61396	3.81531e-26	15.92	24.42	28.53	19.25	23.07	19.35	0.203	-2.30328	5.52298e-24
gene-sll1736	sll1736	BAA17431.1	9.86	9.06	11.23	26.42	9.99	28.02	0.52	-0.943142	0.011275	9.86	9.06	11.23	8.46	5.69	9.89	0.317	-1.6554	6.30479e-13	9.86	9.06	11.23	14.91	17.08	15.63	0.353	-1.5038	2.02181e-15
gene-sll1737	sll1737	BAA17427.1	44.86	47.9	39.84	75.73	63.17	85	0.418	-1.25865	1.12308e-12	44.86	47.9	39.84	79.33	75.28	74.92	0.692	-0.530943	3.97068e-06	44.86	47.9	39.84	155.13	186.63	216.38	0.94	-0.0885886	0.590455
gene-sll1738	sll1738	BAA17426.1	10.32	8	10.27	32.79	46.48	27.36	0.925	-0.112758	0.745892	10.32	8	10.27	26.49	29.8	32.32	1.242	0.312342	0.0997968	10.32	8	10.27	84.18	98.52	91.69	2.138	1.09609	3.43167e-12
gene-sll1739	sll1739	BAA17425.1	14.46	12.45	11.52	55.92	53.83	56.48	1.057	0.080529	0.671947	14.46	12.45	11.52	31.01	34.46	33.02	1.035	0.0494038	0.73791	14.46	12.45	11.52	80.56	89.76	91	1.495	0.579991	2.11026e-06
gene-sll1749	sll1749	BAA17084.1	11.39	10.14	10.58	53.96	45.02	49.63	1.128	0.174325	0.361343	11.39	10.14	10.58	28.83	24.01	25.7	0.984	-0.0239431	0.893675	11.39	10.14	10.58	61.55	67.05	54.91	1.258	0.331051	0.0235004
gene-sll1751	sll1751	BAA17082.1	6.84	6	7.3	15.93	22.96	23.82	0.807	-0.308482	0.426682	6.84	6	7.3	21.33	23.53	17.67	1.226	0.293407	0.366366	6.84	6	7.3	25.78	30.96	32.14	1.034	0.0488008	0.872967
gene-sll1752	sll1752	BAA17076.1	152.01	177.47	128.17	53.33	76.62	55.37	0.1	-3.31828	2.9107e-50	152.01	177.47	128.17	362.23	417.21	331.02	0.981	-0.0278976	0.858288	152.01	177.47	128.17	297	264.39	436.45	0.483	-1.04913	1.02165e-08
gene-sll1755	sll1755	BAA17704.1	2.11	1.92	1.56	10.68	12.13	11.06	1.484	0.569332	0.032639	2.11	1.92	1.56	7.02	6.02	6.92	1.439	0.525084	0.0271203	2.11	1.92	1.56	12.33	12.36	11.51	1.423	0.508951	0.0158028
gene-sll1757	sll1757	BAA17697.1	6.71	5.75	5.02	51.68	36.23	45.83	1.857	0.893016	1.80866e-06	6.71	5.75	5.02	26.13	21.1	21.05	1.579	0.658723	8.21359e-06	6.71	5.75	5.02	49.62	48.28	48.61	1.843	0.881826	1.82784e-10
gene-sll1758	sll1758	BAA17693.1	13.82	15.5	12.11	144.35	54.81	132.27	1.912	0.935169	0.00267618	13.82	15.5	12.11	39.54	37.33	35.7	1.097	0.134125	0.296687	13.82	15.5	12.11	45.66	54.95	52.11	0.804	-0.314374	0.0142523
gene-sll1761	sll1761	BAA17690.1	3.13	2.81	2.27	8.59	7.99	6.55	0.701	-0.512858	0.169444	3.13	2.81	2.27	5.31	4.72	4.78	0.719	-0.475034	0.211406	3.13	2.81	2.27	9.29	9.73	7.78	0.733	-0.448111	0.148808
gene-sll1762	sll1762	BAA17688.1	1.63	1.54	0.74	48.16	14.89	41.61	6.484	2.69698	3.82146e-11	1.63	1.54	0.74	4.92	5.01	5.48	1.589	0.668429	0.0280482	1.63	1.54	0.74	8.11	13.04	10.81	1.788	0.838388	0.00236329
gene-sll1763	sll1763	BAA17687.1	1.25	1.11	0.64	17.3	7.8	18.33	3.606	1.85033	0.000804437	1.25	1.11	0.64	3.62	3.98	4.89	1.628	0.703356	0.263462	1.25	1.11	0.64	4.28	7.66	6.67	1.401	0.486077	0.384068
gene-sll1764	sll1764	BAA17686.1	5.31	5.56	5.32	20.43	4.6	19.13	0.676	-0.565746	0.278421	5.31	5.56	5.32	15.21	12.87	12.85	1.004	0.0052704	0.987318	5.31	5.56	5.32	12.23	11.28	16.04	0.557	-0.843583	0.00206393
gene-sll1765	sll1765	BAA17685.1	12.97	13.65	11.1	41.14	30.86	43.55	0.774	-0.370201	0.145807	12.97	13.65	11.1	16.94	18.59	15.26	0.533	-0.907647	5.3691e-05	12.97	13.65	11.1	27.49	26.77	32.45	0.526	-0.92712	3.80428e-06
gene-sll1768	sll1768	OppB in a binding protein-dependent transport system	13.05	12.49	8.91	30.54	36.06	33.12	0.715	-0.483369	0.0259791	13.05	12.49	8.91	27.67	26.27	25.9	0.935	-0.0967411	0.553729	13.05	12.49	8.91	39.33	39.61	35.49	0.735	-0.444027	0.00332495
gene-sll1769	sll1769	BAA17673.1	8.55	7.21	8.46	70.64	41.73	54.93	1.695	0.761411	0.00231646	8.55	7.21	8.46	50.25	46.42	54.67	2.501	1.32271	2.40357e-16	8.55	7.21	8.46	75.98	85.67	84.57	2.277	1.18708	1.42964e-13
gene-sll1770	sll1770	ABC1-like	5.87	4.81	4.33	41.53	36.72	34.33	1.825	0.868046	8.72974e-07	5.87	4.81	4.33	45.66	43.11	49.46	3.726	1.89752	5.07773e-60	5.87	4.81	4.33	52.26	54.54	54.53	2.356	1.23647	1.09802e-21
gene-sll1771	sll1771	BAA17671.1	1.44	1.81	0.95	38.52	6.75	41	4.977	2.31531	2.70719e-05	1.44	1.81	0.95	4.84	4.29	3.7	1.222	0.289552	0.495137	1.44	1.81	0.95	7.28	7.49	9.17	1.262	0.335259	0.33232
gene-sll1773	sll1773	BAA17668.1	26.75	21.83	20.59	49.65	43.05	51.28	0.508	-0.976337	1.4169e-09	26.75	21.83	20.59	32.02	28.79	32.89	0.547	-0.870853	7.068e-15	26.75	21.83	20.59	37.74	40.16	39.58	0.374	-1.41943	1.55427e-32
gene-sll1774	sll1774	BAA17665.1	40.9	39.37	34.71	117.56	59.19	109.72	0.602	-0.731172	0.00312052	40.9	39.37	34.71	23.18	20.2	25.02	0.239	-2.06347	3.67932e-79	40.9	39.37	34.71	49.86	65.62	68.14	0.351	-1.51052	4.25564e-31
gene-sll1775	sll1775	BAA17664.1	10.72	10.05	9.03	32.42	31.27	30.07	0.763	-0.390767	0.0130296	10.72	10.05	9.03	18.84	18.79	22.48	0.815	-0.295246	0.0103775	10.72	10.05	9.03	31.87	33.86	32.35	0.717	-0.479277	2.30551e-05
gene-sll1780	sll1780	transposase	0	0	0	0	0	0.13	1.406	0.491766	0.925267	0	0	0	0	0	0	1	0	1	0	0	0	0	0	0	1	0	1
gene-sll1783	sll1783	BAA17646.1	2.7	2.44	3.28	131.98	66.95	106.23	9.077	3.18224	2.6e-23	2.7	2.44	3.28	7.49	6.74	5.93	0.954	-0.0679644	0.887252	2.7	2.44	3.28	29.68	46.77	32.46	2.955	1.563	4.83566e-08
gene-sll1784	sll1784	BAA17645.1	4.47	4.1	4.27	147.56	118.28	125.85	7.447	2.89667	5.06953e-59	4.47	4.1	4.27	9.96	8.04	8.35	0.826	-0.276489	0.213836	4.47	4.1	4.27	35.02	47.1	37.94	2.056	1.03997	1.0552e-09
gene-sll1785	sll1785	BAA17644.1	4.57	4.1	4.56	144.86	110.22	121.15	6.986	2.80442	1.02979e-45	4.57	4.1	4.56	9.53	7.43	7.58	0.744	-0.426913	0.095196	4.57	4.1	4.56	32.24	41.59	39.64	1.905	0.930069	8.3719e-07
gene-sll1786	sll1786	BAA17366.1	25.98	27.04	24.25	83.72	36.8	68.15	0.591	-0.759031	0.00569498	25.98	27.04	24.25	57.84	51.17	53.65	0.844	-0.244581	0.050186	25.98	27.04	24.25	40.74	39.24	48.89	0.37	-1.43539	2.17399e-23
gene-sll1791	sll1791	transposase	26.55	27.76	24.09	21.92	24.04	18.74	0.217	-2.20362	9.0817e-19	26.55	27.76	24.09	38.53	50.5	61.71	0.744	-0.426206	0.0639777	26.55	27.76	24.09	47.04	42.04	41.03	0.397	-1.33378	1.50867e-12
gene-sll1792	sll1792	transposase	7.68	7.78	7.3	58	68.94	53.15	1.945	0.959967	9.33112e-06	7.68	7.78	7.3	17.7	16.59	15.71	0.884	-0.17781	0.317958	7.68	7.78	7.3	54.54	59.86	52.03	1.612	0.688972	1.49726e-06
gene-sll1824	sll1824	BAA17317.1	74.98	72.91	69.81	259.83	295.45	217.94	0.883	-0.178708	0.410597	74.98	72.91	69.81	287.13	284.37	275.81	1.554	0.636283	8.65422e-11	74.98	72.91	69.81	329.89	340.76	317.2	1.015	0.0214884	0.868278
gene-sll1825	sll1825	aklaviketone reductase	17.16	14.83	10.66	86.44	118.9	81.18	1.693	0.759224	0.00421145	17.16	14.83	10.66	76.48	66.65	85.75	2.142	1.09878	3.4418e-13	17.16	14.83	10.66	190.93	205.33	153.59	2.894	1.53286	2.49848e-21
gene-sll1830	sll1830	BAA17146.1	5.49	5	4.89	33.94	30.5	28.32	1.472	0.557852	0.00484651	5.49	5	4.89	42.38	37.14	43.11	3.213	1.68372	1.16465e-34	5.49	5	4.89	31.1	29.82	26.39	1.251	0.323612	0.0566384
gene-sll1832	sll1832	BAA17144.1	62.31	57.09	55.2	256.6	167.46	215.64	0.918	-0.123068	0.562917	62.31	57.09	55.2	83.52	77.72	87.38	0.564	-0.82555	2.50146e-12	62.31	57.09	55.2	140	166.39	161.17	0.61	-0.712529	2.10725e-08
gene-sll1834	sll1834	BAA17138.1	11.99	13.48	11.45	33.02	29.31	34.95	0.651	-0.618184	0.00248348	11.99	13.48	11.45	8.79	8.94	9.98	0.3	-1.73841	5.67539e-20	11.99	13.48	11.45	23.64	25.83	20.99	0.425	-1.23367	1.46115e-13
gene-sll1835	sll1835	BAA17137.1	0.06	0.23	0.07	1.26	0.35	1.89	2.332	1.22151	0.307107	0.06	0.23	0.07	1.75	0.87	1.52	4.464	2.15832	0.0217112	0.06	0.23	0.07	0.83	1.03	0.47	1.395	0.480637	0.664343
gene-sll1837	sll1837	BAA17133.1	2.26	1.71	2.49	26.94	9.3	23.69	2.28	1.18927	0.00850082	2.26	1.71	2.49	4.8	4.3	4.66	0.852	-0.231162	0.604428	2.26	1.71	2.49	7.96	8.49	9.63	0.915	-0.128158	0.730516
gene-sll1845	sll1845	BAA18606.1	19.09	22.92	18.2	73.12	114.15	74.39	1.11	0.150542	0.641522	19.09	22.92	18.2	109.61	106.33	106.85	2.119	1.08346	1.4589e-13	19.09	22.92	18.2	181	173.64	176.43	2.017	1.01208	1.24478e-11
gene-sll1848	sll1848	BAA18602.1	1.92	2.12	1.73	11.16	8.36	9.06	1.203	0.266165	0.308533	1.92	2.12	1.73	6.67	5.54	5.43	1.235	0.304086	0.207346	1.92	2.12	1.73	10.48	10.83	9.4	1.167	0.222756	0.302497
gene-sll1849	sll1849	BAA18600.1	3.75	3.08	1.99	9.94	8.09	8.42	0.736	-0.441803	0.0827726	3.75	3.08	1.99	7.87	7.93	8.25	1.11	0.150725	0.493506	3.75	3.08	1.99	15.46	16.06	16.52	1.202	0.265845	0.169118
gene-sll1851	sll1851	BAA18597.1	1.21	0	0	0.74	0.72	0.25	0.365	-1.45533	0.480128	1.21	0	0	0	0.85	0.81	0.518	-0.948062	0.661702	1.21	0	0	0.71	2.11	1.2	0.776	-0.365915	0.814882
gene-sll1853	sll1853	BAA18595.1	4.89	3.05	3.8	14.16	21.98	8.76	0.98	-0.0290873	0.960915	4.89	3.05	3.8	10.74	9.64	17.6	1.274	0.348915	0.385514	4.89	3.05	3.8	45.15	40.71	45.87	2.595	1.37596	1.80658e-07
gene-sll1858	sll1858	BAA18591.1	3.36	3.59	2.69	19.29	16.42	16.28	1.309	0.387934	0.0467182	3.36	3.59	2.69	24.79	24.3	25.67	3.134	1.64796	4.45098e-37	3.36	3.59	2.69	20.69	21.93	19.47	1.407	0.492856	0.00116195
gene-sll1860	sll1860	transposase	1.83	1.82	1.29	6.85	8.43	5.39	1.037	0.0519783	0.911265	1.83	1.82	1.29	3.97	3.61	3.51	0.893	-0.162813	0.700775	1.83	1.82	1.29	9.77	11.25	9.57	1.374	0.458077	0.123558
gene-sll1861	sll1861	transposase	1.2	1.42	1.24	6.21	4.32	3.82	0.912	-0.13278	0.787167	1.2	1.42	1.24	2.42	2.69	3.63	0.904	-0.145925	0.76826	1.2	1.42	1.24	9.81	9.6	10.17	1.708	0.772332	0.0150413
gene-sll1862	sll1862	BAA18587.1	387.73	342.09	399.81	185.76	350.12	239.58	0.177	-2.50067	2.21919e-20	387.73	342.09	399.81	2674.5	2475.31	2774.15	2.759	1.46424	5.33705e-51	387.73	342.09	399.81	434.98	408.65	599.32	0.295	-1.7628	1.82504e-26
gene-sll1863	sll1863	BAA18586.1	145.32	121.51	117.14	74.19	64.33	81.71	0.146	-2.77891	1.23229e-60	145.32	121.51	117.14	992.36	851.51	1013.3	2.941	1.55608	9.29384e-59	145.32	121.51	117.14	82.31	74.58	128.03	0.171	-2.54503	6.02294e-41
gene-sll1864	sll1864	chloride channel protein	3.09	2.7	2.65	17.16	8.2	15.64	1.162	0.216752	0.471265	3.09	2.7	2.65	4.14	3.89	3.71	0.564	-0.827142	1.48461e-07	3.09	2.7	2.65	6.56	7.5	7.29	0.551	-0.860175	3.52557e-09
gene-sll1866	sll1866	BAA18231.1	8.17	7.55	6.1	30.9	45.96	29.88	1.225	0.292437	0.349084	8.17	7.55	6.1	25.23	25.55	24.67	1.383	0.467505	0.0150278	8.17	7.55	6.1	41.58	43.46	38.62	1.266	0.340262	0.058698
gene-sll1870	sll1870	ABC transporter	0.3	0.44	0	9.19	6.64	5.65	6.819	2.76955	4.28616e-05	0.3	0.44	0	6.29	4.85	5.65	8.563	3.09813	6.027e-07	0.3	0.44	0	5.42	6.72	6.12	5.211	2.38157	0.000103079
gene-sll1871	sll1871	sensory transduction histidine kinase	23.65	25.05	24.16	27.87	29.74	26.65	0.28	-1.83848	3.35052e-26	23.65	25.05	24.16	22.28	24.87	24.22	0.394	-1.34336	9.17105e-33	23.65	25.05	24.16	34.55	38.87	40.46	0.339	-1.56136	6.63926e-37
gene-sll1873	sll1873	BAA18221.1	58.05	70.38	56.96	360.29	207.65	316.2	1.19	0.251487	0.299304	58.05	70.38	56.96	219.72	208.03	209.7	1.362	0.446078	0.000223512	58.05	70.38	56.96	217.81	251.58	217.36	0.841	-0.249636	0.0728931
gene-sll1878	sll1878	ABC transporter	141.98	118.22	105.73	111.05	95.78	101.96	0.206	-2.27639	3.45243e-60	141.98	118.22	105.73	680.31	634.43	736.75	2.264	1.17859	1.54039e-40	141.98	118.22	105.73	656.27	724.8	615.92	1.203	0.266595	0.0201743
gene-sll1879	sll1879	BAA18212.1	8.02	6.96	6.66	53.87	44.29	46.85	1.626	0.701014	1.38275e-05	8.02	6.96	6.66	52.67	44.77	56.45	2.87	1.52094	3.03705e-39	8.02	6.96	6.66	68.86	82.99	78.07	2.321	1.21505	8.85548e-24
gene-sll1880	sll1880	BAA18211.1	14.41	15.23	15.39	48.3	69.5	41.41	0.882	-0.181248	0.565976	14.41	15.23	15.39	68.32	58.22	59.68	1.651	0.723284	1.05222e-06	14.41	15.23	15.39	134.45	159.34	182.5	2.367	1.24309	7.6578e-15
gene-sll1882	sll1882	BAA18209.1	140.73	151.02	148	143.69	49.05	150.34	0.187	-2.42161	3.6535e-13	140.73	151.02	148	54.42	58.92	60.19	0.158	-2.6631	1.26923e-135	140.73	151.02	148	49.15	59.81	58.84	0.084	-3.58207	4.24448e-183
gene-sll1884	sll1884	BAA18207.1	5.27	4.29	5.09	43.88	24.52	43.74	1.849	0.886511	0.00100871	5.27	4.29	5.09	22.68	19.01	30.8	1.985	0.98907	1.20764e-07	5.27	4.29	5.09	70.7	62.54	66.01	3.005	1.5875	9.84782e-23
gene-sll1885	sll1885	BAA18205.1	6.57	7.32	5.27	41.31	47.86	42.19	1.673	0.742451	0.000128672	6.57	7.32	5.27	15.9	13.48	14.66	0.93	-0.104351	0.466394	6.57	7.32	5.27	37.14	44.73	37.69	1.358	0.441204	0.00086254
gene-sll1886	sll1886	BAA18204.1	7.26	5.85	6.28	56.68	29.69	48.47	1.723	0.785177	0.00762838	7.26	5.85	6.28	21.3	19.97	20.42	1.269	0.343995	0.144774	7.26	5.85	6.28	30.31	33.68	31.45	1.112	0.153058	0.487993
gene-sll1888	sll1888	sensory transduction histidine kinase	4.73	4.82	3.75	60.68	35.71	53.84	2.734	1.45086	8.71814e-11	4.73	4.82	3.75	12.47	11.06	12.99	1.106	0.145979	0.434163	4.73	4.82	3.75	29.76	35.53	31.81	1.599	0.677413	6.55588e-06
gene-sll1891	sll1891	BAA18195.1	39.46	34.44	28.82	106.49	127.98	94.74	0.792	-0.336119	0.121244	39.46	34.44	28.82	178.26	197.96	210.44	2.306	1.2052	9.34158e-31	39.46	34.44	28.82	364.76	354.35	406.38	2.429	1.28017	2.28866e-25
gene-sll1892	sll1892	BAA18193.1	6.78	5.54	4.94	32.46	31.38	26.02	1.277	0.353256	0.116227	6.78	5.54	4.94	20.71	21.72	23.04	1.528	0.611918	0.000165604	6.78	5.54	4.94	78.05	72.36	74.42	2.883	1.52733	3.01104e-24
gene-sll1895	sll1895	BAA18187.1	3.11	2.23	2.23	71.4	93.01	67.7	7.519	2.91049	4.71718e-37	3.11	2.23	2.23	9.68	9.33	11.92	1.654	0.726329	8.23212e-06	3.11	2.23	2.23	69.41	73.03	53.27	5.658	2.50029	1.43733e-52
gene-sll1897	sll1897	BAA18184.1	13.4	11.43	10.87	24.27	23.62	23.74	0.493	-1.01935	2.80564e-08	13.4	11.43	10.87	18.17	19.64	22.15	0.675	-0.567086	0.000253326	13.4	11.43	10.87	49.69	49.09	46.97	0.905	-0.143359	0.350584
gene-sll1898	sll1898	BAA18182.1	3.72	3.09	3.3	94.61	39.76	84.58	5.208	2.38078	1.57814e-15	3.72	3.09	3.3	13.98	14.21	14.2	1.693	0.759261	3.19391e-05	3.72	3.09	3.3	25.87	30.38	26.64	1.804	0.851576	4.78302e-07
gene-sll1902	sll1902	BAA17892.1	3.86	4.12	3.01	9.3	8.34	7.75	0.563	-0.829264	0.00021471	3.86	4.12	3.01	2.68	2.69	3.52	0.326	-1.61814	3.72974e-13	3.86	4.12	3.01	7.65	8.91	10.31	0.536	-0.899618	2.65378e-06
gene-sll1905	sll1905	hybrid sensory kinase	18.15	16.53	15.67	51.99	48.2	48.25	0.713	-0.488943	0.00080434	18.15	16.53	15.67	25.34	25.68	25.92	0.618	-0.694193	1.41729e-13	18.15	16.53	15.67	34.57	39.07	36.22	0.474	-1.0773	3.55723e-25
gene-sll1906	sll1906	44.5 kD bacteriochlorophyll synthase subunit	3.8	4.06	3.88	24.05	19.99	23.35	1.392	0.477449	0.018013	3.8	4.06	3.88	13.77	11.81	12.79	1.317	0.397217	0.0201035	3.8	4.06	3.88	16.99	18.43	17.47	0.986	-0.0200853	0.915475
gene-sll1911	sll1911	BAA17280.1	7.91	11.32	10.12	12.09	19.84	12.27	0.392	-1.35003	0.000337914	7.91	11.32	10.12	25.63	17.47	17.68	0.808	-0.307472	0.346693	7.91	11.32	10.12	33.82	25.4	25.8	0.682	-0.552508	0.0398171
gene-sll1912	sll1912	BAA17278.1	5.02	5.64	7.49	29.05	28.6	24.33	1.231	0.300391	0.47895	5.02	5.64	7.49	13.5	14.95	12.91	0.888	-0.171401	0.722062	5.02	5.64	7.49	50.87	54.2	43.95	2.039	1.02756	0.000697289
gene-sll1913	sll1913	BAA17277.1	5.02	4.36	4.17	34.32	32.67	31.07	1.757	0.813034	1.63892e-06	5.02	4.36	4.17	21.47	19.14	19.45	1.793	0.842422	3.25105e-11	5.02	4.36	4.17	37.46	41.18	36.38	1.853	0.889839	5.01341e-12
gene-sll1915	sll1915	BAA17274.1	54.29	55.77	48.82	82.39	52.08	64.21	0.309	-1.6963	5.31416e-20	54.29	55.77	48.82	77.35	73.57	68.98	0.553	-0.855289	1.25399e-13	54.29	55.77	48.82	61.45	76.47	59.59	0.278	-1.84656	8.21295e-47
gene-sll1916	sll1916	BAA17273.1	8.52	10.46	6.94	17.66	16.59	18.17	0.503	-0.990181	5.86753e-05	8.52	10.46	6.94	12.42	12.35	11.34	0.555	-0.848693	0.00018088	8.52	10.46	6.94	27.22	23.36	22.57	0.634	-0.65848	0.00146798
gene-sll1920	sll1920	cation-transporting ATPase%3B E1-E2 ATPase	2.87	2.51	2.51	12.73	6.22	13.78	0.994	-0.00884458	0.981521	2.87	2.51	2.51	4.17	4.23	5.46	0.71	-0.494623	0.00646554	2.87	2.51	2.51	6.03	6.91	6.48	0.537	-0.897764	1.59401e-08
gene-sll1921	sll1921	BAA17267.1	26.53	20.25	18.3	52.67	62.96	45.86	0.613	-0.706358	0.0014882	26.53	20.25	18.3	67.29	56.26	75.4	1.233	0.302337	0.0244495	26.53	20.25	18.3	100.04	104.43	79.43	0.965	-0.0514924	0.767051
gene-sll1924	sll1924	BAA17261.1	6.93	7.05	6.85	14	16.2	16.95	0.553	-0.854274	9.31342e-05	6.93	7.05	6.85	12.92	12.39	11.63	0.714	-0.486411	0.003207	6.93	7.05	6.85	22.86	22.67	26.61	0.761	-0.393343	0.0164382
gene-sll1925	sll1925	BAA17250.1	17.24	18.65	18.47	25.78	18.64	26.67	0.319	-1.6505	5.82441e-16	17.24	18.65	18.47	10.67	12.26	11.98	0.257	-1.96044	9.52394e-37	17.24	18.65	18.47	12.63	15.93	14.1	0.173	-2.53402	8.82654e-62
gene-sll1926	sll1926	BAA17248.1	54.94	47.81	40.14	535.47	737.33	455.92	3.077	1.62161	1.73374e-11	54.94	47.81	40.14	312.65	292.82	310.14	2.547	1.34873	2.59857e-36	54.94	47.81	40.14	471.24	501.07	350.09	2.102	1.07146	1.25623e-12
gene-sll1927	sll1927	ABC transporter	4.54	5.82	4.7	51.67	33.25	51.15	2.169	1.11722	5.54906e-07	4.54	5.82	4.7	15.45	14.59	15.57	1.22	0.286355	0.0616298	4.54	5.82	4.7	26.74	32.41	23.68	1.194	0.255348	0.139105
gene-sll1930	sll1930	transposase	4.93	6.16	4.85	35.25	16.81	42.35	1.441	0.527049	0.140712	4.93	6.16	4.85	12.45	10.72	11.31	0.867	-0.205357	0.383635	4.93	6.16	4.85	19.45	23.62	30.6	1.024	0.0338001	0.893853
gene-sll1934	sll1934	BAA17120.1	3.27	3.12	3.08	13.94	10.74	11.16	0.938	-0.0929056	0.791871	3.27	3.12	3.08	14.77	14.43	19.06	2.035	1.02495	7.09388e-05	3.27	3.12	3.08	11.36	15.03	10.49	0.871	-0.199513	0.493336
gene-sll1938	sll1938	BAA17108.1	13.19	11.39	10.7	35.42	18.37	26.35	0.558	-0.840567	0.00122963	13.19	11.39	10.7	23.98	25.49	25.92	0.856	-0.225118	0.213546	13.19	11.39	10.7	23.23	22.74	23.69	0.442	-1.1771	1.06443e-12
gene-sll1939	sll1939	BAA17106.1	9.55	7.59	7.18	36.94	31.46	28.74	0.993	-0.0102777	0.974087	9.55	7.59	7.18	33.09	35.11	38.79	1.758	0.81407	7.25003e-06	9.55	7.59	7.18	31.51	39.54	35.42	0.983	-0.0251673	0.907553
gene-sll1940	sll1940	BAA17105.1	3.98	1.76	2.69	21.84	7.65	21.47	1.538	0.620992	0.263706	3.98	1.76	2.69	11.83	11.19	11.42	1.616	0.692175	0.100126	3.98	1.76	2.69	12.24	12.37	11.2	0.985	-0.0210872	0.961144
gene-sll1942	sll1942	BAA17101.1	0.96	0.61	1.11	29.38	7.25	22.22	5.252	2.39284	6.57498e-07	0.96	0.61	1.11	7.59	6.82	7.98	3.396	1.76401	1.19606e-08	0.96	0.61	1.11	8.81	11.02	10.86	2.552	1.35168	5.71587e-06
gene-sll1945	sll1945	BAA17089.1	68.35	71.07	61.94	130.33	169.64	117.68	0.506	-0.982339	4.82117e-06	68.35	71.07	61.94	199.5	200.99	204.01	1.212	0.277175	0.00221715	68.35	71.07	61.94	217.18	264.46	215.8	0.752	-0.411187	0.000275414
gene-sll1946	sll1946	BAA17087.1	3.54	2.49	2.12	6.03	7.39	5.55	0.571	-0.80872	0.00152142	3.54	2.49	2.12	4.66	4.52	4.48	0.682	-0.552142	0.00191028	3.54	2.49	2.12	5.97	7.01	6.94	0.535	-0.902892	1.37579e-07
gene-sll1949	sll1949	BAA17873.1	95.73	77	70.74	178.23	309.4	147.79	0.655	-0.610543	0.0537823	95.73	77	70.74	168.99	155.62	176.97	0.828	-0.272239	0.0101112	95.73	77	70.74	305.3	354.92	295.12	0.873	-0.195982	0.119717
gene-sll1950	sll1950	BAA17872.1	17.01	16.57	14.77	40.61	34.14	35.89	0.559	-0.839737	1.41927e-07	17.01	16.57	14.77	33.01	26.04	30.33	0.743	-0.428438	0.00117944	17.01	16.57	14.77	33.8	36.55	34.77	0.479	-1.06166	2.18463e-17
gene-sll1951	sll1951	hemolysin	48.66	54.03	50.45	343.57	275.16	322.9	1.471	0.55649	0.000769271	48.66	54.03	50.45	82.03	79.78	81.92	0.64	-0.642915	2.77536e-10	48.66	54.03	50.45	122.95	148.08	139.14	0.576	-0.794661	4.09308e-11
gene-sll1954	sll1954	BAA17868.1	121.73	112.05	105.63	108.5	119.04	122.19	0.258	-1.95366	3.50419e-33	121.73	112.05	105.63	173.07	169.14	175.36	0.608	-0.718862	3.63033e-14	121.73	112.05	105.63	245.9	252.17	310.02	0.538	-0.894566	1.75652e-11
gene-sll1956	sll1956	BAA17867.1	6.26	4.5	4.71	10.3	11.54	9.97	0.507	-0.980461	0.000113876	6.26	4.5	4.71	8.55	8.7	9.81	0.705	-0.505244	0.0207509	6.26	4.5	4.71	23.08	20.51	31.96	1.088	0.121635	0.624242
gene-sll1960	sll1960	BAA17859.1	0.38	0.58	0.26	25.58	13.08	24.13	13.082	3.70954	1.24132e-06	0.38	0.58	0.26	4.56	4.61	4.04	4.152	2.05373	0.0279252	0.38	0.58	0.26	12.22	9.5	9.96	5.981	2.58038	0.000679106
gene-sll1961	sll1961	BAA17858.1	10.46	11.32	10.5	42.93	39.47	34.79	0.883	-0.178772	0.387245	10.46	11.32	10.5	26.04	25.51	27.48	0.984	-0.0231859	0.892439	10.46	11.32	10.5	47.98	52.04	50.61	1.024	0.0343687	0.827577
gene-sll1965	sll1965	BAA17409.1	6.56	6.69	5.87	22.17	19.06	20.13	0.783	-0.352562	0.0736211	6.56	6.69	5.87	12.09	11.93	11.51	0.748	-0.418336	0.0155917	6.56	6.69	5.87	19.23	21.09	22.88	0.728	-0.45896	0.0046723
gene-sll1967	sll1967	BAA17405.1	29.59	26.26	22.49	42.03	51.38	42.99	0.427	-1.22705	6.65626e-11	29.59	26.26	22.49	42.2	43.59	45.19	0.677	-0.5636	1.77891e-08	29.59	26.26	22.49	68	71.67	80.15	0.616	-0.698781	5.53027e-09
gene-sll1969	sll1969	BAA17403.1	3.13	2.43	2.79	15.49	10.85	16.65	1.275	0.350373	0.303851	3.13	2.43	2.79	9.12	8.13	8.07	1.217	0.283451	0.374243	3.13	2.43	2.79	22.86	25.12	29.35	2.079	1.05591	1.01385e-05
gene-sll1971	sll1971	BAA17400.1	2.38	1.27	1.74	11.17	13.02	8.78	1.501	0.586287	0.0757243	2.38	1.27	1.74	10.81	10.26	9.75	2.321	1.21456	3.15061e-08	2.38	1.27	1.74	18.31	18.62	17.32	2.222	1.15156	4.00424e-08
gene-sll1973	sll1973	BAA17999.1	17.43	14.42	13.37	59.94	33.88	43.79	0.742	-0.430835	0.0668794	17.43	14.42	13.37	30.29	27.12	30.5	0.782	-0.354787	0.0117877	17.43	14.42	13.37	43.41	46.91	35.15	0.615	-0.701794	5.20818e-06
gene-sll1979	sll1979	BAA17987.1	4.01	3.18	2.54	34.7	18.18	30.17	2.132	1.09192	0.00224458	4.01	3.18	2.54	6.57	5.93	7.08	0.796	-0.328492	0.416712	4.01	3.18	2.54	18.95	17.04	16.14	1.214	0.279795	0.366923
gene-sll1982	sll1982	transposase	14.46	15.63	12.98	96.47	11.83	126.58	1.323	0.404	0.698771	14.46	15.63	12.98	14.59	15.05	14.07	0.406	-1.29943	2.71366e-14	14.46	15.63	12.98	18.4	20.49	27.9	0.347	-1.52531	5.39928e-16
gene-sll1983	sll1983	transposase	30.52	37.75	37.1	79.19	9.04	53.87	0.359	-1.47725	0.0821291	30.52	37.75	37.1	62.33	89.93	83.11	0.866	-0.208308	0.376948	30.52	37.75	37.1	63.93	44.75	46.32	0.36	-1.4756	3.92144e-13
gene-sll1984	sll1984	transposase	0	0	0	0	0	0	1	0	1	0	0	0	0.07	0.02	0	1	0	1	0	0	0	0	0	0.02	1	0	1
gene-sll1985	sll1985	transposase	21.53	20.55	15.28	27.62	33.35	29.69	0.389	-1.36262	1.40906e-12	21.53	20.55	15.28	16.06	17.39	16.58	0.353	-1.50174	3.55091e-35	21.53	20.55	15.28	41.53	41.52	50.38	0.513	-0.963853	5.60203e-12
gene-sll1988	sll1988	BAA17974.1	19.53	17.69	19.34	50.01	35.05	45.71	0.556	-0.847298	5.61267e-06	19.53	17.69	19.34	29.32	31.07	31.63	0.654	-0.611898	2.64978e-07	19.53	17.69	19.34	42.85	49.59	50.19	0.549	-0.866208	2.09256e-11
gene-sll1995	sll1995	BAA18066.1	1.24	0.98	0.81	5.51	2.13	4.9	1.009	0.0135719	0.98172	1.24	0.98	0.81	2.86	2.95	3.58	1.245	0.316189	0.460082	1.24	0.98	0.81	3.13	3.32	3.84	0.751	-0.412265	0.274278
gene-sll1997	sll1997	transposase	16.29	13.81	7	10.66	22.12	11.35	0.307	-1.7056	4.22979e-05	16.29	13.81	7	29.37	29	27.49	0.907	-0.140765	0.628067	16.29	13.81	7	48.51	36.31	50.26	0.839	-0.252471	0.360998
gene-sll1998	sll1998	transposase	0.19	0.27	0.29	0.8	0.11	2.04	0.957	-0.0634031	0.961852	0.19	0.27	0.29	0.35	1.09	0.15	0.833	-0.263459	0.816647	0.19	0.27	0.29	1.95	1.02	0.89	1.154	0.20717	0.799638
gene-sll1999	sll1999	transposase	0	0.08	0.05	2.54	0	3.04	10.269	3.36016	0.0959525	0	0.08	0.05	2.36	3.56	0.45	18.298	4.19362	0.0082342	0	0.08	0.05	3.4	4.03	2.03	15.484	3.95273	0.0054509
gene-sll2002	sll2002	BAA17726.1	1.67	0.98	1.16	13.94	11.37	11.34	2.363	1.24041	6.77743e-05	1.67	0.98	1.16	7.78	8.23	9.23	2.676	1.41989	4.88592e-07	1.67	0.98	1.16	11.08	12.37	9.27	1.902	0.927893	0.000857545
gene-sll2003	sll2003	BAA17724.1	4.9	4.86	4.87	12.95	12.29	11.87	0.614	-0.704091	0.000212108	4.9	4.86	4.87	9.14	9.54	9.72	0.783	-0.353201	0.0223083	4.9	4.86	4.87	10.79	12.77	11.41	0.52	-0.94281	1.58409e-10
gene-sll2006	sll2006	BAA17719.1	10.37	8.42	10.19	24.32	14.47	24.64	0.604	-0.727348	0.0763763	10.37	8.42	10.19	19.4	10.35	14.11	0.579	-0.787698	0.0548136	10.37	8.42	10.19	25.23	30.81	24.44	0.695	-0.525067	0.103581
gene-sll2007	sll2007	BAA17718.1	18.75	16.71	13.9	37.93	44.54	33.42	0.582	-0.782146	0.000298706	18.75	16.71	13.9	29.08	29.14	32.2	0.736	-0.442054	0.00155275	18.75	16.71	13.9	58.08	59.48	58.62	0.793	-0.334222	0.0151613
gene-sll2008	sll2008	processing protease	52.53	51.87	45.28	64.97	39.64	50.23	0.25	-2.00048	2.42999e-28	52.53	51.87	45.28	140.93	133.29	128.51	1.085	0.118052	0.256433	52.53	51.87	45.28	47.99	44.62	49.38	0.209	-2.26126	6.38203e-83
gene-sll2009	sll2009	processing protease	14.77	14.47	12.6	27.74	36.47	24.58	0.521	-0.940726	4.57642e-05	14.77	14.47	12.6	75.72	73.45	81.53	2.222	1.15186	2.07458e-29	14.77	14.47	12.6	38.23	42.59	44.33	0.656	-0.608014	1.15384e-06
gene-sll2011	sll2011	BAA17712.1	0.89	0.73	1.01	5.85	6.19	7.58	1.857	0.892935	0.0552281	0.89	0.73	1.01	3.43	3.58	3.52	1.609	0.686565	0.160593	0.89	0.73	1.01	11.11	11.8	10.71	2.877	1.52437	1.61845e-05
[truncated: 1,733 more rows]
