# Supplementary material for: Phosphorus deficiency alleviates iron limitation in Synechocystis cyanobacteria through direct PhoB-mediated gene regulation
Source: Nat Commun. 2024 May 24;15:4426. doi: 10.1038/s41467-024-48847-4 (PMC11126600; doi:10.1038/s41467-024-48847-4)
Supplement: Supplementary file 6 — Supplementary Data 3 [file 41467_2024_48847_MOESM6_ESM.xlsx]

## Sheet: Supplementary Data 3
Supplementary Data 3. List of the differentially expressed genes specific to −Fe−P.
Gene_id	Gene name	Gene description	WT_P_lim/WT_Replete			WT_Fe_lim/WT_Replete			WT_Co_lim/WT_Replete
			FC(WT_P_lim/WT_Replete)	Log2FC(WT_P_lim/WT_Replete)	Padjust	FC(WT_Fe_lim/WT_Replete)	Log2FC(WT_Fe_lim/WT_Replete)	Padjust	FC(WT_Co_lim/WT_Replete)	Log2FC(WT_Co_lim/WT_Replete)	Padjust
gene-slr0704	slr0704	transposase	25.99	4.6999	0.298478	14.51	3.85902	0.0648471	95.59	6.57879	5.27899e-07
gene-slr5085	slr5085	unknown protein	2.385	1.25419	0.618494	0.181	-2.46595	0.55184	18.263	4.19089	0.000500542
gene-ssr5019	ssr5019	BAD01789.1	11.124	3.47564	0.0991517	2.084	1.05953	0.84485	12.336	3.62477	0.0424127
gene-slr2110	slr2110	BAA18047.1	9.295	3.21638	0.139345	7.55	2.91639	0.224561	12.037	3.58936	0.0378205
gene-sll0678	sll0678	BAA10735.1	9.418	3.23539	0.0573168	4.623	2.20873	0.342377	10.895	3.44555	0.0221803
gene-slr6045	slr6045	BAD02102.1	2.697	1.43154	0.578528	5.226	2.38562	0.281966	9.231	3.20653	0.0400982
gene-sll5003	sll5003	BAD01773.1	2.02	1.01467	0.202756	1.566	0.646854	0.472585	6.199	2.63204	3.26516e-07
gene-rimI	rimI	ribosomal-protein-alanine acetyltransferase	1.679	0.747398	0.00685029	1.686	0.753407	0.000764214	5.906	2.56213	3.20338e-51
gene-ssr1698	ssr1698	BAA17155.1	3.069	1.61798	0.0993307	2.666	1.41451	0.149992	4.448	2.15318	0.00304348
gene-sll6069	sll6069	BAD02126.1	0.729	-0.456331	0.140291	0.912	-0.132384	0.487925	4.417	2.14308	4.56385e-07
gene-sll6010	sll6010	BAD02067.1	0.729	-0.456331	0.140291	0.912	-0.132384	0.487925	4.417	2.14308	4.56385e-07
gene-slr5018	slr5018	BAD01788.1	3.333	1.73682	0.0545348	3.579	1.83941	0.050465	4.225	2.07893	0.00643122
gene-cpcG-2	cpcG	phycobilisome rod-core linker polypeptide%3B CpcG	2.062	1.04383	0.0913237	1.194	0.256178	0.711422	3.962	1.98638	3.65229e-07
gene-ssl3044	ssl3044	hydrogenase component	0.777	-0.36381	0.381293	1.783	0.83438	2.96702e-05	3.938	1.97734	7.30981e-30
gene-sll7033	sll7033	BAD01935.1	1.801	0.848521	0.415632	1.94	0.956231	0.372332	3.9	1.9633	0.00838096
gene-ssr1766	ssr1766	BAA16931.1	2.373	1.24647	0.0530059	1.502	0.586878	0.436685	3.8	1.92611	0.000114609
gene-sll0811	sll0811	BAA18126.1	0.985	-0.0219917	0.990172	0.868	-0.204847	0.917528	3.731	1.89963	0.0445456
gene-ssr6003	ssr6003	BAD02060.1	1.127	0.172338	0.816312	1.216	0.282556	0.718714	3.693	1.88468	1.88883e-05
gene-sll5089	sll5089	unknown protein	1.523	0.607084	0.30934	1.822	0.86517	0.0996813	3.549	1.82738	1.01993e-06
gene-ssr1256	ssr1256	BAA18755.1	1.99	0.992644	0.0123785	1.211	0.276557	0.460771	3.473	1.79628	1.92128e-11
gene-sll5006	sll5006	unknown protein	0.83	-0.268986	0.784782	1.042	0.0589448	0.953937	3.353	1.74558	0.000812244
gene-slr1069	slr1069	BAA16921.1	1.669	0.7392	0.0327427	1.42	0.505689	0.115061	3.343	1.74101	1.06441e-13
gene-sll0479	sll0479	BAA10588.1	2.311	1.20837	0.28002	2.497	1.31993	0.191023	3.277	1.71239	0.0334563
gene-sll5090	sll5090	unknown protein	1.319	0.399223	0.340324	1.39	0.475012	0.234675	3.221	1.68746	2.63641e-08
gene-sll0914	sll0914	BAA18404.1	2.16	1.11076	0.212521	2.217	1.14859	0.189364	3.209	1.68233	0.0088725
gene-slr0065	slr0065	BAA10294.1	1.94	0.955827	0.0403469	1.011	0.0162856	0.979282	3.112	1.6378	4.11233e-06
gene-clpB	clpB	ClpB protein	1.032	0.0455032	0.892599	0.546	-0.872627	3.76049e-11	3.103	1.6335	3.46822e-21
gene-slr6043	slr6043	BAD02100.1	1.867	0.900822	0.00145123	1.652	0.723792	0.00155898	3.083	1.6245	5.12598e-18
gene-slr6041	slr6041	two-component sensor histidine kinase	1.396	0.481422	0.0831498	1.162	0.217052	0.310478	2.978	1.57453	6.69156e-20
gene-sll0810	sll0810	BAA18127.1	1.714	0.777112	0.000781504	1.22	0.286413	0.101818	2.97	1.57026	1.28202e-28
gene-sll1892	sll1892	BAA18193.1	1.298	0.376691	0.10195	1.577	0.657271	5.45964e-05	2.932	1.55181	5.1407e-24
gene-sll2011	sll2011	BAA17712.1	1.885	0.914787	0.0537423	1.66	0.731525	0.13728	2.924	1.54778	1.58294e-05
gene-slr1362	slr1362	BAA17575.1	1.76	0.815718	0.0130851	1.894	0.921712	0.000519654	2.899	1.53535	1.13302e-11
gene-sll5075	sll5075	BAD01845.1	1.421	0.506939	0.606322	1.145	0.195976	0.856367	2.897	1.5347	0.0120737
gene-sll1455	sll1455	BAA17487.1	0.768	-0.381158	0.401469	1.69	0.757071	0.0226326	2.886	1.52932	1.60549e-09
gene-ssr3465	ssr3465	BAA17107.1	0.556	-0.846918	0.000149601	1.363	0.446799	0.0113082	2.852	1.51206	3.79362e-18
gene-fecB-2	fecB	iron(III) dicitrate-binding periplasmic protein	1.542	0.624431	0.197496	1.996	0.997222	0.0386315	2.794	1.48249	2.99339e-05
gene-sll0005	sll0005	ABC1-like	0.945	-0.0817347	0.794109	1.454	0.540505	7.0816e-06	2.748	1.4585	1.04779e-33
gene-infC	infC	initiation factor IF-3	1.965	0.974806	6.19647e-07	1.281	0.357405	0.00383524	2.694	1.4296	1.45338e-22
gene-sll0651	sll0651	transposase	1.03	0.0429028	0.966292	1.677	0.745507	0.111445	2.67	1.41699	0.000128315
gene-sll1853	sll1853	BAA18595.1	0.996	-0.00544879	0.992512	1.315	0.394533	0.331067	2.639	1.39984	1.80431e-07
gene-slr1258	slr1258	BAA17852.1	1.118	0.16052	0.487599	1.397	0.48221	0.00219105	2.603	1.37995	7.08755e-15
gene-ssl2749	ssl2749	BAA18038.1	2.782	1.47627	0.0678297	2.828	1.49954	0.061298	2.602	1.37976	0.0442393
gene-sll0525	sll0525	BAA10878.1	0.815	-0.294316	0.35838	0.849	-0.236453	0.40699	2.549	1.34972	1.9152e-12
gene-sll1675	sll1675	BAA16801.1	1.921	0.942218	0.00712544	1.29	0.367482	0.318489	2.547	1.34865	1.73941e-07
gene-slr1245	slr1245	transcriptional regulator	1.382	0.467243	0.454328	0.981	-0.0281686	0.968276	2.54	1.34463	0.000641019
gene-ycf21	ycf21	ycf21 gene product	1.855	0.891474	0.259388	2.38	1.25103	0.0919232	2.522	1.33481	0.0354909
gene-sll1510	sll1510	BAA17001.1	1.053	0.0748238	0.882385	1.785	0.835857	0.0295421	2.515	1.33049	2.71341e-05
gene-slr0023	slr0023	BAA10783.1	1.643	0.716666	0.107351	1.102	0.140508	0.802749	2.496	1.3194	6.99238e-05
gene-slr2117	slr2117	BAA18054.1	1.937	0.954037	0.0184204	1.082	0.113458	0.843497	2.481	1.31111	2.97904e-05
gene-sll0888	sll0888	BAA10441.1	0.939	-0.0903362	0.770049	1.329	0.410871	0.0186232	2.438	1.28563	5.40141e-18
gene-sll1037	sll1037	BAA16765.1	1.782	0.833315	0.000341688	1.71	0.774239	6.73591e-07	2.427	1.27929	9.84483e-17
gene-slr2017	slr2017	BAA17264.1	1.421	0.506525	0.0109478	1.377	0.461008	0.000125286	2.419	1.27441	4.20682e-25
gene-slr0919	slr0919	BAA10467.1	1.566	0.6475	0.023931	1.585	0.664153	8.23874e-05	2.415	1.27174	1.84517e-17
gene-sll1880	sll1880	BAA18211.1	0.896	-0.158321	0.63231	1.703	0.768295	2.608e-07	2.404	1.2653	5.09922e-15
gene-slr0491	slr0491	BAA10321.1	1.296	0.374416	0.512355	1.74	0.798863	0.0238192	2.404	1.26551	5.69454e-06
gene-slr1192	slr1192	zinc-containing alcohol dehydrogenase family	1.984	0.988101	2.07148e-08	1.544	0.627056	8.87421e-08	2.385	1.25427	2.42928e-23
gene-slr2018	slr2018	BAA17265.1	1.556	0.637642	0.000146903	1.384	0.469058	2.14498e-06	2.34	1.22662	1.20913e-29
gene-dcoH	dcoH	pterin-4a-carbinolamine dehydratase	1.197	0.259938	0.503751	1.817	0.86123	5.95228e-05	2.338	1.22533	1.59898e-10
gene-slr5017	slr5017	BAD01787.1	1.175	0.232748	0.745453	1.243	0.313832	0.672163	2.329	1.21984	0.00982332
gene-slr2077	slr2077	BAA17412.1	1.738	0.797212	5.43112e-05	1.616	0.692652	2.16287e-05	2.331	1.22082	1.86905e-12
gene-slr0553	slr0553	BAA10873.1	1.875	0.906977	0.0487593	1.654	0.72603	0.113043	2.329	1.21944	0.000508149
gene-sll0406	sll0406	BAA10254.1	1.259	0.332299	0.217907	1.028	0.0392667	0.869469	2.317	1.21257	2.02082e-15
gene-slr0771	slr0771	BAA10113.1	1.733	0.792914	0.178704	1.932	0.950309	0.099828	2.317	1.21197	0.00792719
gene-ssr2315	ssr2315	BAA17190.1	1.075	0.1047	0.881941	1.672	0.741504	0.234385	2.302	1.20275	0.00592733
gene-slr0095	slr0095	O-methyltransferase	1.891	0.919306	0.00451956	0.797	-0.327832	0.340928	2.298	1.20014	8.55579e-07
gene-acp	acp	acyl carrier protein	1.558	0.639783	0.0928839	1.643	0.716433	0.0325387	2.285	1.19248	1.00939e-05
gene-slr0821	slr0821	BAA18136.1	0.728	-0.458721	0.0712266	1.649	0.721982	9.41359e-07	2.28	1.18879	9.36529e-13
gene-trpC	trpC	indole-3-glycerol phosphate synthase	1.985	0.988851	0.00232266	1.677	0.746263	0.0134812	2.274	1.18497	6.06519e-06
gene-sll0832	sll0832	BAA10514.1	1.144	0.194674	0.763967	1.674	0.743627	0.160863	2.269	1.18233	0.00396396
gene-slr0635	slr0635	BAA10353.1	1.773	0.825843	0.00250328	1.395	0.479859	0.00888226	2.266	1.18026	1.62568e-12
gene-sll1232	sll1232	BAA18083.1	1.502	0.586918	0.136598	1.709	0.772958	0.0308749	2.252	1.17145	3.25932e-05
gene-slr1236	slr1236	BAA17523.1	0.877	-0.189321	0.464836	1.305	0.38405	0.0185944	2.248	1.1686	1.11102e-13
gene-sll1250	sll1250	BAA18164.1	1.177	0.234932	0.778994	1.812	0.857763	0.217474	2.241	1.16394	0.0317873
gene-sll1318	sll1318	BAA16748.1	1.621	0.696836	0.14811	1.458	0.544308	0.295576	2.239	1.16268	0.00165526
gene-slr1840	slr1840	BAA17448.1	1.937	0.954096	0.00210982	1.564	0.645128	0.0149469	2.235	1.15996	8.70452e-08
gene-slr2115	slr2115	BAA18052.1	1.992	0.994565	0.00353853	1.411	0.496363	0.0740557	2.226	1.15422	3.16961e-06
gene-slr1073	slr1073	BAA16925.1	1.378	0.462723	0.0501024	1.347	0.430213	0.00156021	2.226	1.15448	2.62873e-20
gene-sll0095	sll0095	ABC1-like	1.78	0.831611	0.00232266	1.725	0.786648	0.000456067	2.21	1.14431	1.13684e-08
gene-sll0614	sll0614	BAA10349.1	1.661	0.731851	0.0679793	1.593	0.671521	0.0995391	2.21	1.14435	0.000160245
gene-slr0852	slr0852	BAA17788.1	0.794	-0.332731	0.163182	0.939	-0.0912536	0.577499	2.201	1.13829	4.76045e-16
gene-slr0252	slr0252	BAA16718.1	2.028	1.02041	0.0667468	1.568	0.649069	0.249696	2.198	1.13611	0.0173056
gene-slr1148	slr1148	BAA17305.1	1.467	0.552462	0.357226	1.179	0.237562	0.736178	2.193	1.13263	0.0230272
gene-sll0101	sll0101	BAA10639.1	1.557	0.638746	0.127167	1.56	0.641234	0.0568261	2.183	1.12618	0.000143285
gene-sll1738	sll1738	BAA17426.1	0.939	-0.090204	0.806402	1.281	0.35697	0.0618201	2.172	1.11887	2.85798e-12
gene-ssr3188	ssr3188	BAA17698.1	1.842	0.881621	0.000317333	1.508	0.592203	0.00314593	2.171	1.11848	2.1539e-10
gene-slr1215	slr1215	BAA17397.1	1.59	0.668798	0.02311	1.257	0.329728	0.101701	2.163	1.11277	1.41713e-10
gene-slr1676	slr1676	BAA18358.1	1.144	0.194147	0.496153	0.973	-0.0401088	0.845339	2.155	1.10787	8.19976e-14
gene-ssr0536	ssr0536	BAA10040.1	1.026	0.0372344	0.902813	1.159	0.212438	0.0500894	2.134	1.09378	6.67581e-19
gene-slr1436	slr1436	BAA17542.1	1.288	0.365391	0.512629	1.343	0.425319	0.343706	2.135	1.09391	0.00069167
gene-slr1772	slr1772	BAA16780.1	1.369	0.453094	0.0285486	1.282	0.357894	0.0442247	2.128	1.08939	4.25681e-13
gene-sll1969	sll1969	BAA17403.1	1.295	0.372555	0.286492	1.256	0.328477	0.304022	2.112	1.07876	8.64042e-06
gene-slr0243	slr0243	BAA16705.1	1.313	0.392495	0.137821	0.767	-0.382091	0.16408	2.1	1.07021	9.62014e-08
gene-slr2016	slr2016	BAA17263.1	1.68	0.748724	0.00247524	1.377	0.461047	0.022814	2.095	1.06714	1.69318e-08
gene-grxC	grxC	glutaredoxin 3	1.823	0.865921	0.00139123	1.304	0.383295	0.151959	2.095	1.06688	3.93113e-07
gene-sll1107	sll1107	BAA18838.1	1.631	0.705601	0.056861	1.904	0.9289	9.23265e-06	2.093	1.06563	1.50423e-07
gene-ssl1004	ssl1004	BAA10879.1	0.908	-0.139285	0.634557	1.126	0.171084	0.508314	2.072	1.05129	2.18104e-07
gene-sll1912	sll1912	BAA17278.1	1.251	0.323016	0.460738	0.916	-0.126605	0.806565	2.071	1.05051	0.00064911
gene-slr2019	slr2019	ABC transporter	1.923	0.943242	0.000172851	1.587	0.666231	0.000421912	2.069	1.04886	5.65548e-09
gene-sll1381	sll1381	BAA18250.1	1.657	0.728232	0.00234747	1.574	0.654522	0.000310851	2.073	1.05151	1.12761e-07
gene-sll0788	sll0788	BAA10710.1	1.37	0.454311	0.12278	1.059	0.08333	0.713601	2.071	1.05026	4.99458e-07
gene-sll1344	sll1344	BAA18631.1	1.914	0.936926	0.000165257	1.673	0.742838	0.000146475	2.069	1.0488	2.00035e-09
gene-slr1690	slr1690	BAA18385.1	1.883	0.912964	0.000473838	1.326	0.406918	0.137127	2.059	1.04165	3.85301e-07
gene-slr1062	slr1062	BAA16914.1	1.412	0.497557	0.222001	0.935	-0.0971611	0.812551	2.052	1.03683	0.000121457
gene-yefA	yefA	GDP-D-mannose dehydratase	1.451	0.536893	0.0123251	0.969	-0.0455306	0.792467	2.051	1.0365	4.78632e-16
gene-slr1222	slr1222	BAA17504.1	1.334	0.416042	0.0911278	1.605	0.682519	0.000205707	2.047	1.03357	1.55678e-09
gene-slr0992	slr0992	BAA18620.1	0.634	-0.658278	0.0878123	1.427	0.512653	0.0717611	2.051	1.03653	1.50201e-05
gene-slr1150	slr1150	BAA17307.1	0.78	-0.358481	0.111877	1.981	0.985971	1.99066e-18	2.045	1.032	1.15063e-16
gene-sll1609	sll1609	BAA17903.1	1.325	0.405878	0.142377	1.137	0.185626	0.294286	2.042	1.0299	2.89912e-11
gene-sll0896	sll0896	Holliday juction resolvase%3B RuvC	1.245	0.315819	0.609861	1.599	0.677424	0.169163	2.037	1.02627	0.00744025
gene-ssl3451	ssl3451	BAA17314.1	1.935	0.952197	0.0777881	1.275	0.350456	0.549935	2.037	1.0264	0.0181159
gene-slr0960	slr0960	BAA18427.1	1.874	0.906102	0.00117248	0.939	-0.0905021	0.760101	2.034	1.02456	1.42139e-07
gene-pntB	pntB	pyridine nucleotide transhydrogenase beta subunit	1.055	0.0770351	0.731307	0.639	-0.646516	3.03179e-08	0.499	-1.00163	1.12865e-13
gene-purH	purH	phosphoribosyl aminoimidazole carboxy formyl formyltransferase/inosinemonophosphate cyclohydrolase%3B PUR-H(J)	1.927	0.946231	0.0207993	1.128	0.173241	0.515587	0.499	-1.00182	1.70277e-05
gene-slr7011	slr7011	unknown protein	0.505	-0.984387	2.85655e-05	0.529	-0.917693	1.37118e-10	0.498	-1.00667	5.97143e-11
gene-sll0456	sll0456	BAA10324.1	0.747	-0.420136	0.0868569	0.837	-0.256234	0.200453	0.497	-1.00832	2.01049e-08
gene-slr1470	slr1470	BAA18243.1	0.741	-0.431596	0.0219073	0.805	-0.313524	0.0189173	0.496	-1.01123	6.4574e-14
gene-ccsA	ccsA	c-type cytochrome synthesis protein	0.505	-0.985381	1.10223e-08	0.762	-0.391838	0.000106223	0.493	-1.02101	4.77374e-21
gene-sll0930	sll0930	BAA16885.1	0.563	-0.827728	0.00119073	0.788	-0.343765	0.108374	0.492	-1.02232	2.50383e-07
gene-prk	prk	phosphoribulokinase	0.733	-0.448515	0.0154077	0.877	-0.189428	0.0525577	0.492	-1.02414	1.34313e-22
gene-sll0182	sll0182	ABC transporter	0.574	-0.802098	0.000448861	0.529	-0.919922	2.60813e-13	0.492	-1.02468	1.22299e-14
gene-slr1336	slr1336	H+/Ca2+ exchanger	0.518	-0.949468	3.09156e-05	0.903	-0.147722	0.369228	0.492	-1.023	5.99899e-11
gene-slr1508	slr1508	BAA18015.1	0.695	-0.524058	0.00604427	0.8	-0.32255	0.0104104	0.49	-1.02986	5.92817e-15
gene-slr0361	slr0361	BAA10082.1	0.591	-0.759725	0.000524794	0.754	-0.408161	0.0293554	0.49	-1.03017	8.25584e-09
gene-psaK	psaK	photosystem I subunit X	1.269	0.343452	0.368112	0.915	-0.127368	0.57332	0.49	-1.02869	3.95327e-08
gene-slr6001	slr6001	two-component hybrid sensor and regulator	0.572	-0.805226	2.86987e-07	0.598	-0.741627	1.91636e-11	0.488	-1.03598	8.36298e-15
gene-sll1950	sll1950	BAA17872.1	0.568	-0.816778	6.48907e-07	0.767	-0.383146	0.00456141	0.487	-1.03812	1.6375e-16
gene-slr1376	slr1376	BAA17182.1	1.091	0.125482	0.820081	1.017	0.0240754	0.91977	0.487	-1.03684	2.72492e-08
gene-slr1114	slr1114	BAA16629.1	0.892	-0.164826	0.584791	0.656	-0.608814	1.32136e-09	0.484	-1.04798	2.3821e-21
gene-sll0180	sll0180	BAA10427.1	0.559	-0.839874	1.98179e-05	0.764	-0.387659	4.92475e-05	0.483	-1.04853	1.63448e-16
gene-sll1905	sll1905	hybrid sensory kinase	0.724	-0.466282	0.00208843	0.638	-0.649314	1.11262e-11	0.482	-1.05393	6.20838e-24
gene-sll0872	sll0872	BAA17605.1	0.861	-0.215202	0.34014	0.699	-0.516753	0.000375961	0.482	-1.05356	1.43041e-13
gene-hpcE	hpcE	5-oxo-1%2C2%2C5-tricarboxilic-3-penten acid decarboxilase/isomer	0.722	-0.46919	0.0659466	1.134	0.181559	0.392226	0.481	-1.05594	3.45162e-07
gene-slr1385	slr1385	BAA17194.1	0.665	-0.588661	0.0396647	0.937	-0.0939962	0.508249	0.479	-1.06323	6.4112e-16
gene-slr7094	slr7094	BAD01996.1	0.532	-0.910392	0.00118115	0.82	-0.285457	0.0216982	0.477	-1.06747	8.48923e-16
gene-fus-4	fus	elongation factor EF-G	0.863	-0.21181	0.307011	0.737	-0.44078	3.33917e-05	0.476	-1.07194	1.20435e-18
gene-comEc	comEc	ComE	0.589	-0.764214	0.000193117	0.757	-0.401691	0.00679874	0.475	-1.07492	3.41736e-14
gene-slr7010	slr7010	unknown protein	0.58	-0.785655	0.0111208	0.727	-0.45974	0.112523	0.474	-1.07633	2.33453e-05
gene-slr0179	slr0179	BAA10066.1	0.714	-0.485294	0.234047	0.79	-0.340653	0.437149	0.473	-1.08002	0.0169605
gene-ndhF-3	ndhF	NADH dehydrogenase subunit 5	0.563	-0.827608	0.000178457	0.613	-0.706681	3.25311e-10	0.471	-1.08671	2.66147e-16
gene-sll1534	sll1534	BAA18442.1	0.649	-0.624177	0.0101836	0.616	-0.698361	5.0459e-07	0.472	-1.0844	8.70506e-15
gene-sll1123	sll1123	BAA17369.1	0.716	-0.481797	0.0357861	0.545	-0.874406	6.39074e-08	0.466	-1.10052	1.67192e-13
gene-slr6102	slr6102	type I restriction-modification system R subunit	0.522	-0.937327	1.90641e-10	0.69	-0.5356	1.04255e-07	0.465	-1.10541	3.04544e-22
gene-sll7067	sll7067	unknown protein	0.708	-0.498755	0.0148706	1.32	0.400646	0.00085798	0.466	-1.10299	5.06219e-11
gene-putA	putA	delta-1-pyrroline-5-carboxylate dehydrogenase	0.54	-0.888638	3.28442e-08	0.506	-0.98421	1.62719e-20	0.461	-1.11828	2.64661e-22
gene-IAP75	IAP75	chloroplast import-associated channel IAP75	0.722	-0.469688	0.0355413	0.598	-0.742637	2.99173e-09	0.46	-1.11973	3.10946e-15
gene-radC	radC	RadC protein	0.681	-0.55475	0.00357304	0.545	-0.876952	2.90927e-12	0.459	-1.12479	2.72375e-20
gene-ccmK	ccmK	carbon dioxide concentrating mechanism protein%3B CcmK	0.535	-0.902723	3.21065e-05	0.669	-0.5794	6.09477e-05	0.457	-1.12936	8.26727e-15
gene-sll0445	sll0445	BAA18801.1	1.512	0.59653	0.0279886	0.648	-0.626661	3.6699e-06	0.456	-1.13343	5.39808e-17
gene-slr1467	slr1467	precorrin isomerase	0.529	-0.919674	1.59442e-05	0.746	-0.423648	0.0109438	0.457	-1.13105	9.90983e-12
gene-ssl0242	ssl0242	BAA18571.1	2.336	1.22431	0.183787	0.609	-0.715456	0.000986977	0.456	-1.13222	6.27152e-09
gene-sll8034	sll8034	2-nitropropane dioxygenase	1.062	0.0869625	0.870908	0.668	-0.582744	0.249123	0.455	-1.13509	0.0151804
gene-sll1333	sll1333	BAA18645.1	1.027	0.0389217	0.947934	0.605	-0.724737	0.136832	0.456	-1.13392	0.0080277
gene-slr1301	slr1301	BAA16854.1	0.571	-0.809548	1.89199e-06	0.563	-0.828198	1.64046e-15	0.455	-1.13658	2.20345e-22
gene-sll0481	sll0481	BAA10582.1	0.611	-0.711553	0.00165398	0.877	-0.189813	0.275368	0.454	-1.13999	1.33319e-11
gene-petB	petB	cytochrome b6	0.544	-0.877327	1.13785e-08	0.57	-0.809862	4.02728e-19	0.453	-1.14089	5.98507e-27
gene-sll1147	sll1147	glutathione S-transferase	0.847	-0.239964	0.682514	0.54	-0.888984	0.00570622	0.453	-1.14327	2.91247e-05
gene-sll0602	sll0602	BAA10367.1	1.145	0.195606	0.441808	0.783	-0.352815	0.00367122	0.452	-1.14718	5.07377e-21
gene-gltB-2	gltB	ferredoxin-dependent glutamate synthase	0.511	-0.968304	1.45839e-11	0.919	-0.121594	0.236483	0.451	-1.15026	7.70369e-28
gene-rpoC1	rpoC1	RNA polymerase gamma-subunit	0.542	-0.884281	1.2491e-08	0.957	-0.0630519	0.580948	0.45	-1.15175	3.24839e-23
gene-sll1938	sll1938	BAA17108.1	0.567	-0.817465	0.00210177	0.883	-0.179893	0.338833	0.45	-1.15338	5.77032e-12
gene-slr6047	slr6047	BAD02104.1	1.043	0.0610293	0.805847	0.636	-0.652702	1.27284e-08	0.449	-1.15601	1.3544e-16
gene-metH	metH	5-methyltetrahydrofolate--homocysteine methyltransferase	0.518	-0.947995	1.38696e-10	1.135	0.182628	0.0599467	0.448	-1.15969	2.06491e-28
gene-slr1789	slr1789	BAA16804.1	0.768	-0.380339	0.0734106	0.668	-0.581025	7.07876e-05	0.445	-1.16717	3.55711e-15
gene-nusA	nusA	N utilization substance protein	1.572	0.652361	0.210846	0.711	-0.491978	0.123109	0.445	-1.1688	2.28571e-05
gene-cfxE	cfxE	pentose-5-phosphate-3-epimerase	0.511	-0.969328	1.74285e-05	1.153	0.205091	0.0359334	0.444	-1.17261	1.79217e-28
gene-lipA-2	lipA	lipoic acid synthetase	0.651	-0.61972	0.138572	0.815	-0.294456	0.415198	0.443	-1.17533	7.82566e-05
gene-slr0598	slr0598	BAA18864.1	0.505	-0.986063	7.46425e-09	0.563	-0.827973	5.1699e-12	0.441	-1.18109	2.75789e-22
gene-slr6033	slr6033	BAD02090.1	0.605	-0.725414	0.0884076	0.662	-0.59496	0.164516	0.438	-1.18978	0.000909043
gene-slr1968	slr1968	BAA18194.1	0.633	-0.658768	0.000230889	0.563	-0.82891	1.05503e-11	0.43	-1.2185	2.00532e-21
gene-ndhD-2	ndhD	NADH dehydrogenase subunit 4	1.034	0.0478676	0.844293	0.501	-0.996901	2.05347e-18	0.427	-1.22748	2.90346e-21
gene-proA	proA	gamma-glutamyl phosphate reductase	0.589	-0.763369	2.119e-06	0.549	-0.866039	2.22854e-20	0.424	-1.23805	3.1698e-31
gene-slr2012	slr2012	BAA17259.1	0.688	-0.540555	0.186879	0.592	-0.757513	0.025854	0.423	-1.24185	4.58628e-05
gene-clpP	clpP	ATP-dependent Clp protease proteolytic subunit	0.766	-0.385291	0.145049	0.784	-0.350693	0.00251374	0.421	-1.24666	6.73286e-26
gene-sll0103	sll0103	BAA10635.1	0.562	-0.831128	0.00226556	0.818	-0.29012	0.00800053	0.412	-1.279	2.33553e-28
gene-sll0446	sll0446	BAA18800.1	0.511	-0.969121	1.28933e-06	0.543	-0.882271	1.99216e-15	0.409	-1.28848	5.69596e-24
gene-slr0287	slr0287	BAA18509.1	1.121	0.165287	0.745409	0.751	-0.41241	0.114297	0.407	-1.29538	2.68628e-09
gene-thrB	thrB	homoserine kinase	0.923	-0.11526	0.802304	0.788	-0.34314	0.330805	0.408	-1.29493	1.99284e-05
gene-ssl7046	ssl7046	BAD01948.1	0.855	-0.226711	0.592752	0.778	-0.362568	0.316946	0.403	-1.31099	4.3474e-05
gene-pntA	pntA	pyridine nucleotide transhydrogenase alpha subunit	0.844	-0.24394	0.253446	0.6	-0.737578	7.77045e-16	0.403	-1.31249	9.05355e-36
gene-rpoA	rpoA	RNA polymerase alpha subunit	0.68	-0.55681	0.000497626	0.65	-0.62062	3.22142e-09	0.401	-1.31724	3.70849e-31
gene-slr1495	slr1495	BAA16619.1	0.692	-0.530841	0.0588894	0.55	-0.8624	9.86276e-17	0.39	-1.35789	2.41129e-33
gene-psaD	psaD	photosystem I subunit II	0.737	-0.439389	0.00360388	0.814	-0.296882	0.000480417	0.389	-1.36127	8.13204e-45
gene-epsB	epsB	exopolysaccharide export protein	0.541	-0.885043	2.90308e-05	0.749	-0.416137	4.79844e-06	0.386	-1.37437	1.59412e-40
gene-rpl27	rpl27	50S ribosomal protein L27	0.519	-0.945533	5.60705e-10	0.568	-0.815085	3.48819e-15	0.384	-1.38033	1.53244e-30
gene-ndhF	ndhF	NADH dehydrogenase subunit 5	0.593	-0.753415	0.00204185	0.581	-0.782589	6.55812e-05	0.383	-1.38626	5.81562e-13
gene-sll1773	sll1773	BAA17668.1	0.516	-0.953827	6.84089e-09	0.564	-0.825719	4.07414e-13	0.38	-1.39586	4.60344e-31
gene-pyrF	pyrF	orotidine 5' monophosphate decarboxylase	0.502	-0.993195	7.08585e-08	0.874	-0.194275	0.219227	0.38	-1.39426	5.70588e-20
gene-hisA	hisA	phosphorybosilformimino-5-amino-phosphorybosil-4-imidazolecarboxamideisomerase	0.554	-0.852615	0.0116275	0.586	-0.772222	1.85657e-05	0.377	-1.40675	5.93597e-17
gene-sll1786	sll1786	BAA17366.1	0.6	-0.736118	0.00845641	0.871	-0.199403	0.12306	0.376	-1.4123	5.59555e-22
gene-sll0024	sll0024	BAA10177.1	0.6	-0.73726	0.00103722	0.514	-0.959971	6.83448e-09	0.373	-1.42425	5.69539e-20
gene-cysT	cysT	sulfate transport system permease protein	0.663	-0.592102	0.280445	0.467	-1.09811	0.0672167	0.373	-1.4216	0.00445254
gene-sll1188	sll1188	BAA16860.1	0.649	-0.622644	0.059678	0.634	-0.658111	0.0108436	0.37	-1.43258	1.54036e-09
gene-cysW	cysW	sulfate transport system permease protein	0.583	-0.777446	0.212493	0.549	-0.865455	0.0989201	0.364	-1.45842	0.00136846
gene-sll7090	sll7090	unknown protein	0.593	-0.753241	3.85753e-06	1.046	0.064679	0.585831	0.361	-1.46889	6.50542e-27
gene-truA	truA	pseudouridine synthase 1	0.853	-0.229968	0.408299	0.512	-0.966378	2.20076e-14	0.358	-1.48236	1.41541e-24
gene-slr1471	slr1471	inner membrane protein	0.533	-0.906974	1.34591e-08	0.785	-0.349253	0.000764636	0.357	-1.48746	4.74901e-38
gene-sll8009	sll8009	type I restriction-modification system M subunit	1.066	0.0920249	0.871743	0.552	-0.858311	0.063138	0.356	-1.48898	0.000380407
gene-sll5069	sll5069	unknown protein	0.563	-0.8287	0.00218993	0.672	-0.572966	0.0230721	0.354	-1.49938	3.4001e-11
gene-ccmM	ccmM	carbon dioxide concentrating mechanism protein%3B CcmM	0.511	-0.968149	3.1762e-08	0.715	-0.483279	1.01534e-05	0.348	-1.52468	1.88113e-39
gene-gspE	gspE	general secretion pathway protein E	0.56	-0.837647	3.74451e-06	0.755	-0.406392	7.0415e-05	0.341	-1.55409	4.22855e-48
gene-slr0945	slr0945	BAA18406.1	0.534	-0.905522	0.136681	0.533	-0.907845	0.181463	0.337	-1.5698	0.00221323
gene-slr7041	slr7041	BAD01943.1	0.735	-0.444831	0.466659	0.592	-0.755432	0.204144	0.328	-1.60737	0.00239203
gene-ilvD	ilvD	dihydroxyacid dehydratase	1.069	0.096614	0.765592	0.695	-0.52497	1.28975e-05	0.327	-1.6117	2.20417e-34
gene-sll1078	sll1078	BAA17297.1	1.16	0.214523	0.748423	0.7	-0.513671	0.462251	0.315	-1.66565	0.00585308
gene-apcE	apcE	phycobilisome LCM core-membrane linker polypeptide	0.523	-0.934524	3.24776e-08	0.516	-0.954743	8.69977e-25	0.295	-1.76035	2.3657e-59
gene-gspF	gspF	general secretion pathway protein F	0.605	-0.724333	0.0078576	0.528	-0.920893	1.12583e-07	0.293	-1.7714	1.21951e-27
gene-slr2044	slr2044	ABC transporter	0.794	-0.332983	0.306858	0.59	-0.761055	0.0133065	0.287	-1.80068	1.51234e-10
gene-slr0322	slr0322	CheA like protein	0.638	-0.647606	0.00533056	0.693	-0.529942	5.63513e-09	0.283	-1.82297	9.50375e-75
gene-slr2112	slr2112	transposase	1.255	0.328054	0.732144	1.039	0.0547816	0.956829	0.278	-1.84821	0.0214459
gene-sll7066	sll7066	unknown protein	0.575	-0.799531	9.03019e-06	0.787	-0.344922	0.0057768	0.27	-1.89065	8.56728e-44
gene-sll0102	sll0102	BAA10636.1	0.725	-0.463707	0.421447	0.546	-0.872352	7.29107e-05	0.263	-1.92707	4.70542e-19
gene-tufA	tufA	protein synthesis elongation factor Tu	0.676	-0.563901	0.0676698	0.508	-0.978436	6.51509e-17	0.244	-2.03466	9.87212e-38
gene-sll8032	sll8032	BAD02040.1	1.386	0.470888	0.530228	0.365	-1.45449	0.0833519	0.226	-2.14396	0.00376624
gene-sll7065	sll7065	unknown protein	0.519	-0.944933	0.000303189	0.618	-0.695479	7.6163e-07	0.187	-2.41852	1.82465e-53
gene-ssl5045	ssl5045	unknown protein	0.118	-3.07986	0.12853	1.231	0.299843	0.858372	0.063	-3.98069	0.0399869
gene-sll8042	sll8042	transposase	0.692	-0.531716	0.785638	0.078	-3.68432	0.151959	0.038	-4.72766	0.0311018
gene-slr8046	slr8046	transposase	0.692	-0.531716	0.785638	0.078	-3.68432	0.151959	0.038	-4.72766	0.0311018
