# Supplementary material for: Phosphorus deficiency alleviates iron limitation in Synechocystis cyanobacteria through direct PhoB-mediated gene regulation
Source: Nat Commun. 2024 May 24;15:4426. doi: 10.1038/s41467-024-48847-4 (PMC11126600; doi:10.1038/s41467-024-48847-4)
Supplement: Supplementary file 8 — Source Data [file 41467_2024_48847_MOESM8_ESM.zip]

Archive with 4 entries (3 files):
- Source Data/Source Data for Figures.xlsx
- Source Data/Source Data for Supplementary Figures.xlsx
- Source Data/Source Data for TARA metagenomic and metatranscriptomic data.xlsx
- Source Data/
