# Supplementary material for: Phosphorus deficiency alleviates iron limitation in Synechocystis cyanobacteria through direct PhoB-mediated gene regulation
Source: Nat Commun. 2024 May 24;15:4426. doi: 10.1038/s41467-024-48847-4 (PMC11126600; doi:10.1038/s41467-024-48847-4)
Supplement: Supplementary file 8 — Source Data [file 41467_2024_48847_MOESM8_ESM.zip › Source Data/Source Data for Figures.xlsx]

## Sheet: Figure 1
Figure 1a
																						Two-tailed Student’s t test
		Cell count																				P value
		+Fe+P			Ave.	SD	+Fe−P			Ave.	SD	−Fe+P			Ave.	SD	−Fe−P			Ave.	SD	−Fe+P vs −Fe−P
	0	9468250	9416000	9371250	9418500	48548.3	9215000	8820500	9406000	9.14717e+06	298586	9690750	9517750	9437250	9.54858e+06	129532	9757500	9815250	9762500	9.77842e+06	31996.4	0.0405956
	1	16424750	14619000	15447250	15497000	903902	21302750	22378000	20874500	2.15184e+07	774605	15605000	16190250	16189750	15995000	337750	20547000	18096250	19356500	19333250	1.22554e+06	0.0104305
	2	40337250	37841750	38577000	3.89187e+07	1.28235e+06	48478500	46888250	45972750	4.71132e+07	1.26793e+06	28668000	29542500	29194500	29135000	440276	32734500	34197750	33203500	3.33786e+07	747172	0.00106235
	3	65597000	61173500	62650000	6.31402e+07	2.25212e+06	59081500	62015250	59038000	6.00449e+07	1.7065e+06	35904750	38313500	37180500	3.71329e+07	1.20508e+06	48356750	44700000	47258500	46771750	1.87634e+06	0.00170238
	4	73145250	74127250	76661500	7.46447e+07	1.81433e+06	62391000	62725000	61205250	6.21071e+07	798665	40096750	38863250	42071000	4.03437e+07	1.61807e+06	52132250	48147750	48248500	49509500	2.27193e+06	0.00470633
Figure 1d
								Two-tailed Student’s t test
		Specific growth rate			Ave.	SD					P value
	+Fe+P	0.95109	0.91523	1.04167	0.96933	0.0651636		+Fe+P vs −Fe+P			0.000626515
	−Fe+P	0.60819	0.60142	0.5896	0.599737	0.00940863		+Fe+P vs −Fe−P			0.00457302
	−Fe−P	0.74468	0.63646	0.68448	0.68854	0.0542241		−Fe+P vs −Fe−P			0.0490693
Figure 1e
		Relative absorbance
	WL	+Fe+P	−Fe+P	−Fe−P
	400	0.6658	0.74944	0.74066
	401	0.67228	0.75245	0.74141
	402	0.67649	0.75997	0.74439
	403	0.68167	0.76223	0.75037
	404	0.6888	0.76825	0.75561
	405	0.69657	0.77728	0.76383
	406	0.70563	0.78555	0.77205
	407	0.71535	0.79458	0.78176
	408	0.72571	0.80436	0.79148
	409	0.73608	0.81264	0.7997
	410	0.74676	0.82092	0.80867
	411	0.75939	0.83145	0.81764
	412	0.77105	0.84123	0.82661
	413	0.78238	0.84725	0.83333
	414	0.79404	0.85704	0.84305
	415	0.80505	0.86456	0.84978
	416	0.81477	0.87058	0.85575
	417	0.82448	0.87735	0.86173
	418	0.83355	0.88111	0.86547
	419	0.84262	0.88713	0.86846
	420	0.84974	0.8909	0.8722
	421	0.85557	0.8924	0.8722
	422	0.86205	0.89767	0.87593
	423	0.86723	0.90068	0.87668
	424	0.87306	0.90519	0.88117
	425	0.87856	0.91046	0.8849
	426	0.88439	0.91573	0.89088
	427	0.89087	0.92175	0.89836
	428	0.89702	0.93002	0.90882
	429	0.90512	0.9398	0.91928
	430	0.91418	0.94883	0.92975
	431	0.9239	0.95786	0.94096
	432	0.93297	0.96764	0.95291
	433	0.94268	0.97667	0.96637
	434	0.95337	0.9842	0.97459
	435	0.96373	0.99097	0.98505
	436	0.97442	0.99699	0.99402
	437	0.98251	1	0.99701
	438	0.99028	0.99925	1
	439	0.99482	0.99774	0.99701
	440	0.99968	0.99248	0.99327
	441	1	0.9842	0.9858
	442	0.99806	0.97442	0.97459
	443	0.99255	0.96163	0.96188
	444	0.98348	0.94507	0.94544
	445	0.97215	0.92777	0.92601
	446	0.95725	0.91046	0.90583
	447	0.94106	0.89391	0.88714
	448	0.92228	0.8766	0.86622
	449	0.90285	0.8608	0.84978
	450	0.88342	0.8465	0.83259
	451	0.86367	0.83446	0.8154
	452	0.84424	0.82167	0.80045
	453	0.82804	0.81415	0.78924
	454	0.81218	0.80512	0.77803
	455	0.79728	0.79759	0.76831
	456	0.7853	0.79308	0.76158
	457	0.77494	0.78932	0.7571
	458	0.76522	0.78555	0.75112
	459	0.75648	0.78029	0.74589
	460	0.74903	0.77728	0.74066
	461	0.74158	0.77351	0.73692
	462	0.73672	0.77126	0.73468
	463	0.72992	0.76524	0.7287
	464	0.72474	0.76223	0.72646
	465	0.71956	0.75771	0.72048
	466	0.71341	0.7547	0.71973
	467	0.70855	0.74944	0.7145
	468	0.70304	0.74417	0.71076
	469	0.69786	0.74041	0.70927
	470	0.6956	0.73138	0.7003
	471	0.6888	0.72611	0.69656
	472	0.68394	0.72235	0.69432
	473	0.67973	0.72009	0.69208
	474	0.67617	0.71633	0.69133
	475	0.6726	0.71482	0.68984
	476	0.66969	0.71332	0.68984
	477	0.66742	0.71257	0.68984
	478	0.66483	0.71106	0.69058
	479	0.66321	0.71181	0.69058
	480	0.66224	0.71106	0.69058
	481	0.6603	0.71031	0.69133
	482	0.65997	0.71106	0.69208
	483	0.659	0.71031	0.69208
	484	0.65803	0.71106	0.69208
	485	0.65674	0.71031	0.69208
	486	0.65512	0.7088	0.68984
	487	0.65415	0.70805	0.68909
	488	0.65188	0.70504	0.68685
	489	0.64929	0.70203	0.68386
	490	0.64637	0.69827	0.68012
	491	0.64313	0.69526	0.67638
	492	0.63925	0.68999	0.67115
	493	0.63439	0.68473	0.66667
	494	0.62921	0.67795	0.65994
	495	0.6237	0.67043	0.65321
	496	0.61723	0.6629	0.64574
	497	0.61075	0.65538	0.63901
	498	0.60363	0.64635	0.63004
	499	0.59618	0.63807	0.62257
	500	0.58841	0.62904	0.61435
	501	0.58063	0.62227	0.60912
	502	0.57222	0.614	0.60239
	503	0.56315	0.60722	0.59641
	504	0.55408	0.59895	0.59043
	505	0.54534	0.59067	0.58445
	506	0.53692	0.58239	0.57848
	507	0.52915	0.57487	0.57175
	508	0.5217	0.56659	0.56428
	509	0.51522	0.55831	0.5568
	510	0.50939	0.55154	0.55082
	511	0.50389	0.54628	0.54559
	512	0.49838	0.54026	0.54036
	513	0.4932	0.53649	0.53812
	514	0.48737	0.53198	0.53513
	515	0.48057	0.52671	0.53214
	516	0.47409	0.52295	0.5299
	517	0.46826	0.51843	0.52765
	518	0.46179	0.51467	0.52392
	519	0.45596	0.51016	0.52167
	520	0.45045	0.50564	0.51794
	521	0.44462	0.50113	0.51495
	522	0.43912	0.49661	0.51046
	523	0.43361	0.49135	0.50598
	524	0.42811	0.48608	0.50149
	525	0.42196	0.47931	0.49552
	526	0.4158	0.47254	0.48954
	527	0.40965	0.46652	0.48281
	528	0.40285	0.45899	0.47534
	529	0.39637	0.45147	0.46861
	530	0.38925	0.44319	0.45964
	531	0.3818	0.43567	0.45142
	532	0.37435	0.42664	0.44245
	533	0.3669	0.41836	0.43348
	534	0.35913	0.40933	0.42377
	535	0.35168	0.40105	0.4148
	536	0.34391	0.39202	0.40583
	537	0.33646	0.38375	0.39611
	538	0.32902	0.37472	0.38714
	539	0.32189	0.36644	0.37818
	540	0.31509	0.35967	0.36996
	541	0.30829	0.35064	0.36099
	542	0.30246	0.34387	0.35351
	543	0.29631	0.3371	0.34529
	544	0.2908	0.33032	0.33782
	545	0.28562	0.3243	0.33109
	546	0.28109	0.31828	0.32362
	547	0.27688	0.31302	0.31764
	548	0.27332	0.30775	0.31166
	549	0.2704	0.30399	0.30643
	550	0.26749	0.29947	0.30194
	551	0.2649	0.29571	0.29671
	552	0.26328	0.29195	0.29223
	553	0.26198	0.28894	0.28849
	554	0.26101	0.28668	0.28475
	555	0.26036	0.28442	0.28176
	556	0.26036	0.28217	0.27877
	557	0.26036	0.28066	0.27578
	558	0.26101	0.27916	0.27354
	559	0.26198	0.2784	0.2713
	560	0.2636	0.27765	0.26981
	561	0.26457	0.2769	0.26756
	562	0.26652	0.27615	0.26682
	563	0.26846	0.27615	0.26532
	564	0.2704	0.27615	0.26457
	565	0.27267	0.2754	0.26308
	566	0.27526	0.2754	0.26233
	567	0.27753	0.27615	0.26158
	568	0.28012	0.27615	0.26158
	569	0.28335	0.2769	0.26158
	570	0.28627	0.27765	0.26158
	571	0.28951	0.2784	0.26084
	572	0.29307	0.27991	0.26158
	573	0.29631	0.27991	0.26158
	574	0.30019	0.28217	0.26233
	575	0.30376	0.28292	0.26233
	576	0.30732	0.28442	0.26308
	577	0.31056	0.28593	0.26308
	578	0.31444	0.28668	0.26383
	579	0.31801	0.28819	0.26383
	580	0.32189	0.29044	0.26532
	581	0.32545	0.29044	0.26532
	582	0.32902	0.29195	0.26532
	583	0.33323	0.29421	0.26682
	584	0.33646	0.29571	0.26682
	585	0.34035	0.29722	0.26756
	586	0.34456	0.29947	0.26831
	587	0.34877	0.30098	0.26906
	588	0.35298	0.30324	0.26906
	589	0.35719	0.30474	0.26981
	590	0.3614	0.30625	0.27055
	591	0.36561	0.30775	0.2713
	592	0.37014	0.31001	0.2713
	593	0.375	0.31151	0.2713
	594	0.37953	0.31377	0.2728
	595	0.38439	0.31603	0.2728
	596	0.38892	0.31753	0.27354
	597	0.39411	0.32054	0.27429
	598	0.39896	0.32205	0.27429
	599	0.40447	0.3243	0.27504
	600	0.40997	0.32731	0.27653
	601	0.41548	0.32957	0.27728
	602	0.42131	0.33183	0.27877
	603	0.42778	0.33559	0.28027
	604	0.43426	0.3386	0.28251
	605	0.44139	0.34312	0.28475
	606	0.44883	0.34763	0.28774
	607	0.45628	0.35139	0.28999
	608	0.4647	0.35591	0.29297
	609	0.4728	0.36117	0.29596
	610	0.48122	0.36569	0.29895
	611	0.48964	0.37096	0.30269
	612	0.49838	0.37547	0.30568
	613	0.50712	0.38074	0.30942
	614	0.51587	0.386	0.31315
	615	0.52429	0.39127	0.31614
	616	0.53238	0.39503	0.31913
	617	0.54016	0.39955	0.32212
	618	0.54663	0.40406	0.32511
	619	0.55343	0.40707	0.32735
	620	0.55894	0.41084	0.3296
	621	0.5638	0.41309	0.33109
	622	0.56768	0.4146	0.33259
	623	0.5706	0.4161	0.33333
	624	0.57254	0.4161	0.33408
	625	0.57351	0.41685	0.33408
	626	0.57319	0.4161	0.33333
	627	0.57222	0.4146	0.33259
	628	0.57027	0.41309	0.33109
	629	0.56768	0.41159	0.33034
	630	0.5638	0.40858	0.3281
	631	0.55926	0.40557	0.32511
	632	0.55408	0.40181	0.32287
	633	0.54825	0.39804	0.31988
	634	0.54113	0.39353	0.31614
	635	0.53335	0.38826	0.31241
	636	0.52461	0.38299	0.30792
	637	0.51522	0.37698	0.30344
	638	0.50518	0.37096	0.29895
	639	0.49482	0.36494	0.29372
	640	0.48381	0.35816	0.28924
	641	0.4728	0.35139	0.28401
	642	0.46179	0.34537	0.27952
	643	0.4511	0.3386	0.27429
	644	0.44074	0.33333	0.26981
	645	0.43102	0.32807	0.26607
	646	0.42196	0.3228	0.26233
	647	0.41321	0.31904	0.25934
	648	0.40512	0.31527	0.25635
	649	0.39767	0.31151	0.25411
	650	0.39119	0.3085	0.25262
	651	0.38536	0.30625	0.25112
	652	0.38018	0.30474	0.25112
	653	0.37565	0.30324	0.25187
	654	0.37176	0.30248	0.25262
	655	0.36852	0.30248	0.25486
	656	0.36593	0.30324	0.25785
	657	0.36431	0.30474	0.26233
	658	0.36302	0.307	0.26756
	659	0.36302	0.31001	0.27354
	660	0.36399	0.31527	0.28251
	661	0.36593	0.31979	0.29223
	662	0.36949	0.32731	0.30419
	663	0.37403	0.33559	0.31764
	664	0.38018	0.34537	0.33259
	665	0.38763	0.35591	0.34903
	666	0.39605	0.36719	0.36622
	667	0.40512	0.37923	0.38341
	668	0.41516	0.39202	0.40135
	669	0.42552	0.40256	0.41779
	670	0.43588	0.41234	0.43199
	671	0.44495	0.41911	0.4432
	672	0.45369	0.42513	0.45291
	673	0.46114	0.42739	0.45889
	674	0.46826	0.42814	0.46263
	675	0.47409	0.42588	0.46263
	676	0.4796	0.42137	0.45964
	677	0.4851	0.41384	0.45366
	678	0.49028	0.40406	0.44395
	679	0.49482	0.39353	0.43348
	680	0.49773	0.38149	0.42003
	681	0.4987	0.36795	0.40583
	682	0.49644	0.35365	0.39163
	683	0.49061	0.33935	0.37593
	684	0.48057	0.32355	0.36024
	685	0.466	0.307	0.3423
	686	0.44754	0.28894	0.32436
	687	0.42649	0.27013	0.30419
	688	0.40317	0.25056	0.28401
	689	0.37759	0.23175	0.26383
	690	0.35136	0.21294	0.2429
	691	0.32513	0.19564	0.22422
	692	0.30019	0.18059	0.20703
	693	0.27655	0.16704	0.19133
	694	0.25453	0.155	0.17713
	695	0.23478	0.14447	0.16517
	696	0.21697	0.13544	0.15471
	697	0.20078	0.12792	0.14574
	698	0.18653	0.12039	0.13752
	699	0.1739	0.11437	0.13004
	700	0.16645	0.11061	0.12556
	701	0.15285	0.10459	0.11809
	702	0.14378	0.10008	0.1136
	703	0.13601	0.09631	0.10912
	704	0.12824	0.09255	0.10463
	705	0.12176	0.08954	0.10164
	706	0.11528	0.08653	0.09791
	707	0.10978	0.08427	0.09492
	708	0.10427	0.08202	0.09268
	709	0.09942	0.07976	0.08969
	710	0.09488	0.0775	0.08744
	711	0.09035	0.07524	0.0852
	712	0.08614	0.07299	0.08296
	713	0.08225	0.07148	0.08072
	714	0.07869	0.06998	0.07848
	715	0.07545	0.06772	0.07698
	716	0.07254	0.06697	0.07474
	717	0.06962	0.06546	0.07324
	718	0.06703	0.06396	0.07175
	719	0.06444	0.06245	0.06951
	720	0.06218	0.06095	0.06876
	721	0.05991	0.05944	0.06726
	722	0.05797	0.05869	0.06577
	723	0.05602	0.05719	0.06428
	724	0.0544	0.05643	0.06278
	725	0.05246	0.05493	0.06129
	726	0.05084	0.05418	0.06054
	727	0.0489	0.05267	0.05904
	728	0.0476	0.05117	0.05755
	729	0.04631	0.05041	0.0568
	730	0.04534	0.04966	0.05531
	731	0.04372	0.04891	0.05456
	732	0.04275	0.04816	0.05381
	733	0.04145	0.04665	0.05232
	734	0.04048	0.0459	0.05157
	735	0.03918	0.04515	0.05007
	736	0.03821	0.04439	0.04933
	737	0.03724	0.04289	0.04783
	738	0.03627	0.04214	0.04783
	739	0.0353	0.04138	0.04634
	740	0.03433	0.04063	0.04484
	741	0.03368	0.03988	0.0441
	742	0.03271	0.03913	0.0441
	743	0.03206	0.03837	0.04335
	744	0.03109	0.03762	0.04185
	745	0.03044	0.03687	0.04111
	746	0.02979	0.03612	0.04036
	747	0.02915	0.03536	0.03961
	748	0.02817	0.03461	0.03812
	749	0.02753	0.03386	0.03812
	750	0.02688	0.03311	0.03737
	751	0.02623	0.03236	0.03587
	752	0.02526	0.03085	0.03513
	753	0.02461	0.0301	0.03438
	754	0.02396	0.0301	0.03363
	755	0.02332	0.02859	0.03288
	756	0.02267	0.02784	0.03214
	757	0.02202	0.02784	0.03064
	758	0.0217	0.02709	0.0299
	759	0.02073	0.02558	0.02915
	760	0.0204	0.02558	0.0284
	761	0.01975	0.02408	0.02765
	762	0.01911	0.02408	0.02691
	763	0.01846	0.02333	0.02616
	764	0.01813	0.02257	0.02541
	765	0.01716	0.02182	0.02466
	766	0.01652	0.02107	0.02392
	767	0.01619	0.02032	0.02317
	768	0.01554	0.01956	0.02242
	769	0.01522	0.01956	0.02242
	770	0.01457	0.01881	0.02093
	771	0.01392	0.01806	0.02018
	772	0.0136	0.01731	0.01943
	773	0.01295	0.01655	0.01868
	774	0.01231	0.0158	0.01868
	775	0.01198	0.01505	0.01719
	776	0.01133	0.0143	0.01644
	777	0.01069	0.01354	0.01644
	778	0.01036	0.01279	0.01495
	779	0.01004	0.01279	0.01495
	780	0.00939	0.01204	0.0142
	781	0.00874	0.01129	0.01345
	782	0.00842	0.01053	0.01196
	783	0.00777	0.01053	0.01196
	784	0.00745	0.00978	0.01121
	785	0.0068	0.00828	0.01046
	786	0.00648	0.00828	0.01046
	787	0.00615	0.00752	0.00897
	788	0.00551	0.00677	0.00822
	789	0.00486	0.00602	0.00747
	790	0.00453	0.00602	0.00673
	791	0.00421	0.00527	0.00598
	792	0.00356	0.00451	0.00523
	793	0.00324	0.00451	0.00523
	794	0.00259	0.00376	0.00448
	795	0.00227	0.00301	0.00374
	796	0.00194	0.00226	0.00299
	797	0.00162	0.00226	0.00224
	798	0.000971503	0.0015	0.00224
	799	0.000647668	0.000752445	0.00149
	800	0	0	0
Figure 1f
								Two-tailed Student’s t test
		Fv/Fm			Ave.	SD					P value
	+Fe+P	0.379	0.391	0.366	0.378667	0.0125033		+Fe+P vs −Fe+P			6.32907e-05
	−Fe+P	0.224	0.232	0.214	0.223333	0.0090185		+Fe+P vs −Fe−P			0.00248278
	−Fe−P	0.294	0.286	0.317	0.299	0.0160935		−Fe+P vs −Fe−P			0.00207398
Figure 1g
								one-way ANOVA
	Cell diameter									P value
	+Fe+P	−Fe+P	−Fe−P					+Fe+P vs −Fe+P		0.12639
	1.909	1.982	2					+Fe+P vs −Fe−P		0.90774
	2	2.374	1.738					−Fe+P vs −Fe−P		0.25896
	2	2.018	2.171
	1.895	1.852	2
	1.923	2.187	2.035
	2.171	2.018	2.15
	2.087	1.707	1.789
	2.133	2.018	1.895
	2.15	2.108	2.267
	1.789	2.083	1.707
	2.137	2.07	1.886
	2.004	2.083	2.04
	1.941	2.48	2.133
	2.108	2.004	2.018
	2.07	2.035	2.004
	2.031	2.004	2.04
	1.871	1.987	2.15
	2.267	2.384	1.923
	2.04	1.987	2.736
	2.04	2.255	1.909
	1.886	2.279	2.15
	2.137	2.267	1.738
	1.857	1.928	2.004
	1.969	1.91	2.187
	2.07	2.004	2.171
	2.294	1.956	2.133
	2.04	1.956	2.087
	1.941	2.136	2.137
	2.278	2.435	1.789
	2.294	1.66	1.969
	1.911	2.347	2.108
	1.892	2.15	2.359
	2.297	2.263	2.074
	2.301	2.537	2.108
	1.935	2.108	1.738
	2.009	2	2.404
	2.514	1.982	2
	1.838	1.886	2.171
	2.031	2.199	2.087
	2.009	2.171	2.108
	1.897	2.026	1.969
	2.009	2.123	1.867
	2.166	2.184	1.857
	2.027	2.004	1.969
	2.301	2.119	2.087
	2.2	2.531	2.359
	2.045	2.122	2.108
	1.995	2.122	2.329
	1.762	2.372	2.187
	2.2	2.158	2.108
	2.166	2.109	1.814
	2.058	1.77	2.451
	1.935	1.956	2.083
	1.627	2.158	2.171
	2.009	1.685	1.722
	2.279	1.956	1.969
	1.845	2.08	2.022
	2.022	2.004	2.343
	1.987	2.17	2.388
	1.859	1.857	1.84
	1.929	1.969	2.313
	2.026	2.17	2.172
	2.388	2.137	2.369
	1.987	2.263	2.017
	2.204	2.207	1.928
	2.119	1.738	2.156
	1.91	1.974	2.22
	2.317	2.241	1.991
	1.91	2.109	1.722
	2.004	2.178	2.123
	1.969	2.241	1.806
	2.094	1.884	1.638
	1.802	1.79	2.122
	1.987	2.158	2.013
	1.987	1.916	2.185
	2.184	2.17	2.202
	2.094	2.241	1.982
	2.136	1.991	1.936
	1.987	2.178	2.101
	1.854	1.75	2.169
	1.873	2.379	2.564
	2.267	2.152	1.995
	1.845	2.122	1.501
	1.896	1.995	2.122
	2.248	2.049	2.164
	2.073	2.169	2.013
	2.14	2.286	2.286
	2.731	2.013	2.185
	2.026	2.088	2.348
	2.094	2.401	1.611
	1.969	2.045	1.969
	2.094	1.84	2.123
	1.802	1.987	2.056
	2.026	2.156	2.073
	2.172	1.896	2.069
	1.882	2.017	2.119
	1.882	1.873	1.987
	2.14	1.859	1.969
	2.004	1.722	1.991
	1.873	2.004	2.431
	1.987	2.094	1.854
	2.123	2.06	2.343
	2.313	1.987	1.727
	2.004	2.256	1.987
	1.896	1.991	1.91
	1.727	1.969	1.956
	2.094	2.22	2.267
	2.513	1.956	2.252
	2.094	1.802	1.928
	2.172	1.686	2.248
	2.069	2.056	1.882
	2.204	1.777	1.854
	1.854	2.056	2.184
	1.956	1.956	1.91
	1.84	1.969	1.767
	2.156	1.991	1.987
	1.84	2.252	1.969
	2.279	1.928	1.782
	1.896	2.347	1.991
	2.256	1.873	2.255
	2.609	2.204	2.094
	2.136	2.022	2.136
	1.987	2.083	1.928
	1.802	1.909	2.343
	1.873	2.087	1.859
	2.056	1.982	2.184
	2.06	2.187	2.252
	2.279	2.329	1.991
	1.66	2.271	2.136
	2.017	2.359	1.696
	1.896	2.154	2.06
	1.802	1.814	2.528
	1.896	2.154	1.884
	2.056	2.171	2.142
	2.119	2.329	2.109
	2.347	2.07	2.248
	1.987	2.459	1.974
	2.119	2.15	2.008
	1.969	2.271	2.528
	2.279	2.137	2.302
	2.263	2.207	1.898
	1.802	1.867	2.531
	1.777	2.374	2.237
	1.873	2.271	1.828
	2.313	2.533	2.271
	2.192	1.857	2.126
	1.987	2.267	2.08
	2.267	2.15	1.87
	2.094	1.923	1.71
	2.286	2.267	2.122
	1.873	2.15	2.237
	2.172	2.031	1.79
	2.256	2.374	1.828
		2.374	2.004
		2.516	2.043
		2.083	2.264
		2.271	1.828
		2.083	1.898
			1.978
			2.08
			2.126
			1.956
			2.237
			2.059
			2.122
			1.974
			1.974
			1.991

## Sheet: Figure 2
Figure 2a
								one-way ANOVA							Two-tailed Student’s t test
		Relative ROS content			Ave.	SD				P value			P value					P value
	+Fe+P	0.88156	1.11568	1.00275	0.999997	0.117084		+Fe+P vs +Fe−P		0.00675	+Fe−P vs −Fe+P		<1E−8		+Fe+P vs +Fe−P			0.00126063
	+Fe−P	0.33277	0.3649	0.45044	0.382703	0.0608217		+Fe+P vs −Fe+P		2.37E−7	+Fe−P vs −Fe−P		0.03116		+Fe+P vs −Fe+P			0.000112276
	−Fe+P	3.40267	3.1724	3.67455	3.41654	0.251362		+Fe+P vs −Fe−P		0.6692	−Fe+P vs −Fe−P		1.05E−7		−Fe+P vs −Fe−P			0.000110891
	−Fe−P	1.01301	0.81837	0.7133	0.848227	0.152069
Figure 2b
								one-way ANOVA							Two-tailed Student’s t test
		Relative expression of sodB			Ave.	SD				P value			P value					P value
	+Fe+P	0.83954	1.13734	1.04729	1.00806	0.152727		+Fe+P vs +Fe−P		0.00106	+Fe−P vs −Fe+P		0.00070743		+Fe+P vs +Fe−P			0.00071831
	+Fe−P	4.38361	4.53848	5.65594	4.85934	0.694205		+Fe+P vs −Fe+P		0.97883	+Fe−P vs −Fe−P		0.19019		+Fe+P vs −Fe−P			0.00241779
	−Fe+P	0.74654	0.82778	0.73782	0.770713	0.0496131		+Fe+P vs −Fe−P		0.000125636	−Fe+P vs −Fe−P		9.09697e-05		−Fe+P vs −Fe−P			0.00200198
	−Fe−P	7.74089	5.28763	5.67552	6.23468	1.31876
Figure 2c
Figure 2d
								one-way ANOVA							Two-tailed Student’s t test
		Relative SOD activity			Ave.	SD				P value			P value					P value
	+Fe+P	1	1	1	1	0		+Fe+P vs +Fe−P		7.05E−7	+Fe−P vs −Fe+P		<1E−8		+Fe+P vs +Fe−P			7.57484e-06
	+Fe−P	1.15689	1.14722	1.16542	1.15651	0.00910381		+Fe+P vs −Fe+P		<1E−8	+Fe−P vs −Fe−P		<1E−8		+Fe+P vs −Fe−P			5.90407e-07
	−Fe+P	0.349368	0.322141	0.337318	0.336276	0.0136431		+Fe+P vs −Fe−P		<1E−8	−Fe+P vs −Fe−P		3.31E−6		−Fe+P vs −Fe−P			0.000445786
	−Fe−P	0.478342	0.448116	0.474097	0.466852	0.0163639

## Sheet: Figure 3
Figure 3a
		Kruskal-Wallis
	sodN	Metagenomes						Metatranscriptomes
				P value			P value			P value			P value
		<0.1 vs 0.1~0.5		0.94532	0.1~0.5 vs 0.5~1		>0.9999	<0.1 vs 0.1~0.5		0.38268	0.1~0.5 vs 0.5~1		>0.9999
		<0.1 vs 0.5~1		0.33482	0.1~0.5 vs >1		0.00101	<0.1 vs 0.5~1		0.03783	0.1~0.5 vs >1		2.55E−6
		<0.1 vs >1		9.88E−6	0.5~1 vs >1		0.04761	<0.1 vs >1		2.74E−9	0.5~1 vs >1		0.00257
	sodC	Metagenomes						Metatranscriptomes
				P value			P value			P value			P value
		<0.1 vs 0.1~0.5		>0.9999	0.1~0.5 vs 0.5~1		>0.9999	<0.1 vs 0.1~0.5		>0.9999	0.1~0.5 vs 0.5~1		>0.9999
		<0.1 vs 0.5~1		>0.9999	0.1~0.5 vs >1		0.03199	<0.1 vs 0.5~1		>0.9999	0.1~0.5 vs >1		0.01203
		<0.1 vs >1		0.00113	0.5~1 vs >1		0.17473	<0.1 vs >1		0.0022	0.5~1 vs >1		0.01547
	sodA or sodB	Metagenomes						Metatranscriptomes
				P value			P value			P value			P value
		<0.1 vs 0.1~0.5		6.03E−7	0.1~0.5 vs 0.5~1		>0.9999	<0.1 vs 0.1~0.5		3.58E−7	0.1~0.5 vs 0.5~1		>0.9999
		<0.1 vs 0.5~1		0.000892811	0.1~0.5 vs >1		>0.9999	<0.1 vs 0.5~1		4.49E−7	0.1~0.5 vs >1		>0.9999
		<0.1 vs >1		0.00309	0.5~1 vs >1		>0.9999	<0.1 vs >1		9.21E−7	0.5~1 vs >1		>0.9999

## Sheet: Figure 4
Figure 4a
		PAR	Relative ETR										Two-tailed Student’s t test
	+Fe+P		−MV			Ave.	SD	+MV			Ave.	SD	P value
		0	0	0	0	0	0	0	0	0	0	0	−MV vs +MV
		139	9.2	9.9	7.9	9	1.01489	9	10.5	10.5	10	0.866025	0.264003
		213	14.5	15.1	12.4	14	1.41774	13.9	16	16	15.3	1.21244	0.29392
		317	19.6	21.7	17.8	19.7	1.95192	19.8	22.4	22.2	21.4667	1.44684	0.276362
		450	25.3	26.5	20.6	24.1333	3.11823	23.8	28.7	25.9	26.1333	2.45832	0.432224
		624	30.1	30.9	25.4	28.8	2.97153	29.9	33	31.4	31.4333	1.55027	0.245186
		1017	41.4	43.1	32.5	39	5.69298	36.7	44.8	41.9	41.1333	4.10406	0.626382
		PAR	Relative ETR										Two-tailed Student’s t test
	+Fe−P		−MV			Ave.	SD	+MV			Ave.	SD	P value
		0	0	0	0	0	0	0	0	0	0	0	−MV vs +MV
		139	5.5	5.4	5.7	5.53333	0.152753	6.4	6.5	6.2	6.36667	0.152753	0.0026087
		213	7.8	8.1	7.7	7.86667	0.208167	9.1	9.2	8.9	9.06667	0.152753	0.00129298
		317	9.5	10.5	10.7	10.2333	0.64291	12.5	12.8	12.1	12.4667	0.351188	0.00616872
		450	13.2	11.9	13	12.7	0.7	12.7	14.4	12.7	13.2667	0.981495	0.461248
		624	14.4	14.9	13.9	14.4	0.5	15.7	19.7	12.6	16	3.55949	0.483727
		1017	17.5	18.4	16.2	17.3667	1.10604	22.6	21.4	17.9	20.6333	2.44199	0.102424
		PAR	Relative ETR										Two-tailed Student’s t test
	−Fe+P		−MV			Ave.	SD	+MV			Ave.	SD	P value
		0	0	0	0	0	0	0	0	0	0	0	−MV vs +MV
		139	1.7	1.9	1.9	1.83333	0.11547	0	0	0	0	0	1.03992e-05
		213	2.6	2.9	2.6	2.7	0.173205	0	0	0	0	0	1.11876e-05
		317	3.1	3.1	3.1	3.1	0	1.3	0	0	0.433333	0.750555	0.00353779
		450	2.5	3	3.2	2.9	0.360555	0	0	0	0	0	0.000153968
		624	4.2	3.4	3.9	3.83333	0.404145	0	0	0	0	0	8.03711e-05
		1017	4.3	4.3	3.8	4.13333	0.288675	0	0	0	0	0	1.5691e-05
		PAR	Relative ETR										Two-tailed Student’s t test
	−Fe−P		−MV			Ave.	SD	+MV			Ave.	SD	P value
		0	0	0	0	0	0	0	0	0	0	0	−MV vs +MV
		139	4.1	3.7	4.2	4	0.264575	5.7	4.6	5.6	5.3	0.608276	0.0274156
		213	5.7	4.5	5.3	5.16667	0.61101	6.9	5.6	8.6	7.03333	1.50444	0.117299
		317	7.6	5.9	6.1	6.53333	0.929157	8.8	7.3	11.2	9.1	1.96723	0.11052
		450	8.5	7.2	7.8	7.83333	0.650641	10.4	8.9	13.6	10.9667	2.40069	0.0945414
		624	10	8.1	8.4	8.83333	1.02144	14.4	8.1	18.9	13.8	5.42494	0.194152
		1017	13.7	10.7	8.2	10.8667	2.75379	14.1	9.8	15.4	13.1	2.93087	0.390587

## Sheet: Figure 5
Figure 5c
													one-way ANOVA
		Relative expression of sodB														P value				P value				P value				P value
		WT			Ave.	SD	ΔphoB			Ave.	SD		WT_+Fe+P vs WT_+Fe−P			1.54E−7	WT_+Fe−P vs WT_−Fe+P			3.17E−8	WT_−Fe+P vs ΔphoB_+Fe+P			0.99917	WT_−Fe−P vs ΔphoB_−Fe−P			7.79E−8
	+Fe+P	0.98771	0.8622	1.17425	1.00805	0.157017	1.10184	1.13101	0.80245	1.01177	0.181859		WT_+Fe+P vs WT_−Fe+P			0.99902	WT_+Fe−P vs WT_−Fe−P			0.18226	WT_−Fe+P vs ΔphoB_+Fe−P			0.000570501	ΔphoB_+Fe+P vs ΔphoB_+Fe−P			0.00021202
	+Fe−P	5.59409	4.57388	4.91075	5.02624	0.519818	3.02486	2.26701	2.78761	2.69316	0.387653		WT_+Fe+P vs WT_−Fe−P			3.57E−8	WT_+Fe−P vs ΔphoB_+Fe+P			1.54E−7	WT_−Fe+P vs ΔphoB_−Fe+P			0.9999	ΔphoB_+Fe+P vs ΔphoB_−Fe+P			0.9784
	−Fe+P	1.0906	1.0791	1.29585	1.15518	0.121957	1.33133	1.18513	1.25848	1.25831	0.0731001		WT_+Fe+P vs ΔphoB_+Fe+P			>0.9999	WT_+Fe−P vs ΔphoB_+Fe−P			3.57E−6	WT_−Fe+P vs ΔphoB_−Fe−P			0.000303419	ΔphoB_+Fe+P vs ΔphoB_−Fe−P			0.000115187
	−Fe−P	6.19687	5.7282	5.33047	5.75185	0.433684	2.3396	2.89652	3.11619	2.7841	0.400314		WT_+Fe+P vs ΔphoB_+Fe−P			0.000206745	WT_+Fe−P vs ΔphoB_−Fe+P			3.11E−8	WT_−Fe−P vs ΔphoB_+Fe+P			3.57E−8	ΔphoB_+Fe−P vs ΔphoB_−Fe+P			0.00118
													WT_+Fe+P vs ΔphoB_−Fe+P			0.97657	WT_+Fe−P vs ΔphoB_−Fe−P			6.09E−6	WT_−Fe−P vs ΔphoB_+Fe−P			1.50E−7	ΔphoB_+Fe−P vs ΔphoB_−Fe−P			>0.9999
													WT_+Fe+P vs ΔphoB_−Fe−P			0.000112385	WT_−Fe+P vs WT_−Fe−P			2.25E−6	WT_−Fe−P vs ΔphoB_−Fe+P			1.38E−6	ΔphoB_−Fe+P vs ΔphoB_−Fe−P			0.000621463
Figure 5d
													one-way ANOVA
		Relative ROS content														P value				P value				P value				P value
		WT			Ave.	SD	ΔphoB			Ave.	SD		WT_+Fe+P vs WT_+Fe−P			0.01233	WT_+Fe−P vs WT_−Fe+P			5.07E−7	WT_−Fe+P vs ΔphoB_+Fe+P			1.21E−7	WT_−Fe−P vs ΔphoB_−Fe−P			8.80E−6
	+Fe+P	0.988902	0.936839	1.07426	1	0.0693789	1.02058	0.93355	1.04587	1	0.0589202		WT_+Fe+P vs WT_−Fe+P			1.21E−7	WT_+Fe−P vs WT_−Fe−P			0.20021	WT_−Fe+P vs ΔphoB_+Fe−P			1.37E−6	ΔphoB_+Fe+P vs ΔphoB_+Fe−P			0.00465
	+Fe−P	0.307639	0.347125	0.351353	0.335372	0.0241105	0.247651	0.24168	0.278742	0.256024	0.0198995		WT_+Fe+P vs WT_−Fe−P			0.78792	WT_+Fe−P vs ΔphoB_+Fe+P			0.01233	WT_−Fe+P vs ΔphoB_−Fe+P			0.40029	ΔphoB_+Fe+P vs ΔphoB_−Fe+P			5.97E−7
	−Fe+P	3.33708	2.38945	3.05461	2.92705	0.486528	2.57103	2.37262	2.79094	2.5782	0.209252		WT_+Fe+P vs ΔphoB_+Fe+P			>0.9999	WT_+Fe−P vs ΔphoB_+Fe−P			0.99949	WT_−Fe+P vs ΔphoB_−Fe−P			0.00106	ΔphoB_+Fe+P vs ΔphoB_−Fe−P			0.000111518
	−Fe−P	0.811921	0.678066	0.787984	0.759323	0.0713819	1.9675	2.12622	2.08901	2.06091	0.0830038		WT_+Fe+P vs ΔphoB_+Fe−P			0.00465	WT_+Fe−P vs ΔphoB_−Fe+P			3.10E−8	WT_−Fe−P vs ΔphoB_+Fe+P			0.78792	ΔphoB_+Fe−P vs ΔphoB_−Fe+P			3.17E−8
													WT_+Fe+P vs ΔphoB_−Fe+P			5.97E−7	WT_+Fe−P vs ΔphoB_−Fe−P			1.31E−7	WT_−Fe−P vs ΔphoB_+Fe−P			0.08497	ΔphoB_+Fe−P vs ΔphoB_−Fe−P			1.47E−7
													WT_+Fe+P vs ΔphoB_−Fe−P			0.000111518	WT_−Fe+P vs WT_−Fe−P			1.45E−7	WT_−Fe−P vs ΔphoB_−Fe+P			1.52E−7	ΔphoB_−Fe+P vs ΔphoB_−Fe−P			0.0724

## Sheet: Figure 6
Figure 6c
													one-way ANOVA
		Relative expression of slr1908														P value				P value				P value				P value
		WT			Ave.	SD	ΔphoB			Ave.	SD		WT_+Fe+P vs WT_+Fe−P			<1E−8	WT_+Fe−P vs WT_−Fe+P			<1E−8	WT_−Fe+P vs ΔphoB_+Fe+P			0.84076	WT_−Fe−P vs ΔphoB_−Fe−P			1.44E−7
	+Fe+P	1.03386	0.90648	1.06704	1.00246	0.0847605	0.86687	1.07813	1.06997	1.00499	0.119685		WT_+Fe+P vs WT_−Fe+P			0.84595	WT_+Fe−P vs WT_−Fe−P			1.45E−7	WT_−Fe+P vs ΔphoB_+Fe−P			0.04685	ΔphoB_+Fe+P vs ΔphoB_+Fe−P			0.46062
	+Fe−P	8.06559	7.43206	7.03466	7.51077	0.519953	1.24818	1.25655	1.88214	1.46229	0.363625		WT_+Fe+P vs WT_−Fe−P			5.10E−7	WT_+Fe−P vs ΔphoB_+Fe+P			<1E−8	WT_−Fe+P vs ΔphoB_−Fe+P			0.77391	ΔphoB_+Fe+P vs ΔphoB_−Fe+P			0.12546
	−Fe+P	0.69225	0.61845	0.77871	0.69647	0.0802133	0.43004	0.30769	0.33682	0.358183	0.0639115		WT_+Fe+P vs ΔphoB_+Fe+P			>0.9999	WT_+Fe−P vs ΔphoB_+Fe−P			<1E−8	WT_−Fe+P vs ΔphoB_−Fe−P			0.00492	ΔphoB_+Fe+P vs ΔphoB_−Fe−P			0.07349
	−Fe−P	4.72395	4.88939	4.17886	4.5974	0.371785	1.66342	1.76726	1.72215	1.71761	0.0520687		WT_+Fe+P vs ΔphoB_+Fe−P			0.4542	WT_+Fe−P vs ΔphoB_−Fe+P			<1E−8	WT_−Fe−P vs ΔphoB_+Fe+P			5.09E−7	ΔphoB_+Fe−P vs ΔphoB_−Fe+P			0.00236
													WT_+Fe+P vs ΔphoB_−Fe+P			0.12799	WT_+Fe−P vs ΔphoB_−Fe−P			<1E−8	WT_−Fe−P vs ΔphoB_+Fe−P			3.14E−8	ΔphoB_+Fe−P vs ΔphoB_−Fe−P			0.93061
													WT_+Fe+P vs ΔphoB_−Fe−P			0.07195	WT_−Fe+P vs WT_−Fe−P			3.56E−8	WT_−Fe−P vs ΔphoB_−Fe+P			<1E−8	ΔphoB_−Fe+P vs ΔphoB_−Fe−P			0.000264589
Figure 6d
													one-way ANOVA											Two-tailed Student’s t test
		Specific growth rate															P value					P value						P value
		WT			Ave.	SD	slr1908KD			Ave.	SD		WT_−Fe+P vs WT_−Fe−P				0.000531177	WT_−Fe−P vs slr1908KD_−Fe+P				1.06E−7		WT_−Fe+P vs WT_−Fe−P				0.0041629
	−Fe+P	0.542305	0.566336	0.564658	0.557766	0.0134161	0.458063	0.455902	0.456182	0.456716	0.00117558		WT_−Fe+P vs slr1908KD_−Fe+P				6.94E−6	WT_−Fe−P vs slr1908KD_−Fe−P				<1E−8		WT_−Fe+P vs slr1908KD_−Fe+P				0.000202282
	−Fe−P	0.605197	0.624111	0.612053	0.613787	0.00957575	0.261186	0.281122	0.277981	0.273429	0.0107189		WT_−Fe+P vs slr1908KD_−Fe−P				<1E−8	slr1908KD_−Fe+P vs slr1908KD_−Fe−P				<1E−8		slr1908KD_−Fe+P vs slr1908KD_−Fe−P				7.92582e-06

## Sheet: Figure 7
Figure 7a
													one-way ANOVA											Two-tailed Student’s t test
		Specific growth rate															P value					P value						P value
		WT			Ave.	SD	ΔphoB			Ave.	SD		WT_−Fe+P vs WT_−Fe−P				<1E−8	WT_−Fe−P vs ΔphoB_−Fe+P				<1E−8		WT_−Fe+P vs WT_−Fe−P				7.95597e-06
	−Fe+P	0.454831	0.466967	0.469214	0.463671	0.00773723	0.463907	0.447255	0.46081	0.457324	0.00885644		WT_−Fe+P vs ΔphoB_−Fe+P				0.69675	WT_−Fe−P vs ΔphoB_−Fe−P				<1E−8		WT_−Fe+P vs ΔphoB_−Fe+P				0.402835
	−Fe−P	0.638196	0.643949	0.652803	0.644983	0.00735786	0.4605	0.458713	0.463378	0.460864	0.00235366		WT_−Fe+P vs ΔphoB_−Fe−P				0.95948	ΔphoB_−Fe+P vs ΔphoB_−Fe−P				0.92402		ΔphoB_−Fe+P vs ΔphoB_−Fe−P				0.540059
