# Supplementary material for: Phosphorus deficiency alleviates iron limitation in Synechocystis cyanobacteria through direct PhoB-mediated gene regulation
Source: Nat Commun. 2024 May 24;15:4426. doi: 10.1038/s41467-024-48847-4 (PMC11126600; doi:10.1038/s41467-024-48847-4)
Supplement: Supplementary file 8 — Source Data [file 41467_2024_48847_MOESM8_ESM.zip › Source Data/Source Data for Supplementary Figures.xlsx]

## Sheet: Supplementary Figure 1
Supplementary Figure 1a
								one-way ANOVA							Two-tailed Student’s t test
		Relative expression of isiA			Ave.	SD				P value			P value					P value
	+Fe+P	1.2229	0.750444	1.08966	1.021	0.243597		+Fe+P vs +Fe−P		0.94261	+Fe−P vs −Fe+P		3.64E−5		+Fe+P vs −Fe+P			0.0007188
	+Fe−P	0.0614549	0.0437477	0.042946	0.0493828	0.0104624		+Fe+P vs −Fe+P		5.52E−5	+Fe−P vs −Fe−P		2.70E−6		+Fe−P vs −Fe−P			0.000134046
	−Fe+P	17.8952	14.6085	20.7628	17.7555	3.07951		+Fe+P vs −Fe−P		3.72E−6	−Fe+P vs −Fe−P		0.01564
	−Fe−P	21.7557	25.078	27.6933	24.8423	2.97582
Supplementary Figure 1b
								one-way ANOVA							Two-tailed Student’s t test
		Relative expression of pstS			Ave.	SD				P value			P value					P value
	+Fe+P	1.03016	0.939208	1.03356	1.00097	0.0535183		+Fe+P vs +Fe−P		2.28E−6	+Fe−P vs −Fe+P		2.19E−6		+Fe+P vs +Fe−P			0.00050741
	+Fe−P	72.3184	99.4463	96.6709	89.4786	14.9258		+Fe+P vs −Fe+P		0.99986	+Fe−P vs −Fe−P		6.65E−5		−Fe+P vs −Fe−P			2.75207e-06
	−Fe+P	0.616979	0.565319	0.52615	0.569483	0.0455572		+Fe+P vs −Fe−P		0.00393	−Fe+P vs −Fe−P		0.00361
	−Fe−P	34.0339	31.2594	31.997	32.4301	1.43703
Supplementary Figure 1c
								one-way ANOVA							Two-tailed Student’s t test
		Relative expression of pstS2			Ave.	SD				P value			P value					P value
	+Fe+P	1.01792	1.05021	0.935429	1.00119	0.0591923		+Fe+P vs +Fe−P		4.48E−6	+Fe−P vs −Fe+P		2.57E−6		+Fe+P vs +Fe−P			3.49502e-05
	+Fe−P	7.8425	7.37277	8.54139	7.91889	0.588045		+Fe+P vs −Fe+P		0.77476	+Fe−P vs −Fe−P		0.000114914		−Fe+P vs −Fe−P			0.0110761
	−Fe+P	0.697992	0.462885	0.342991	0.501289	0.18059		+Fe+P vs −Fe−P		0.00722	−Fe+P vs −Fe−P		0.00227
	−Fe−P	2.13188	4.12991	3.99028	3.41735	1.11544

## Sheet: Supplementary Figure 2
Supplementary Figure 2a
		Anti-D1									Anti-PsaD								CBB stained gel
Supplementary Figure 2b
									one-way ANOVA							Two-tailed Student’s t test
	D1		Relative protein level			Ave.	SD				P value			P value				P value
		+Fe+P	1	1	1	1	0		+Fe+P vs +Fe−P		4.10E−5	+Fe−P vs −Fe+P		8.41E−5		+Fe+P vs +Fe−P		0.000114699
		+Fe−P	0.520678	0.613307	0.594219	0.576068	0.0489096		+Fe+P vs −Fe+P		0.7956	+Fe−P vs −Fe−P		0.0029		−Fe+P vs +Fe−P		0.000322256
		−Fe+P	1.03548	0.862647	0.984287	0.960804	0.0887755		+Fe+P vs −Fe−P		1.39E−6	−Fe+P vs −Fe−P		2.33E−6
		−Fe−P	0.375015	0.335217	0.328724	0.346319	0.0250628
									one-way ANOVA							Two-tailed Student’s t test
	PsaD		Relative protein level			Ave.	SD				P value			P value				P value
		+Fe+P	1	1	1	1	0		+Fe+P vs +Fe−P		0.9916	+Fe−P vs −Fe+P		0.0018		+Fe+P vs +Fe−P		0.351124
		+Fe−P	0.949303	1.0174	0.969401	0.9787	0.0349854		+Fe+P vs −Fe+P		0.0014	+Fe−P vs −Fe−P		0.0011		−Fe+P vs +Fe−P		0.744195
		−Fe+P	0.588392	0.418109	0.617891	0.541464	0.107842		+Fe+P vs −Fe−P		0.0008	−Fe+P vs −Fe−P		0.9602
		−Fe−P	0.567984	0.337566	0.608782	0.504778	0.146239

## Sheet: Supplementary Figure 3
Supplementary Figure 3b
								one-way ANOVA
		Cell diameter			Ave.	SD				P value
	+Fe+P	2.01099	2.03127	2.01521	2.01916	0.0106997		+Fe+P vs −Fe+P		0.13291
	−Fe+P	2.02357	2.03982	2.05201	2.03847	0.0142699		+Fe+P vs −Fe−P		0.94252
	−Fe−P	2.02082	2.02225	2.02272	2.02193	0.000988383		−Fe+P vs −Fe−P		0.20195

## Sheet: Supplementary Figure 4
Supplementary Figure 4
												Two-tailed Student’s t test
		−Fe+P			Ave.	SD	−Fe−P			Ave.	SD	P value
	gpx1	0.638551	1.10751	1.41402	1.05336	0.39056	2.92139	2.98023	2.47087	2.79083	0.27865	0.00329733
	gpx2	0.814419	1.11122	1.10498	1.0102	0.169583	1.51442	1.78637	1.73173	1.67751	0.143855	0.00652753
	2-Cys Prx	0.943124	0.895812	1.18363	1.00752	0.154335	1.77988	2.07234	1.90303	1.91842	0.146834	0.00177308
	1-Cys Prx	0.904771	0.806854	1.36983	1.02715	0.300779	1.91495	2.48833	1.72557	2.04295	0.397164	0.0241977
	PrxII	0.844764	1.12742	1.04998	1.00739	0.14606	1.26638	1.70643	1.42246	1.46509	0.223099	0.0410237
	Prx Q1	0.714436	0.862978	1.62195	1.06645	0.486771	2.7787	2.14798	2.29146	2.40605	0.330605	0.0169153
	Prx Q2	1.04957	1.05304	0.904786	1.00246	0.0846087	1.13832	1.16033	0.969332	1.08933	0.1045	0.325813
	katG	0.933037	1.05053	1.02022	1.00126	0.0609967	1.72441	1.84547	1.66924	1.74637	0.0901437	0.000289657
	mrgA	1.00867	0.970814	1.02121	1.00023	0.026237	1.97554	1.76481	1.95155	1.8973	0.115366	0.00019414
	sodB	1.16036	0.937418	0.919338	1.0057	0.134238	2.81954	3.36279	3.14148	3.10794	0.273173	0.0002798
	flv 1	0.989485	0.974904	1.03664	1.00034	0.03227	0.904743	1.53612	0.787308	1.07606	0.402731	0.761759
	flv 2	0.789817	1.10737	1.14335	1.01351	0.19456	2.14129	2.18532	0.859661	1.72876	0.752983	0.186395
	flv 3	0.747366	1.42367	0.93985	1.03696	0.348451	0.550315	0.955008	0.715198	0.740174	0.203499	0.271682
	flv 4	0.879731	1.14429	0.993378	1.0058	0.132716	0.526666	0.60234	0.306632	0.478546	0.153615	0.0108346
	crtR	1.31149	0.758883	1.00476	1.02504	0.276861	1.33483	1.59347	2.79416	1.90749	0.778697	0.138085

## Sheet: Supplementary Figure 5
Supplementary Figure 5
	Mann-Whitney U test
	sodN		P value	sodC		P value	sodA or sodB		P value
	<0.5 vs >0.5		4.50E−7	<0.5 vs >0.5		0.0288	<0.5 vs >0.5		0.0002

## Sheet: Supplementary Figure 6
Supplementary Figure 6a
								one-way ANOVA							Two-tailed Student’s t test
	−MV	Relative ratio of low-fl cells			Ave.	SD				P value			P value				P value
	+Fe+P	0.0185599	0.0219023	0.0216728	0.0207117	0.00186702		+Fe+P vs +Fe−P		0.11792	+Fe−P vs −Fe+P		2.28E−5		+Fe+P vs −Fe+P		0.00224213
	+Fe−P	0.0141998	0.0113616	0.0125737	0.0127117	0.00142413		+Fe+P vs −Fe+P		0.000175461	+Fe−P vs −Fe−P		0.12482		+Fe+P vs −Fe−P		0.962857
	−Fe+P	0.0436992	0.0413037	0.0526525	0.0458851	0.00598184		+Fe+P vs −Fe−P		>0.9999	−Fe+P vs −Fe−P		0.000168263		−Fe+P vs −Fe−P		0.00364867
	−Fe−P	0.025137	0.0188061	0.0178151	0.0205861	0.00397227
Supplementary Figure 6b
								one-way ANOVA							Two-tailed Student’s t test
	+MV	Relative ratio of low-fl cells			Ave.	SD				P value			P value				P value
	+Fe+P	0.0244429	0.0309019	0.0285635	0.0279694	0.00327019		+Fe+P vs +Fe−P		0.99992	+Fe−P vs −Fe+P		<1E−8		+Fe+P vs −Fe+P		2.1549e-06
	+Fe−P	0.0343122	0.0290475	0.0246822	0.0293473	0.00482197		+Fe+P vs −Fe+P		<1E−8	+Fe−P vs −Fe−P		0.000375166		+Fe+P vs −Fe−P		0.00179482
	−Fe+P	0.921223	0.990882	0.989143	0.967083	0.0397251		+Fe+P vs −Fe−P		0.000354496	−Fe+P vs −Fe−P		<1E−8		−Fe+P vs −Fe−P		1.89945e-05
	−Fe−P	0.214765	0.153191	0.227961	0.198639	0.0399086

## Sheet: Supplementary Figure 8
Supplementary Figure 8b
			Anti-Flag
Supplementary Figure 8d
																	Two-tailed Student’s t test
	Specific growth rate																			P value
	WT			Ave.	SD	PhoB-Flag3			Ave.	SD	ΔPhoB			Ave.	SD		WT vs PhoB-Flag3			0.505773
	1.33824	1.29479	1.27313	1.30206	0.0331599	1.29955	1.33465	1.31944	1.31788	0.0176028	0.867606	0.893237	0.834836	0.865226	0.0292731		WT vs ΔPhoB			6.85152e-05
																	ΔPhoB vs PhoB-Flag3			2.1347e-05
Supplementary Figure 8e
																	Two-tailed Student’s t test
	Fv / Fm																			P value
	WT			Ave.	SD	PhoB-Flag3			Ave.	SD	ΔPhoB			Ave.	SD		WT vs PhoB-Flag3			0.337663
	0.283	0.288	0.309	0.293333	0.0137961	0.297	0.308	0.303	0.302667	0.00550757	0.237	0.262	0.21	0.236333	0.0260064		WT vs ΔPhoB			0.0284738
																	ΔPhoB vs PhoB-Flag3			0.0124278
Supplementary Figure 8f
																	Two-tailed Student’s t test
	Chla content																			P value
	WT			Ave.	SD	PhoB-Flag3			Ave.	SD	ΔPhoB			Ave.	SD		WT vs PhoB-Flag3			0.00223686
	1.04009e-08	9.95861e-09	1.01459e-08	1.01685e-08	2.22018e-10	9.00086e-09	8.42217e-09	8.56073e-09	8.66125e-09	3.02159e-10	6.68213e-09	6.78849e-09	6.5878e-09	6.68614e-09	1.00402e-10		WT vs ΔPhoB			1.58085e-05
																	ΔPhoB vs PhoB-Flag3			0.000425381

## Sheet: Supplementary Figure 11
Supplementary Figure 11b
																		Two-tailed Student’s t test
		Relative ROS content																		P value
		WT			Ave.	SD	SodB-OE			Ave.	SD	Slr1908-OE			Ave.	SD		WT vs SodB-OE		2.14428e-06
		0.986178	0.986718	1.0271	1	0.023474	0.416889	0.429744	0.426394	0.424342	0.00666853	1.42034	1.47995	1.37023	1.42351	0.0549267		WT vs Slr1908-OE		0.000252553
Supplementary Figure 11c
		Cell count
		WT			Ave.	SD	SodB-OE			Ave.	SD	Slr1908-OE			Ave.	SD
	0	7982250	8030250	7865000	7.95917e+06	85008.9	8806750	8668250	8840250	8771750	91185.3	9391250	9278750	9542000	9404000	132087
	1	19826500	19011500	18918500	1.92522e+07	499556	20184750	19537500	20262500	1.99949e+07	398037	19856750	18044250	20821000	19574000	1.4098e+06
	2	34645750	35014750	33717000	3.44592e+07	668692	31422000	30633500	30903500	3.09863e+07	400723	37930000	37025500	41860500	3.89387e+07	2.57048e+06
	3	40950500	43350250	41356250	4.18857e+07	1.28449e+06	37893500	36682250	36311250	3.69623e+07	827474	46473750	47193000	50804500	4.81571e+07	2.32076e+06
	4	45455000	46209000	46215250	45959750	437137	41440750	40643000	39965750	4.06832e+07	738320	49684750	51498250	56626250	5.26031e+07	3.60022e+06
Supplementary Figure 11d
																		Two-tailed Student’s t test
		Specific growth rate																		P value
		WT			Ave.	SD	SodB-OE			Ave.	SD	Slr1908-OE			Ave.	SD		WT vs SodB-OE		0.00116786
		0.558156	0.610725	0.577862	0.582248	0.0265579	0.442581	0.449758	0.422098	0.438146	0.0143539	0.647198	0.71878	0.698381	0.68812	0.0368774		WT vs Slr1908-OE		0.0156674

## Sheet: Supplementary Figure 12
Supplementary Figure 12c
			Anti-His						CBB stained gel
Supplementary Figure 12d
	Anti-His									CBB stained gel
Supplementary Figure 12e
									one-way ANOVA							Two-tailed Student’s t test
	Slr1908		Relative protein level			Ave.	SD				P value			P value				P value
		+Fe+P	1	1	1	1	0		+Fe+P vs +Fe−P		0.0009	+Fe−P vs −Fe+P		1.43E−5		+Fe+P vs +Fe−P		0.00641908
		+Fe−P	1.45062	1.26253	1.53025	1.41447	0.137474		+Fe+P vs −Fe+P		0.0047	+Fe−P vs −Fe−P		0.1946		−Fe+P vs +Fe−P		0.000178466
		−Fe+P	0.64755	0.743725	0.647864	0.679713	0.0554361		+Fe+P vs −Fe−P		0.0124	−Fe+P vs −Fe−P		7.23E−5
		−Fe−P	1.26354	1.22303	1.32721	1.27126	0.0525177

## Sheet: Supplementary Figure 13
Supplementary Figure 13a
																					Two-tailed Student’s t test
	WT																				P value
	+Fe+P			Ave.	SD	+Fe−P			Ave.	SD	−Fe+P			Ave.	SD	−Fe−P			Ave.	SD	−Fe+P vs −Fe−P
0	9468250	9416000	9371250	9418500	48548.3	9215000	8820500	9406000	9.14717e+06	298586	9690750	9517750	9437250	9.54858e+06	129532	9757500	9815250	9762500	9.77842e+06	31996.4	0.0405956
1	16424750	14619000	15447250	15497000	903902	21302750	22378000	20874500	2.15184e+07	774605	15605000	16190250	16189750	15995000	337750	20547000	18096250	19356500	19333250	1.22554e+06	0.0104305
2	40337250	37841750	38577000	3.89187e+07	1.28235e+06	48478500	46888250	45972750	4.71132e+07	1.26793e+06	28668000	29542500	29194500	29135000	440276	32734500	34197750	33203500	3.33786e+07	747172	0.00106235
3	65597000	61173500	62650000	6.31402e+07	2.25212e+06	59081500	62015250	59038000	6.00449e+07	1.7065e+06	35904750	38313500	37180500	3.71329e+07	1.20508e+06	48356750	44700000	47258500	46771750	1.87634e+06	0.00170238
4	73145250	74127250	76661500	7.46447e+07	1.81433e+06	62391000	62725000	61205250	6.21071e+07	798665	40096750	38863250	42071000	4.03437e+07	1.61807e+06	52132250	48147750	48248500	49509500	2.27193e+06	0.00470633
																					Two-tailed Student’s t test
	slr1908KD																				P value
	+Fe+P			Ave.	SD	+Fe−P			Ave.	SD	−Fe+P			Ave.	SD	−Fe−P			Ave.	SD	−Fe+P vs −Fe−P
0	9989750	9871000	9955000	9.93858e+06	61053.4	9797000	9869750	9864750	9.84383e+06	40635.8	9759000	9703750	9900500	9787750	101477	9894000	9854500	9771500	9840000	62524	0.489973
1	17523500	17124750	17354750	1.73343e+07	200157	14066500	14276750	15406250	1.45832e+07	720521	10777750	11383000	12394250	1.15183e+07	816703	9141500	10785750	10082250	1.00032e+07	824973	0.0866133
2	44098250	38922000	43657750	42226000	2.86981e+06	41937500	41257500	42573750	4.19229e+07	658246	24393500	24150750	24654250	24399500	251804	16681500	17290750	17037750	1.70033e+07	306080	5.46276e-06
3	65178750	61363750	67312750	6.46184e+07	3.01382e+06	55775500	51664500	54478500	5.39728e+07	2.10163e+06	29088000	28321000	29935000	2.91147e+07	807330	22849000	23205250	22608000	2.28874e+07	300473	0.000234079
4	89095250	78924000	85984000	84667750	5.21181e+06	57761500	55190000	55553250	56168250	1.3917e+06	32323750	30899500	32047750	31757000	755330	26680500	26899250	25404750	2.63282e+07	807147	0.00104771
Supplementary Figure 13b
																					Two-tailed Student’s t test
	WT																				P value
	+Fe+P			Ave.	SD	+Fe−P			Ave.	SD	−Fe+P			Ave.	SD	−Fe−P			Ave.	SD	−Fe+P vs −Fe−P
0	8758000	7919250	9096250	8.59117e+06	605976	9426750	9096000	9007000	9.17658e+06	221174	9324000	8904500	8819000	9.01583e+06	270282	9079750	9185250	9176750	9147250	58611	0.456728
1	8880750	8488750	8622250	8.66392e+06	199294	10658000	10215250	11244500	1.07059e+07	516295	9115750	9230750	8788500	9045000	229457	10085000	10896000	10640000	1.05403e+07	414585	0.00544903
2	30615250	27192500	31784750	2.98642e+07	2.38648e+06	45460250	46838750	47194750	4.64979e+07	916105	23156000	22657500	22541000	2.27848e+07	326675	32539000	33298000	33861500	3.32328e+07	663654	1.65643e-05
3	58805500	55349750	64048750	5.94013e+07	4.38e+06	58108250	58839250	58502750	5.84834e+07	365883	29015000	28536750	28809500	2.87871e+07	239912	45303250	46351250	46424250	46026250	627199	1.52972e-06
4	74770250	71722250	80934250	7.58089e+07	4.69301e+06	61353000	59790750	61143000	60762250	847870	31051500	30293250	30910000	3.07516e+07	403184	49321000	51376750	49079250	4.99257e+07	1.26247e+06	1.50557e-05
																					Two-tailed Student’s t test
	ΔphoB																				P value
	+Fe+P			Ave.	SD	+Fe−P			Ave.	SD	−Fe+P			Ave.	SD	−Fe−P			Ave.	SD	−Fe+P vs −Fe−P
0	2915250	2884500	2842250	2.88067e+06	36650.7	2978500	2908500	2897250	2.92808e+06	44023	2799750	2921750	2798250	2.83992e+06	70873.7	2923000	2947250	2941750	2.93733e+06	12714	0.079091
1	2938750	2831750	2998250	2.92292e+06	84371.7	2919250	2942000	2987500	2.94958e+06	34751.2	2945000	2890750	2840500	2.89208e+06	52262.8	2892500	2919000	2939250	2.91692e+06	23444.5	0.494467
2	18645000	17803500	15886000	1.74448e+07	1.41404e+06	22692500	23938250	21968750	22866500	996213	7080500	7147000	7033000	7.08683e+06	57263.3	7342000	7376500	7431750	7.38342e+06	45273	0.00214908
3	55800750	52997250	52392750	53730250	1.8184e+06	42285500	43344250	42827000	4.28189e+07	529421	10967250	11023500	10382250	10791000	355103	10661500	11261000	10903750	1.09421e+07	301583	0.604307
4	74251750	74135500	72078250	73488500	1.22269e+06	47560750	47198500	47216000	4.73251e+07	204281	12099000	12360750	11483000	1.19809e+07	450632	12616250	12682750	12773750	1.26909e+07	79067	0.0547773

[truncated: 4 more sheets: Supplementary Figure 15, Supplementary Figure 16, Supplementary Figure 17, Supplementary Figure 18]
