# Supplementary material for: Phosphorus deficiency alleviates iron limitation in Synechocystis cyanobacteria through direct PhoB-mediated gene regulation
Source: Nat Commun. 2024 May 24;15:4426. doi: 10.1038/s41467-024-48847-4 (PMC11126600; doi:10.1038/s41467-024-48847-4)
Supplement: Supplementary file 8 — Source Data [file 41467_2024_48847_MOESM8_ESM.zip › Source Data/Source Data for TARA metagenomic and metatranscriptomic data.xlsx]

## Sheet: sodN
sodN
Metagenome			Metatranscriptome
TARA station	Pi concentration (µM)	Relative abundance	TARA station	Pi concentration (µM)	Relative abundance
TARA_004_DCM_0.22-1.6		3.63715e-05	TARA_011_SRF_0.22-1.6		5.2718e-05
TARA_004_SRF_0.22-1.6		7.06846e-05	TARA_015_SRF_0.22-1.6	0.0638	6.16779e-05
TARA_007_DCM_0.22-1.6	0.0065	4.57321e-05	TARA_016_SRF_0.22-1.6	0.02835	8.09956e-05
TARA_007_SRF_0.22-1.6	0.0475	2.18035e-05	TARA_018_SRF_0.22-1.6	0.0256	0.00024358
TARA_009_DCM_0.22-1.6		2.17827e-05	TARA_019_SRF_0.22-1.6		0.00010532
TARA_009_SRF_0.22-1.6		2.98351e-05	TARA_022_DCM_0.22-1.6	0.010725	5.5467e-05
TARA_018_DCM_0.22-1.6	0.0131	7.23181e-05	TARA_025_DCM_0.22-1.6		0.000684233
TARA_018_SRF_0.22-1.6	0.0256	6.21647e-05	TARA_031_SRF_0.22-1.6	0.01225	0.00235373
TARA_023_DCM_0.22-1.6	0.012	3.25635e-05	TARA_032_SRF_0.22-1.6	0.00875	0.00147636
TARA_023_SRF_0.22-1.6	0.012	1.35644e-05	TARA_033_SRF_0.22-1.6	0.04575	0.000461951
TARA_025_DCM_0.22-1.6		8.41825e-05	TARA_037_MES_0.22-1.6		7.22651e-06
TARA_025_SRF_0.22-1.6	0.00525	2.85945e-05	TARA_038_MES_0.22-1.6	2.639	1.32808e-06
TARA_030_DCM_0.22-1.6	0	4.49385e-05	TARA_039_DCM_0.22-1.6	0.2465	0.000503237
TARA_030_SRF_0.22-1.6	0.00025	9.42802e-06	TARA_039_MES_0.22-1.6	2.64	1.12162e-07
TARA_031_SRF_0.22-1.6	0.01225	0.000158253	TARA_039_SRF_0.22-1.6	0.2335	0.000989403
TARA_032_DCM_0.22-1.6	0.025	2.39711e-05	TARA_040_MES_0.22-1.6	2.666	0
TARA_032_SRF_0.22-1.6	0.00875	0.00011943	TARA_040_SRF_0.22-1.6	0.27	0.000418651
TARA_033_SRF_0.22-1.6	0.04575	6.64768e-05	TARA_040_ZZZ_0.22-1.6	0.235	0.000620783
TARA_034_DCM_0.22-1.6	0.0885	9.22302e-06	TARA_041_DCM_0.22-1.6	0.846	6.39267e-05
TARA_034_SRF_0.22-1.6	0.144	4.02904e-05	TARA_041_SRF_0.22-1.6	0.1565	0.00252082
TARA_036_DCM_0.22-1.6	0.431	1.49984e-05	TARA_042_DCM_0.22-1.6	0.2505	8.95294e-05
TARA_036_SRF_0.22-1.6	0.3575	1.42049e-05	TARA_042_SRF_0.22-1.6	0.0765	0.00294361
TARA_037_MES_0.22-1.6		1.7144e-06	TARA_043_SRF_0.22-1.6	0.0705	0.000513223
TARA_038_DCM_0.22-1.6	0.417	6.06584e-05	TARA_044_SRF_0.22-1.6	0.1225	0.00100889
TARA_038_MES_0.22-1.6	2.639	3.04822e-07	TARA_046_SRF_0.22-1.6	0.102	0.00108918
TARA_038_SRF_0.22-1.6	0.337	5.44535e-05	TARA_047_SRF_0.22-1.6	0.093	0.00255924
TARA_039_DCM_0.22-1.6	0.2465	5.9991e-05	TARA_049_SRF_0.22-1.6	0.096	0.000266346
TARA_039_MES_0.22-1.6	2.64	1.19422e-07	TARA_050_SRF_0.22-1.6	0.076	0.00187962
TARA_041_DCM_0.22-1.6	0.846	2.50323e-05	TARA_051_SRF_0.22-1.6	0.07325	0.0020082
TARA_041_SRF_0.22-1.6	0.1565	0.000106935	TARA_052_DCM_0.22-1.6	0.159	0.00015477
TARA_042_DCM_0.22-1.6	0.2505	3.32301e-05	TARA_052_SRF_0.22-1.6	0.119	5.52548e-05
TARA_042_SRF_0.22-1.6	0.0765	7.87721e-05	TARA_053_SRF_0.22-1.6		0.00136041
TARA_045_SRF_0.22-1.6		0.000164204	TARA_054_SRF_0.22-1.6	0	0.000233237
TARA_048_SRF_0.22-1.6	0.0825	0.000134176	TARA_067_SRF_0.22-3		8.48333e-05
TARA_052_DCM_0.22-1.6	0.159	6.75086e-05	TARA_068_DCM_0.22-3	0.227	0.00027403
TARA_052_SRF_0.22-1.6	0.119	0.000140807	TARA_068_SRF_0.22-3	0.1455	0.000492852
TARA_056_MES_0.22-3		2.47348e-05	TARA_070_MES_0.22-3	2.522	2.41239e-06
TARA_056_SRF_0.22-3	0	0.000119143	TARA_070_SRF_0.22-3	0.309	0.000140391
TARA_057_SRF_0.22-3		9.37109e-05	TARA_071_SRF_0.22-3	0.127	0.00170533
TARA_058_DCM_0.22-3	0	8.31618e-05	TARA_072_DCM_0.22-3	0.143	0.000267762
TARA_062_SRF_0.22-3		8.21342e-05	TARA_072_SRF_0.22-3	0.104	0.00112391
TARA_064_DCM_0.22-3	0.08325	7.816e-05	TARA_076_DCM_0.22-3	0.051522	0.000308989
TARA_064_MES_0.22-3		5.90744e-06	TARA_076_MES_0.22-3		1.36239e-05
TARA_064_SRF_0.22-3	0.084	0.000115796	TARA_076_SRF_0.22-3	0.055883	0.000715661
TARA_065_DCM_0.22-3		2.8064e-05	TARA_078_DCM_0.22-3	0	0.000461534
TARA_065_MES_0.22-3		3.70102e-06	TARA_078_SRF_0.22-3	0	0.00125909
TARA_065_SRF_0.22-3		2.12934e-05	TARA_080_SRF_0.22-3	0	0.000492683
TARA_066_DCM_0.22-3	0.34975	1.07678e-05	TARA_081_DCM_0.22-3	0.412	8.03114e-05
TARA_066_SRF_0.22-3	0.343	9.58575e-06	TARA_081_SRF_0.22-3	0.429	0.000190544
TARA_067_SRF_0.22-3		3.22919e-06	TARA_082_DCM_0.22-3	1.356	5.97277e-06
TARA_068_DCM_0.22-3	0.227	9.8589e-05	TARA_082_SRF_0.22-3	1.302	4.59282e-06
TARA_068_MES_0.22-3	1.529	5.46091e-06	TARA_083_SRF_0.22-3	1.176	2.77749e-05
TARA_068_SRF_0.22-3	0.1455	0.000104917	TARA_084_SRF_0.22-3	1.723	1.53808e-07
TARA_070_MES_0.22-3	2.522	3.42872e-06	TARA_085_DCM_0.22-3	2.309	1.26634e-06
TARA_070_SRF_0.22-3	0.309	6.84138e-05	TARA_085_SRF_0.22-3	2.1055	2.47264e-07
TARA_072_DCM_0.22-3	0.143	2.92651e-05	TARA_086_DCM_0.22-3	2.4585	2.01123e-07
TARA_072_MES_0.22-3	2.618	6.13296e-05	TARA_086_SRF_0.22-3	1.553	1.52194e-07
TARA_072_SRF_0.22-3	0.104	7.39914e-05	TARA_087_SRF_0.22-3		1.36791e-07
TARA_076_DCM_0.22-3	0.051522	3.89422e-05	TARA_088_SRF_0.22-3	2.135	2.1061e-07
TARA_076_MES_0.22-3		6.77963e-06	TARA_089_SRF_0.22-3	1.609	8.31956e-06
TARA_076_SRF_0.22-3	0.055883	8.06573e-05	TARA_090_SRF_0.22-3	0.409	0.000109233
TARA_078_DCM_0.22-3	0	5.06974e-05	TARA_091_SRF_0.22-3	0.724	0.000137846
TARA_078_MES_0.22-3		1.66465e-05	TARA_092_SRF_0.22-3	0.795	3.16073e-05
TARA_078_SRF_0.22-3	0	0.000108787	TARA_093_DCM_0.22-3	1.08725	4.24079e-05
TARA_082_DCM_0.22-3	1.356	6.57816e-07	TARA_093_SRF_0.22-3	0.52125	8.70514e-05
TARA_082_SRF_0.22-3	1.302	5.09691e-07	TARA_096_DCM_0.22-3	0.181	0.000526092
TARA_084_SRF_0.22-3	1.723	3.96197e-08	TARA_096_SRF_0.22-3	0.1575	0.000506864
TARA_085_DCM_0.22-3	2.309	7.14616e-09	TARA_097_DCM_0.22-3	0.1725	0.000320062
TARA_085_MES_0.22-3	2.614	3.91659e-06	TARA_097_MES_0.22-3	0.86375	2.07764e-05
TARA_085_SRF_0.22-3	2.1055	8.18302e-09	TARA_097_SRF_0.22-3	0.121	0.000464212
TARA_093_DCM_0.22-3	1.08725	4.56965e-06	TARA_098_DCM_0.22-3		0.000117558
TARA_093_SRF_0.22-3	0.52125	1.90586e-05	TARA_098_MES_0.22-3	2.023	1.8629e-05
TARA_094_SRF_0.22-3	0.2425	4.51098e-05	TARA_098_SRF_0.22-3	0.1815	0.000341574
TARA_096_SRF_0.22-3	0.1575	3.83789e-05	TARA_099_SRF_0.22-3	0.2975	0.000803764
TARA_098_DCM_0.22-3		8.32293e-05	TARA_100_DCM_0.22-3	0.7785	0.000451499
TARA_098_MES_0.22-3	2.023	5.2776e-06	TARA_100_DCM_0.22-3	2.68675	2.55455e-06
TARA_098_SRF_0.22-3	0.1815	4.67636e-05	TARA_100_SRF_0.22-3	0.67725	0.000434522
TARA_099_SRF_0.22-3	0.2975	6.83714e-05	TARA_102_DCM_0.22-3	1.8615	0.000372139
TARA_100_DCM_0.22-3	0.7785	5.68644e-05	TARA_102_MES_0.22-3	2.853	6.39438e-06
TARA_100_DCM_0.22-3	2.68675	5.43749e-06	TARA_102_SRF_0.22-3	1.02575	0.00048062
TARA_100_SRF_0.22-3	0.67725	5.81908e-05	TARA_106_DCM_0.22-3	0.776625	0.000307948
TARA_102_DCM_0.22-3	1.8615	3.70133e-05	TARA_106_MES_0.22-3	2.66487	6.72281e-06
TARA_102_MES_0.22-3	2.853	1.04995e-06	TARA_106_SRF_0.22-3	0.573125	0.000143142
TARA_102_SRF_0.22-3	1.02575	4.10997e-05	TARA_109_DCM_0.22-3	0.50475	0.000337725
TARA_109_DCM_0.22-3	0.50475	5.74507e-05	TARA_109_MES_0.22-3		4.08752e-06
TARA_109_MES_0.22-3		1.041e-06	TARA_109_SRF_0.22-3	0.2865	0.000611767
TARA_109_SRF_0.22-3	0.2865	6.08087e-05	TARA_110_DCM_0.22-3	0.9295	0.000213393
TARA_110_DCM_0.22-3	0.9295	3.91643e-05	TARA_110_MES_0.22-3		6.37081e-07
TARA_110_MES_0.22-3		1.57336e-05	TARA_110_SRF_0.22-3	0.77275	0.000183654
TARA_110_SRF_0.22-3	0.77275	4.88402e-05	TARA_111_DCM_0.22-3	0.443	0.000378496
TARA_111_DCM_0.22-3	0.443	6.47873e-05	TARA_111_SRF_0.22-3	0.5	0.000213272
TARA_111_MES_0.22-3		1.68231e-06	TARA_112_DCM_0.22-3	0.1145	0.000143042
TARA_111_SRF_0.22-3	0.5	6.60472e-05	TARA_112_SRF_0.22-3	0.14225	0.000184231
TARA_112_DCM_0.22-3	0.1145	9.40549e-05	TARA_113_SRF_0.22-3		0.000331288
TARA_112_MES_0.22-3		7.20644e-06	TARA_122_DCM_0.22-3	0.582933	4.33026e-06
TARA_112_SRF_0.22-3	0.14225	8.68759e-05	TARA_122_MES_0.22-3		2.49527e-06
TARA_122_DCM_0.22-3	0.582933	4.48968e-05	TARA_122_SRF_0.22-3	0.56795	0.000398546
TARA_122_MES_0.22-3		1.83727e-05	TARA_123_MIX_0.22-3	0.6607	4.57675e-06
TARA_122_SRF_0.22-3	0.56795	8.91252e-05	TARA_123_SRF_0.22-3	0.53495	0.000192564
TARA_123_MIX_0.22-3	0.6607	7.60192e-06	TARA_124_MIX_0.22-3	0.4885	3.76394e-05
TARA_123_SRF_0.22-3	0.53495	2.4882e-05	TARA_124_SRF_0.22-3	0.63025	0.000514569
TARA_124_MIX_0.22-3	0.4885	2.80538e-05	TARA_125_MIX_0.22-3	0.566	8.89699e-06
TARA_124_SRF_0.22-3	0.63025	8.04182e-05	TARA_125_SRF_0.22-3	0.55725	0.000434785
TARA_125_MIX_0.22-3	0.566	3.80241e-06	TARA_127_DCM_0.22-3	0.56825	4.68335e-05
TARA_125_SRF_0.22-3	0.55725	5.11811e-05	TARA_127_SRF_0.22-3	0.56525	0.000440667
TARA_128_DCM_0.22-3	0.54925	6.75154e-05	TARA_128_DCM_0.22-3	0.54925	0.00151733
TARA_128_SRF_0.22-3	0.53975	7.93353e-05	TARA_128_SRF_0.22-3	0.53975	0.00051039
TARA_132_DCM_0.22-3	0.1252	2.80333e-05	TARA_129_DCM_0.22-3	0.332	0.00017327
TARA_132_MES_0.22-3		3.79251e-06	TARA_129_SRF_0.22-3	0.225	0.000242565
TARA_132_SRF_0.22-3	0.0062	0.000121924	TARA_131_DCM_0.22-3	0.0172	0.000173996
TARA_133_DCM_0.22-3	0.43225	2.15851e-05	TARA_131_MES_0.22-3		1.27536e-05
TARA_133_MES_0.22-3		2.27936e-06	TARA_131_SRF_0.22-3	0.0457	0.00120505
TARA_133_SRF_0.22-3	0.2925	3.7651e-05	TARA_132_DCM_0.22-3	0.1252	0.000199897
TARA_137_DCM_0.22-3	0.884	8.15778e-06	TARA_132_MES_0.22-3		1.49664e-05
TARA_137_MES_0.22-3	2.9545	2.32379e-06	TARA_132_SRF_0.22-3	0.0062	0.0010852
TARA_137_SRF_0.22-3	0.456	7.27229e-05	TARA_133_DCM_0.22-3	0.43225	0.000148808
TARA_138_DCM_0.22-3	1.108	3.28911e-05	TARA_133_SRF_0.22-3	0.2925	0.000315072
TARA_138_MES_0.22-3	3.155	1.63168e-06	TARA_134_SRF_0.22-3	0.288583	0.000118737
TARA_138_SRF_0.22-3	0.1575	0.000105866	TARA_135_DCM_0.22-3	0.370333	6.87905e-05
TARA_140_SRF_0.22-3	0.09345	5.63067e-05	TARA_135_SRF_0.22-3	0.288583	0.000156038
TARA_141_SRF_0.22-3	0.0132	4.66774e-05	TARA_136_SRF_0.22-3	0.3115	0.00104758
TARA_142_DCM_0.22-3		6.08646e-05	TARA_137_DCM_0.22-3	0.884	7.91839e-05
TARA_142_MES_0.22-3	1.2175	1.97809e-06	TARA_137_MES_0.22-3	2.9545	2.00463e-06
TARA_142_SRF_0.22-3	0.003	6.40948e-05	TARA_137_SRF_0.22-3	0.456	0.000396983
TARA_145_MES_0.22-3		6.05057e-06	TARA_138_DCM_0.22-3	1.108	4.09651e-05
TARA_145_SRF_0.22-3	0.33275	9.7706e-06	TARA_138_MES_0.22-3	3.155	1.67774e-06
TARA_146_MES_0.22-3	1.3135	2.91192e-06	TARA_138_SRF_0.22-3	0.1575	0.000909578
TARA_146_SRF_0.22-3		1.72391e-05	TARA_139_SRF_0.22-3	0.55525	0.000340332
TARA_148_SRF_0.22-3	0.0015	3.38782e-05	TARA_140_SRF_0.22-3	0.09345	0.000647088
TARA_148b_MES_0.22-3	0.179	2.16528e-06	TARA_141_SRF_0.22-3	0.0132	0.000587646
TARA_149_MES_0.22-3	1.34475	2.50761e-06	TARA_142_DCM_0.22-3		0.000383058
TARA_149_SRF_0.22-3		1.8503e-05	TARA_142_MES_0.22-3	1.2175	1.06269e-05
TARA_150_DCM_0.22-3	0	4.82122e-05	TARA_142_SRF_0.22-3	0.003	0.000560206
TARA_150_SRF_0.22-3	0.0055	6.07105e-05	TARA_143_DCM_0.22-3	0.001	0.000314727
TARA_151_DCM_0.22-3	0.022	1.45762e-05	TARA_143_SRF_0.22-3	0.0065	0.000643463
TARA_151_SRF_0.22-3	0.0125	3.72374e-05	TARA_144_SRF_0.22-3	0	0.000149344
TARA_152_MES_0.22-3		3.03372e-06	TARA_145_MES_0.22-3		3.29016e-05
TARA_152_MIX_0.22-3	0.167	3.28517e-05	TARA_145_SRF_0.22-3	0.33275	0.000543281
TARA_152_SRF_0.22-3	0.1595	3.97083e-05	TARA_147_SRF_0.22-3	0.001	0.000639973
TARA_155_DCM_0.22-3	0.566253	2.72222e-06	TARA_148b_MES_0.22-3	0.179	3.18395e-06
TARA_155_MES_0.22-3		2.23015e-06	TARA_148_SRF_0.22-3	0.0015	0.000502023
TARA_155_SRF_0.22-3	0.401861	4.90147e-06	TARA_149_MES_0.22-3	1.34475	1.01493e-05
TARA_158_DCM_0.22-3	0.709183	2.15634e-06	TARA_149_SRF_0.22-3		0.000223969
TARA_158_MES_0.22-3		2.21301e-06	TARA_150_DCM_0.22-3	0	0.000248077
TARA_158_SRF_0.22-3	0.356899	4.23527e-07	TARA_150_SRF_0.22-3	0.0055	0.000314844
TARA_163_MES_0.22-3		1.59326e-06	TARA_151_DCM_0.22-3	0.022	5.5961e-05
TARA_163_SRF_0.22-3	0.290483	4.72576e-08	TARA_151_SRF_0.22-3	0.0125	0.000508495
TARA_168_DCM_0.22-3	0.098435	2.32488e-06	TARA_152_MIX_0.22-3	0.167	0.000128307
TARA_168_MIX_0.22-3	0.098435	1.71575e-06	TARA_152_SRF_0.22-3	0.1595	0.00035869
TARA_168_SRF_0.22-3	0	1.37679e-07	TARA_153_MIX_0.22-3	0.249	0.000166591
TARA_173_DCM_0.22-3	0.209065	4.85516e-07	TARA_155_DCM_0.22-3	0.566253	1.12896e-05
TARA_173_DCM_0.22-3	0.209065	6.82195e-07	TARA_155_SRF_0.22-3	0.401861	3.39451e-05
TARA_173_SRF_0.22-3	0.056871	1.40447e-07	TARA_158_DCM_0.22-3	0.709183	8.83005e-06
TARA_175_SRF_0.22-3	0.063634	4.8276e-08	TARA_158_SRF_0.22-3	0.356899	2.31461e-06
TARA_175_ZZZ_0.22-3	0.730535	3.8332e-06	TARA_163_MES_0.22-3		6.39516e-05
TARA_178_SRF_0.22-3	0.047034	5.29629e-08	TARA_163_SRF_0.22-3	0.290483	6.69824e-08
TARA_180_SRF_0.22-3	0.238302	2.40338e-08	TARA_168_DCM_0.22-3	0.098435	1.06107e-05
TARA_180_DCM_0.22-3	0.482771	6.12845e-07	TARA_168_MIX_0.22-3	0.098435	8.39378e-06
TARA_188_DCM_0.22-3	0.307592	6.28484e-07	TARA_168_SRF_0.22-3	0	4.02327e-07
TARA_188_SRF_0.22-3	0.216027	2.34565e-07	TARA_173_DCM_0.22-3	0.209065	2.20083e-06
TARA_189_DCM_0.22-3		9.54409e-08	TARA_173_SRF_0.22-3	0.056871	6.50565e-07
TARA_189_MES_0.22-3		4.5996e-06	TARA_175_MIX_0.22-3	0.35669	2.89275e-06
TARA_189_SRF_0.22-3		3.78665e-08	TARA_175_SRF_0.22-3	0.063634	3.8442e-07
TARA_191_SRF_0.22-3	1.19581	1.51892e-07	TARA_175_ZZZ_0.22-3	0.730535	4.28386e-05
TARA_193_SRF_0.22-3	1.61498	6.9017e-09	TARA_178_SRF_0.22-3	0.047034	4.21812e-08
TARA_194_DCM_0.22-3	0.866194	1.14859e-06	TARA_180_SRF_0.22-3	0.238302	2.84648e-07
TARA_194_SRF_0.22-3	0.361653	3.44155e-08	TARA_180_DCM_0.22-3	0.482771	1.88939e-06
TARA_196_SRF_0.22-3	0.430504	6.9155e-07	TARA_188_DCM_0.22-3	0.307592	7.32719e-07
TARA_201_DCM_0.22-3	0.6443	7.39236e-08	TARA_188_SRF_0.22-3	0.216027	4.61591e-07
TARA_201_MES_0.22-3		1.86084e-06	TARA_189_DCM_0.22-3		6.18958e-07
TARA_201_SRF_0.22-3	0.526245	4.33116e-07	TARA_189_SRF_0.22-3		4.38969e-08
TARA_205_MES_0.22-3		1.17015e-06	TARA_189_MES_0.22-3		0.000122432
TARA_205_SRF_0.22-3	0.560568	1.02955e-07	TARA_191_SRF_0.22-3	1.19581	2.43389e-06
TARA_206_MES_0.22-3		2.58991e-06	TARA_193_SRF_0.22-3	1.61498	0
TARA_206_SRF_0.22-3	0.220883	1.87758e-06	TARA_194_DCM_0.22-3	0.866194	1.44091e-05
TARA_208_SRF_0.22-3	0.312072	2.4601e-06	TARA_194_SRF_0.22-3	0.361653	3.50123e-07
TARA_209_MES_0.22-3		2.24908e-06	TARA_196_SRF_0.22-3	0.430504	1.96829e-06
TARA_209_SRF_0.22-3		1.26842e-06	TARA_201_DCM_0.22-3	0.6443	2.26136e-06
TARA_210_MES_0.22-3	0.851461	1.59341e-06	TARA_201_SRF_0.22-3	0.526245	1.19847e-06
TARA_210_SRF_0.22-3	0.511975	5.20131e-06	TARA_205_SRF_0.22-3	0.560568	1.22169e-06
			TARA_206_MES_0.22-3		6.40049e-06
			TARA_206_SRF_0.22-3	0.220883	8.21787e-06
			TARA_208_SRF_0.22-3	0.312072	1.5537e-05
			TARA_209_MES_0.22-3		4.91037e-06
			TARA_209_SRF_0.22-3		8.44771e-06
			TARA_210_MES_0.22-3	0.851461	8.47345e-06
			TARA_210_SRF_0.22-3	0.511975	2.48107e-05

## Sheet: sodC
sodC
Metagenome			Metatranscriptome
TARA station	Pi concentration (µM)	Relative abundance	TARA station	Pi concentration (µM)	Relative abundance
TARA_004_DCM_0.22-1.6		2.12827e-06	TARA_011_SRF_0.22-1.6		2.17729e-07
TARA_004_SRF_0.22-1.6		3.30048e-06	TARA_015_SRF_0.22-1.6	0.0638	1.02809e-07
TARA_007_DCM_0.22-1.6	0.0065	5.93605e-06	TARA_016_SRF_0.22-1.6	0.02835	2.29593e-07
TARA_007_SRF_0.22-1.6	0.0475	2.51605e-06	TARA_018_SRF_0.22-1.6	0.0256	4.97586e-06
TARA_009_DCM_0.22-1.6		5.9323e-07	TARA_019_SRF_0.22-1.6		0
TARA_009_SRF_0.22-1.6		1.1972e-06	TARA_022_DCM_0.22-1.6	0.010725	6.25032e-07
TARA_018_DCM_0.22-1.6	0.0131	1.47746e-07	TARA_025_DCM_0.22-1.6		0
TARA_018_SRF_0.22-1.6	0.0256	3.01753e-07	TARA_031_SRF_0.22-1.6	0.01225	1.67581e-06
TARA_023_DCM_0.22-1.6	0.012	2.36084e-06	TARA_032_SRF_0.22-1.6	0.00875	7.81814e-07
TARA_023_SRF_0.22-1.6	0.012	9.49108e-07	TARA_033_SRF_0.22-1.6	0.04575	5.55365e-05
TARA_025_DCM_0.22-1.6		1.67325e-06	TARA_037_MES_0.22-1.6		9.79704e-07
TARA_025_SRF_0.22-1.6	0.00525	3.10235e-06	TARA_038_MES_0.22-1.6	2.639	9.54801e-08
TARA_030_DCM_0.22-1.6	0	5.79758e-07	TARA_039_DCM_0.22-1.6	0.2465	1.2014e-06
TARA_030_SRF_0.22-1.6	0.00025	4.01807e-07	TARA_039_MES_0.22-1.6	2.64	0
TARA_031_SRF_0.22-1.6	0.01225	4.85063e-06	TARA_039_SRF_0.22-1.6	0.2335	1.20908e-05
TARA_032_DCM_0.22-1.6	0.025	7.73197e-07	TARA_040_MES_0.22-1.6	2.666	1.0249e-08
TARA_032_SRF_0.22-1.6	0.00875	2.14396e-06	TARA_040_SRF_0.22-1.6	0.27	4.05799e-06
TARA_033_SRF_0.22-1.6	0.04575	3.48158e-05	TARA_040_ZZZ_0.22-1.6	0.235	9.12239e-07
TARA_034_DCM_0.22-1.6	0.0885	8.99827e-08	TARA_041_DCM_0.22-1.6	0.846	5.67132e-07
TARA_034_SRF_0.22-1.6	0.144	2.13536e-05	TARA_041_SRF_0.22-1.6	0.1565	2.58052e-06
TARA_036_DCM_0.22-1.6	0.431	1.59062e-05	TARA_042_DCM_0.22-1.6	0.2505	1.48945e-07
TARA_036_SRF_0.22-1.6	0.3575	1.70969e-05	TARA_042_SRF_0.22-1.6	0.0765	6.49791e-07
TARA_037_MES_0.22-1.6		2.71403e-08	TARA_043_SRF_0.22-1.6	0.0705	2.59179e-06
TARA_038_DCM_0.22-1.6	0.417	2.90831e-05	TARA_044_SRF_0.22-1.6	0.1225	1.42243e-06
TARA_038_MES_0.22-1.6	2.639	0	TARA_046_SRF_0.22-1.6	0.102	5.21167e-05
TARA_038_SRF_0.22-1.6	0.337	2.03753e-05	TARA_047_SRF_0.22-1.6	0.093	1.06866e-06
TARA_039_DCM_0.22-1.6	0.2465	1.85403e-05	TARA_049_SRF_0.22-1.6	0.096	6.62662e-06
TARA_039_MES_0.22-1.6	2.64	1.00101e-08	TARA_050_SRF_0.22-1.6	0.076	0
TARA_041_DCM_0.22-1.6	0.846	1.29649e-07	TARA_051_SRF_0.22-1.6	0.07325	0
TARA_041_SRF_0.22-1.6	0.1565	2.13478e-06	TARA_052_DCM_0.22-1.6	0.159	0
TARA_042_DCM_0.22-1.6	0.2505	3.47005e-09	TARA_052_SRF_0.22-1.6	0.119	2.18214e-08
TARA_042_SRF_0.22-1.6	0.0765	3.82075e-07	TARA_053_SRF_0.22-1.6		5.7686e-06
TARA_045_SRF_0.22-1.6		1.15396e-06	TARA_054_SRF_0.22-1.6	0	1.92963e-05
TARA_048_SRF_0.22-1.6	0.0825	9.63325e-08	TARA_067_SRF_0.22-3		1.41545e-05
TARA_052_DCM_0.22-1.6	0.159	3.63918e-07	TARA_068_DCM_0.22-3	0.227	5.86464e-06
TARA_052_SRF_0.22-1.6	0.119	1.06355e-06	TARA_068_SRF_0.22-3	0.1455	5.34278e-05
TARA_056_MES_0.22-3		3.85019e-07	TARA_070_MES_0.22-3	2.522	2.58561e-07
TARA_056_SRF_0.22-3	0	6.7907e-07	TARA_070_SRF_0.22-3	0.309	1.78943e-06
TARA_057_SRF_0.22-3		2.54006e-05	TARA_071_SRF_0.22-3	0.127	1.55283e-06
TARA_058_DCM_0.22-3	0	2.78408e-06	TARA_072_DCM_0.22-3	0.143	0
TARA_062_SRF_0.22-3		4.75764e-06	TARA_072_SRF_0.22-3	0.104	5.48645e-07
TARA_064_DCM_0.22-3	0.08325	1.80745e-05	TARA_076_DCM_0.22-3	0.051522	9.83291e-08
TARA_064_MES_0.22-3		1.76295e-07	TARA_076_MES_0.22-3		0
TARA_064_SRF_0.22-3	0.084	6.60328e-06	TARA_076_SRF_0.22-3	0.055883	1.17386e-07
TARA_065_DCM_0.22-3		1.76534e-05	TARA_078_DCM_0.22-3	0	6.34804e-07
TARA_065_MES_0.22-3		2.76778e-07	TARA_078_SRF_0.22-3	0	3.30295e-06
TARA_065_SRF_0.22-3		7.65647e-06	TARA_080_SRF_0.22-3	0	2.28173e-06
TARA_066_DCM_0.22-3	0.34975	1.5944e-06	TARA_081_DCM_0.22-3	0.412	1.54312e-05
TARA_066_SRF_0.22-3	0.343	7.21152e-07	TARA_081_SRF_0.22-3	0.429	9.16277e-05
TARA_067_SRF_0.22-3		3.51407e-06	TARA_082_DCM_0.22-3	1.356	6.82669e-08
TARA_068_DCM_0.22-3	0.227	1.36948e-05	TARA_082_SRF_0.22-3	1.302	1.36902e-09
TARA_068_MES_0.22-3	1.529	1.44526e-07	TARA_083_SRF_0.22-3	1.176	4.27463e-08
TARA_068_SRF_0.22-3	0.1455	1.80668e-05	TARA_084_SRF_0.22-3	1.723	0
TARA_070_MES_0.22-3	2.522	4.65707e-08	TARA_085_DCM_0.22-3	2.309	0
TARA_070_SRF_0.22-3	0.309	3.75959e-06	TARA_085_SRF_0.22-3	2.1055	0
TARA_072_DCM_0.22-3	0.143	2.87631e-08	TARA_086_DCM_0.22-3	2.4585	0
TARA_072_MES_0.22-3	2.618	1.02259e-07	TARA_086_SRF_0.22-3	1.553	0
TARA_072_SRF_0.22-3	0.104	3.10293e-07	TARA_087_SRF_0.22-3		0
TARA_076_DCM_0.22-3	0.051522	1.0305e-07	TARA_088_SRF_0.22-3	2.135	0
TARA_076_MES_0.22-3		0	TARA_089_SRF_0.22-3	1.609	5.64982e-08
TARA_076_SRF_0.22-3	0.055883	5.18167e-07	TARA_090_SRF_0.22-3	0.409	1.04238e-05
TARA_078_DCM_0.22-3	0	1.05164e-06	TARA_091_SRF_0.22-3	0.724	2.01904e-05
TARA_078_MES_0.22-3		3.02152e-07	TARA_092_SRF_0.22-3	0.795	3.62275e-06
TARA_078_SRF_0.22-3	0	3.54836e-06	TARA_093_DCM_0.22-3	1.08725	7.00034e-06
TARA_082_DCM_0.22-3	1.356	2.9817e-08	TARA_093_SRF_0.22-3	0.52125	1.9374e-05
TARA_082_SRF_0.22-3	1.302	2.63775e-08	TARA_096_DCM_0.22-3	0.181	0
TARA_084_SRF_0.22-3	1.723	0	TARA_096_SRF_0.22-3	0.1575	0
TARA_085_DCM_0.22-3	2.309	0	TARA_097_DCM_0.22-3	0.1725	0
TARA_085_MES_0.22-3	2.614	0	TARA_097_MES_0.22-3	0.86375	0
TARA_085_SRF_0.22-3	2.1055	0	TARA_097_SRF_0.22-3	0.121	0
TARA_093_DCM_0.22-3	1.08725	5.35667e-06	TARA_098_DCM_0.22-3		0
TARA_093_SRF_0.22-3	0.52125	1.71818e-05	TARA_098_MES_0.22-3	2.023	0
TARA_094_SRF_0.22-3	0.2425	2.97596e-06	TARA_098_SRF_0.22-3	0.1815	0
TARA_096_SRF_0.22-3	0.1575	0	TARA_099_SRF_0.22-3	0.2975	0
TARA_098_DCM_0.22-3		0	TARA_100_DCM_0.22-3	0.7785	1.77572e-07
TARA_098_MES_0.22-3	2.023	0	TARA_100_DCM_0.22-3	2.68675	9.53216e-08
TARA_098_SRF_0.22-3	0.1815	0	TARA_100_SRF_0.22-3	0.67725	9.62509e-07
TARA_099_SRF_0.22-3	0.2975	1.65065e-08	TARA_102_DCM_0.22-3	1.8615	1.38362e-06
TARA_100_DCM_0.22-3	0.7785	1.67085e-06	TARA_102_MES_0.22-3	2.853	1.44998e-07
TARA_100_DCM_0.22-3	2.68675	6.86461e-08	TARA_102_SRF_0.22-3	1.02575	3.46805e-06
TARA_100_SRF_0.22-3	0.67725	3.1153e-07	TARA_106_DCM_0.22-3	0.776625	1.02107e-06
TARA_102_DCM_0.22-3	1.8615	5.6878e-06	TARA_106_MES_0.22-3	2.66487	0
TARA_102_MES_0.22-3	2.853	1.29619e-07	TARA_106_SRF_0.22-3	0.573125	1.78858e-06
TARA_102_SRF_0.22-3	1.02575	5.84463e-06	TARA_109_DCM_0.22-3	0.50475	1.07228e-06
TARA_109_DCM_0.22-3	0.50475	2.22204e-06	TARA_109_MES_0.22-3		1.56112e-07
TARA_109_MES_0.22-3		2.31576e-07	TARA_109_SRF_0.22-3	0.2865	1.62137e-05
TARA_109_SRF_0.22-3	0.2865	9.64788e-06	TARA_110_DCM_0.22-3	0.9295	8.82005e-07
TARA_110_DCM_0.22-3	0.9295	1.55603e-06	TARA_110_MES_0.22-3		0
TARA_110_MES_0.22-3		2.30357e-06	TARA_110_SRF_0.22-3	0.77275	3.91139e-06
TARA_110_SRF_0.22-3	0.77275	3.44391e-06	TARA_111_DCM_0.22-3	0.443	1.76049e-07
TARA_111_DCM_0.22-3	0.443	4.79225e-07	TARA_111_SRF_0.22-3	0.5	1.21735e-06
TARA_111_MES_0.22-3		1.96697e-08	TARA_112_DCM_0.22-3	0.1145	0
TARA_111_SRF_0.22-3	0.5	3.01823e-07	TARA_112_SRF_0.22-3	0.14225	0
TARA_112_DCM_0.22-3	0.1145	0	TARA_113_SRF_0.22-3		7.37516e-05
TARA_112_MES_0.22-3		2.09391e-08	TARA_122_DCM_0.22-3	0.582933	1.45206e-08
TARA_112_SRF_0.22-3	0.14225	1.09767e-07	TARA_122_MES_0.22-3		0
TARA_122_DCM_0.22-3	0.582933	5.88814e-08	TARA_122_SRF_0.22-3	0.56795	2.62029e-06
TARA_122_MES_0.22-3		3.49534e-07	TARA_123_MIX_0.22-3	0.6607	5.43376e-09
TARA_122_SRF_0.22-3	0.56795	4.60555e-07	TARA_123_SRF_0.22-3	0.53495	2.11423e-05
TARA_123_MIX_0.22-3	0.6607	4.89783e-08	TARA_124_MIX_0.22-3	0.4885	3.65589e-06
TARA_123_SRF_0.22-3	0.53495	1.48548e-05	TARA_124_SRF_0.22-3	0.63025	2.35359e-05
TARA_124_MIX_0.22-3	0.4885	4.08986e-06	TARA_125_MIX_0.22-3	0.566	0
TARA_124_SRF_0.22-3	0.63025	3.36837e-05	TARA_125_SRF_0.22-3	0.55725	4.89081e-06
TARA_125_MIX_0.22-3	0.566	2.37438e-08	TARA_127_DCM_0.22-3	0.56825	2.11923e-07
TARA_125_SRF_0.22-3	0.55725	8.36996e-06	TARA_127_SRF_0.22-3	0.56525	2.70001e-06
TARA_128_DCM_0.22-3	0.54925	1.85919e-06	TARA_128_DCM_0.22-3	0.54925	2.45474e-05
TARA_128_SRF_0.22-3	0.53975	1.86679e-06	TARA_128_SRF_0.22-3	0.53975	7.40309e-06
TARA_132_DCM_0.22-3	0.1252	0	TARA_129_DCM_0.22-3	0.332	1.39938e-06
TARA_132_MES_0.22-3		0	TARA_129_SRF_0.22-3	0.225	2.91307e-06
TARA_132_SRF_0.22-3	0.0062	1.87918e-07	TARA_131_DCM_0.22-3	0.0172	2.9344e-08
TARA_133_DCM_0.22-3	0.43225	4.47441e-06	TARA_131_MES_0.22-3		0
TARA_133_MES_0.22-3		1.92936e-07	TARA_131_SRF_0.22-3	0.0457	1.34116e-06
TARA_133_SRF_0.22-3	0.2925	4.4812e-06	TARA_132_DCM_0.22-3	0.1252	1.8113e-08
TARA_137_DCM_0.22-3	0.884	2.41464e-08	TARA_132_MES_0.22-3		0
TARA_137_MES_0.22-3	2.9545	9.70802e-08	TARA_132_SRF_0.22-3	0.0062	2.8628e-08
TARA_137_SRF_0.22-3	0.456	4.32438e-06	TARA_133_DCM_0.22-3	0.43225	6.19305e-06
TARA_138_DCM_0.22-3	1.108	2.50401e-08	TARA_133_SRF_0.22-3	0.2925	1.18617e-05
TARA_138_MES_0.22-3	3.155	1.70299e-08	TARA_134_SRF_0.22-3	0.288583	7.65486e-06
TARA_138_SRF_0.22-3	0.1575	2.5703e-07	TARA_135_DCM_0.22-3	0.370333	7.26609e-06
TARA_140_SRF_0.22-3	0.09345	1.57608e-05	TARA_135_SRF_0.22-3	0.288583	8.67392e-06
TARA_141_SRF_0.22-3	0.0132	3.93238e-05	TARA_136_SRF_0.22-3	0.3115	4.4415e-06
TARA_142_DCM_0.22-3		2.89653e-06	TARA_137_DCM_0.22-3	0.884	7.78782e-07
TARA_142_MES_0.22-3	1.2175	0	TARA_137_MES_0.22-3	2.9545	1.86815e-07
TARA_142_SRF_0.22-3	0.003	3.72956e-06	TARA_137_SRF_0.22-3	0.456	8.20605e-06
TARA_145_MES_0.22-3		7.45009e-08	TARA_138_DCM_0.22-3	1.108	0
TARA_145_SRF_0.22-3	0.33275	6.4191e-06	TARA_138_MES_0.22-3	3.155	0
TARA_146_MES_0.22-3	1.3135	8.75753e-09	TARA_138_SRF_0.22-3	0.1575	1.35105e-07
TARA_146_SRF_0.22-3		6.46764e-06	TARA_139_SRF_0.22-3	0.55525	1.70381e-05
TARA_148_SRF_0.22-3	0.0015	1.23904e-05	TARA_140_SRF_0.22-3	0.09345	7.04634e-06
TARA_148b_MES_0.22-3	0.179	1.63979e-07	TARA_141_SRF_0.22-3	0.0132	0.000119635
TARA_149_MES_0.22-3	1.34475	7.1996e-08	TARA_142_DCM_0.22-3		5.73079e-06
TARA_149_SRF_0.22-3		8.88745e-06	TARA_142_MES_0.22-3	1.2175	3.11522e-07
TARA_150_DCM_0.22-3	0	3.56852e-06	TARA_142_SRF_0.22-3	0.003	1.12354e-05
TARA_150_SRF_0.22-3	0.0055	4.98557e-06	TARA_143_DCM_0.22-3	0.001	1.20168e-06
TARA_151_DCM_0.22-3	0.022	1.22674e-06	TARA_143_SRF_0.22-3	0.0065	2.81778e-06
TARA_151_SRF_0.22-3	0.0125	2.74061e-06	TARA_144_SRF_0.22-3	0	4.15046e-06
TARA_152_MES_0.22-3		1.00429e-07	TARA_145_MES_0.22-3		0
TARA_152_MIX_0.22-3	0.167	6.91405e-06	TARA_145_SRF_0.22-3	0.33275	3.10629e-05
TARA_152_SRF_0.22-3	0.1595	9.38889e-06	TARA_147_SRF_0.22-3	0.001	2.731e-05
TARA_155_DCM_0.22-3	0.566253	1.59997e-06	TARA_148b_MES_0.22-3	0.179	1.87295e-08
TARA_155_MES_0.22-3		2.52394e-07	TARA_148_SRF_0.22-3	0.0015	1.81253e-05
TARA_155_SRF_0.22-3	0.401861	3.3675e-06	TARA_149_MES_0.22-3	1.34475	7.30816e-08
TARA_158_DCM_0.22-3	0.709183	3.30679e-08	TARA_149_SRF_0.22-3		1.21892e-05
TARA_158_MES_0.22-3		1.45401e-07	TARA_150_DCM_0.22-3	0	3.60816e-06
TARA_158_SRF_0.22-3	0.356899	1.20313e-07	TARA_150_SRF_0.22-3	0.0055	1.0093e-05
TARA_163_MES_0.22-3		0	TARA_151_DCM_0.22-3	0.022	1.7155e-06
TARA_163_SRF_0.22-3	0.290483	0	TARA_151_SRF_0.22-3	0.0125	8.37386e-06
TARA_168_DCM_0.22-3	0.098435	9.20453e-09	TARA_152_MIX_0.22-3	0.167	7.45701e-06
TARA_168_MIX_0.22-3	0.098435	1.75415e-08	TARA_152_SRF_0.22-3	0.1595	2.61732e-05
TARA_168_SRF_0.22-3	0	0	TARA_153_MIX_0.22-3	0.249	1.56843e-05
TARA_173_DCM_0.22-3	0.209065	0	TARA_155_DCM_0.22-3	0.566253	8.51211e-07
TARA_173_DCM_0.22-3	0.209065	0	TARA_155_SRF_0.22-3	0.401861	2.49439e-06
TARA_173_SRF_0.22-3	0.056871	0	TARA_158_DCM_0.22-3	0.709183	1.39432e-07
TARA_175_SRF_0.22-3	0.063634	0	TARA_158_SRF_0.22-3	0.356899	2.6381e-07
TARA_175_ZZZ_0.22-3	0.730535	0	TARA_163_MES_0.22-3		0
TARA_178_SRF_0.22-3	0.047034	0	TARA_163_SRF_0.22-3	0.290483	0
TARA_180_SRF_0.22-3	0.238302	0	TARA_168_DCM_0.22-3	0.098435	0
TARA_180_DCM_0.22-3	0.482771	0	TARA_168_MIX_0.22-3	0.098435	0
TARA_188_DCM_0.22-3	0.307592	0	TARA_168_SRF_0.22-3	0	0
TARA_188_SRF_0.22-3	0.216027	0	TARA_173_DCM_0.22-3	0.209065	0
TARA_189_DCM_0.22-3		0	TARA_173_SRF_0.22-3	0.056871	0
TARA_189_MES_0.22-3		0	TARA_175_MIX_0.22-3	0.35669	0
TARA_189_SRF_0.22-3		0	TARA_175_SRF_0.22-3	0.063634	0
TARA_191_SRF_0.22-3	1.19581	0	TARA_175_ZZZ_0.22-3	0.730535	0
TARA_193_SRF_0.22-3	1.61498	0	TARA_178_SRF_0.22-3	0.047034	0
TARA_194_DCM_0.22-3	0.866194	0	TARA_180_SRF_0.22-3	0.238302	0
TARA_194_SRF_0.22-3	0.361653	0	TARA_180_DCM_0.22-3	0.482771	0
TARA_196_SRF_0.22-3	0.430504	5.37315e-09	TARA_188_DCM_0.22-3	0.307592	0
TARA_201_DCM_0.22-3	0.6443	0	TARA_188_SRF_0.22-3	0.216027	0
TARA_201_MES_0.22-3		0	TARA_189_DCM_0.22-3		0
TARA_201_SRF_0.22-3	0.526245	0	TARA_189_SRF_0.22-3		0
TARA_205_MES_0.22-3		0	TARA_189_MES_0.22-3		0
TARA_205_SRF_0.22-3	0.560568	0	TARA_191_SRF_0.22-3	1.19581	0
TARA_206_MES_0.22-3		0	TARA_193_SRF_0.22-3	1.61498	0
TARA_206_SRF_0.22-3	0.220883	0	TARA_194_DCM_0.22-3	0.866194	0
TARA_208_SRF_0.22-3	0.312072	0	TARA_194_SRF_0.22-3	0.361653	0
TARA_209_MES_0.22-3		4.22208e-08	TARA_196_SRF_0.22-3	0.430504	0
TARA_209_SRF_0.22-3		2.93575e-08	TARA_201_DCM_0.22-3	0.6443	0
TARA_210_MES_0.22-3	0.851461	8.76281e-08	TARA_201_SRF_0.22-3	0.526245	0
TARA_210_SRF_0.22-3	0.511975	3.14351e-07	TARA_205_SRF_0.22-3	0.560568	0
			TARA_206_MES_0.22-3		0
			TARA_206_SRF_0.22-3	0.220883	0
			TARA_208_SRF_0.22-3	0.312072	3.41147e-08
			TARA_209_MES_0.22-3		1.24018e-07
			TARA_209_SRF_0.22-3		5.89249e-08
			TARA_210_MES_0.22-3	0.851461	0
			TARA_210_SRF_0.22-3	0.511975	6.85493e-07

## Sheet: sodA or sodB
sodA or sodB
Metagenome			Metatranscriptome
TARA station	Pi concentration (µM)	Relative abundance	TARA station	Pi concentration (µM)	Relative abundance
TARA_004_DCM_0.22-1.6		1.14241e-07	TARA_011_SRF_0.22-1.6		2.76314e-06
TARA_004_SRF_0.22-1.6		3.8718e-08	TARA_015_SRF_0.22-1.6	0.0638	1.04166e-06
TARA_007_DCM_0.22-1.6	0.0065	1.1526e-06	TARA_016_SRF_0.22-1.6	0.02835	4.17924e-06
TARA_007_SRF_0.22-1.6	0.0475	1.13055e-06	TARA_018_SRF_0.22-1.6	0.0256	5.3959e-05
TARA_009_DCM_0.22-1.6		1.67881e-07	TARA_019_SRF_0.22-1.6		0
TARA_009_SRF_0.22-1.6		9.08688e-07	TARA_022_DCM_0.22-1.6	0.010725	2.61645e-06
TARA_018_DCM_0.22-1.6	0.0131	7.04389e-08	TARA_025_DCM_0.22-1.6		1.013e-06
TARA_018_SRF_0.22-1.6	0.0256	4.45405e-08	TARA_031_SRF_0.22-1.6	0.01225	5.85049e-07
TARA_023_DCM_0.22-1.6	0.012	3.39051e-07	TARA_032_SRF_0.22-1.6	0.00875	2.45232e-07
TARA_023_SRF_0.22-1.6	0.012	7.27128e-07	TARA_033_SRF_0.22-1.6	0.04575	4.71439e-06
TARA_025_DCM_0.22-1.6		1.32725e-07	TARA_037_MES_0.22-1.6		0
TARA_025_SRF_0.22-1.6	0.00525	3.08769e-06	TARA_038_MES_0.22-1.6	2.639	0
TARA_030_DCM_0.22-1.6	0	1.30297e-07	TARA_039_DCM_0.22-1.6	0.2465	0
TARA_030_SRF_0.22-1.6	0.00025	1.09589e-07	TARA_039_MES_0.22-1.6	2.64	2.52729e-08
TARA_031_SRF_0.22-1.6	0.01225	2.95941e-07	TARA_039_SRF_0.22-1.6	0.2335	0
TARA_032_DCM_0.22-1.6	0.025	8.69297e-08	TARA_040_MES_0.22-1.6	2.666	0
TARA_032_SRF_0.22-1.6	0.00875	2.60158e-07	TARA_040_SRF_0.22-1.6	0.27	0
TARA_033_SRF_0.22-1.6	0.04575	1.35165e-06	TARA_040_ZZZ_0.22-1.6	0.235	0
TARA_034_DCM_0.22-1.6	0.0885	1.65999e-08	TARA_041_DCM_0.22-1.6	0.846	0
TARA_034_SRF_0.22-1.6	0.144	1.89746e-07	TARA_041_SRF_0.22-1.6	0.1565	1.97674e-07
TARA_036_DCM_0.22-1.6	0.431	0	TARA_042_DCM_0.22-1.6	0.2505	0
TARA_036_SRF_0.22-1.6	0.3575	0	TARA_042_SRF_0.22-1.6	0.0765	0
TARA_037_MES_0.22-1.6		0	TARA_043_SRF_0.22-1.6	0.0705	3.48906e-07
TARA_038_DCM_0.22-1.6	0.417	0	TARA_044_SRF_0.22-1.6	0.1225	0
TARA_038_MES_0.22-1.6	2.639	0	TARA_046_SRF_0.22-1.6	0.102	9.30981e-08
TARA_038_SRF_0.22-1.6	0.337	0	TARA_047_SRF_0.22-1.6	0.093	0
TARA_039_DCM_0.22-1.6	0.2465	0	TARA_049_SRF_0.22-1.6	0.096	0
TARA_039_MES_0.22-1.6	2.64	2.94118e-08	TARA_050_SRF_0.22-1.6	0.076	0
TARA_041_DCM_0.22-1.6	0.846	0	TARA_051_SRF_0.22-1.6	0.07325	6.13717e-08
TARA_041_SRF_0.22-1.6	0.1565	0	TARA_052_DCM_0.22-1.6	0.159	0
TARA_042_DCM_0.22-1.6	0.2505	0	TARA_052_SRF_0.22-1.6	0.119	0
TARA_042_SRF_0.22-1.6	0.0765	0	TARA_053_SRF_0.22-1.6		2.73483e-08
TARA_045_SRF_0.22-1.6		0	TARA_054_SRF_0.22-1.6	0	2.88064e-07
TARA_048_SRF_0.22-1.6	0.0825	0	TARA_067_SRF_0.22-3		0
TARA_052_DCM_0.22-1.6	0.159	0	TARA_068_DCM_0.22-3	0.227	0
TARA_052_SRF_0.22-1.6	0.119	0	TARA_068_SRF_0.22-3	0.1455	0
TARA_056_MES_0.22-3		3.24202e-08	TARA_070_MES_0.22-3	2.522	0
TARA_056_SRF_0.22-3	0	2.03544e-08	TARA_070_SRF_0.22-3	0.309	0
TARA_057_SRF_0.22-3		1.08647e-06	TARA_071_SRF_0.22-3	0.127	0
TARA_058_DCM_0.22-3	0	9.43174e-08	TARA_072_DCM_0.22-3	0.143	0
TARA_062_SRF_0.22-3		3.06808e-07	TARA_072_SRF_0.22-3	0.104	0
TARA_064_DCM_0.22-3	0.08325	4.28613e-07	TARA_076_DCM_0.22-3	0.051522	0
TARA_064_MES_0.22-3		8.42424e-08	TARA_076_MES_0.22-3		0
TARA_064_SRF_0.22-3	0.084	1.39465e-07	TARA_076_SRF_0.22-3	0.055883	0
TARA_065_DCM_0.22-3		6.7787e-07	TARA_078_DCM_0.22-3	0	1.45954e-07
TARA_065_MES_0.22-3		7.59658e-08	TARA_078_SRF_0.22-3	0	1.35135e-06
TARA_065_SRF_0.22-3		9.44432e-08	TARA_080_SRF_0.22-3	0	3.70114e-07
TARA_066_DCM_0.22-3	0.34975	9.85388e-08	TARA_081_DCM_0.22-3	0.412	0
TARA_066_SRF_0.22-3	0.343	5.23314e-08	TARA_081_SRF_0.22-3	0.429	3.62901e-08
TARA_067_SRF_0.22-3		3.05459e-08	TARA_082_DCM_0.22-3	1.356	0
TARA_068_DCM_0.22-3	0.227	2.6467e-08	TARA_082_SRF_0.22-3	1.302	0
TARA_068_MES_0.22-3	1.529	1.74146e-07	TARA_083_SRF_0.22-3	1.176	0
TARA_068_SRF_0.22-3	0.1455	0	TARA_084_SRF_0.22-3	1.723	0
TARA_070_MES_0.22-3	2.522	0	TARA_085_DCM_0.22-3	2.309	0
TARA_070_SRF_0.22-3	0.309	0	TARA_085_SRF_0.22-3	2.1055	0
TARA_072_DCM_0.22-3	0.143	8.92757e-09	TARA_086_DCM_0.22-3	2.4585	0
TARA_072_MES_0.22-3	2.618	1.13959e-08	TARA_086_SRF_0.22-3	1.553	0
TARA_072_SRF_0.22-3	0.104	0	TARA_087_SRF_0.22-3		0
TARA_076_DCM_0.22-3	0.051522	9.29327e-09	TARA_088_SRF_0.22-3	2.135	0
TARA_076_MES_0.22-3		1.56806e-07	TARA_089_SRF_0.22-3	1.609	0
TARA_076_SRF_0.22-3	0.055883	0	TARA_090_SRF_0.22-3	0.409	0
TARA_078_DCM_0.22-3	0	2.57562e-07	TARA_091_SRF_0.22-3	0.724	0
TARA_078_MES_0.22-3		3.59019e-07	TARA_092_SRF_0.22-3	0.795	0
TARA_078_SRF_0.22-3	0	5.56762e-07	TARA_093_DCM_0.22-3	1.08725	0
TARA_082_DCM_0.22-3	1.356	0	TARA_093_SRF_0.22-3	0.52125	0
TARA_082_SRF_0.22-3	1.302	1.97791e-08	TARA_096_DCM_0.22-3	0.181	0
TARA_084_SRF_0.22-3	1.723	0	TARA_096_SRF_0.22-3	0.1575	0
TARA_085_DCM_0.22-3	2.309	0	TARA_097_DCM_0.22-3	0.1725	0
TARA_085_MES_0.22-3	2.614	1.03168e-07	TARA_097_MES_0.22-3	0.86375	0
TARA_085_SRF_0.22-3	2.1055	0	TARA_097_SRF_0.22-3	0.121	0
TARA_093_DCM_0.22-3	1.08725	0	TARA_098_DCM_0.22-3		0
TARA_093_SRF_0.22-3	0.52125	0	TARA_098_MES_0.22-3	2.023	0
TARA_094_SRF_0.22-3	0.2425	0	TARA_098_SRF_0.22-3	0.1815	0
TARA_096_SRF_0.22-3	0.1575	0	TARA_099_SRF_0.22-3	0.2975	0
TARA_098_DCM_0.22-3		0	TARA_100_DCM_0.22-3	0.7785	0
TARA_098_MES_0.22-3	2.023	0	TARA_100_DCM_0.22-3	2.68675	0
TARA_098_SRF_0.22-3	0.1815	0	TARA_100_SRF_0.22-3	0.67725	0
TARA_099_SRF_0.22-3	0.2975	0	TARA_102_DCM_0.22-3	1.8615	0
TARA_100_DCM_0.22-3	0.7785	0	TARA_102_MES_0.22-3	2.853	0
TARA_100_DCM_0.22-3	2.68675	8.50037e-09	TARA_102_SRF_0.22-3	1.02575	0
TARA_100_SRF_0.22-3	0.67725	0	TARA_106_DCM_0.22-3	0.776625	0
TARA_102_DCM_0.22-3	1.8615	9.18326e-08	TARA_106_MES_0.22-3	2.66487	0
TARA_102_MES_0.22-3	2.853	3.28299e-09	TARA_106_SRF_0.22-3	0.573125	0
TARA_102_SRF_0.22-3	1.02575	0	TARA_109_DCM_0.22-3	0.50475	0
TARA_109_DCM_0.22-3	0.50475	0	TARA_109_MES_0.22-3		0
TARA_109_MES_0.22-3		3.53926e-08	TARA_109_SRF_0.22-3	0.2865	0
TARA_109_SRF_0.22-3	0.2865	0	TARA_110_DCM_0.22-3	0.9295	0
TARA_110_DCM_0.22-3	0.9295	7.8856e-08	TARA_110_MES_0.22-3		0
TARA_110_MES_0.22-3		3.93725e-08	TARA_110_SRF_0.22-3	0.77275	0
TARA_110_SRF_0.22-3	0.77275	0	TARA_111_DCM_0.22-3	0.443	0
TARA_111_DCM_0.22-3	0.443	0	TARA_111_SRF_0.22-3	0.5	0
TARA_111_MES_0.22-3		0	TARA_112_DCM_0.22-3	0.1145	0
TARA_111_SRF_0.22-3	0.5	0	TARA_112_SRF_0.22-3	0.14225	0
TARA_112_DCM_0.22-3	0.1145	0	TARA_113_SRF_0.22-3		2.59869e-06
TARA_112_MES_0.22-3		0	TARA_122_DCM_0.22-3	0.582933	0
TARA_112_SRF_0.22-3	0.14225	4.8406e-09	TARA_122_MES_0.22-3		0
TARA_122_DCM_0.22-3	0.582933	0	TARA_122_SRF_0.22-3	0.56795	0
TARA_122_MES_0.22-3		1.79796e-08	TARA_123_MIX_0.22-3	0.6607	0
TARA_122_SRF_0.22-3	0.56795	0	TARA_123_SRF_0.22-3	0.53495	3.50313e-08
TARA_123_MIX_0.22-3	0.6607	1.41953e-08	TARA_124_MIX_0.22-3	0.4885	0
TARA_123_SRF_0.22-3	0.53495	0	TARA_124_SRF_0.22-3	0.63025	0
TARA_124_MIX_0.22-3	0.4885	3.41858e-08	TARA_125_MIX_0.22-3	0.566	0
TARA_124_SRF_0.22-3	0.63025	3.63782e-08	TARA_125_SRF_0.22-3	0.55725	0
TARA_125_MIX_0.22-3	0.566	7.45323e-09	TARA_127_DCM_0.22-3	0.56825	0
TARA_125_SRF_0.22-3	0.55725	1.48251e-07	TARA_127_SRF_0.22-3	0.56525	1.8771e-08
TARA_128_DCM_0.22-3	0.54925	2.31708e-08	TARA_128_DCM_0.22-3	0.54925	3.53223e-08
TARA_128_SRF_0.22-3	0.53975	0	TARA_128_SRF_0.22-3	0.53975	0
TARA_132_DCM_0.22-3	0.1252	3.74888e-10	TARA_129_DCM_0.22-3	0.332	0
TARA_132_MES_0.22-3		1.28268e-08	TARA_129_SRF_0.22-3	0.225	0
TARA_132_SRF_0.22-3	0.0062	0	TARA_131_DCM_0.22-3	0.0172	1.38137e-07
TARA_133_DCM_0.22-3	0.43225	0	TARA_131_MES_0.22-3		3.32324e-08
TARA_133_MES_0.22-3		1.85708e-08	TARA_131_SRF_0.22-3	0.0457	0
TARA_133_SRF_0.22-3	0.2925	0	TARA_132_DCM_0.22-3	0.1252	0
TARA_137_DCM_0.22-3	0.884	3.06477e-09	TARA_132_MES_0.22-3		0
TARA_137_MES_0.22-3	2.9545	0	TARA_132_SRF_0.22-3	0.0062	0
TARA_137_SRF_0.22-3	0.456	0	TARA_133_DCM_0.22-3	0.43225	0
TARA_138_DCM_0.22-3	1.108	4.95714e-08	TARA_133_SRF_0.22-3	0.2925	0
TARA_138_MES_0.22-3	3.155	2.34571e-08	TARA_134_SRF_0.22-3	0.288583	0
TARA_138_SRF_0.22-3	0.1575	0	TARA_135_DCM_0.22-3	0.370333	0
TARA_140_SRF_0.22-3	0.09345	2.091e-06	TARA_135_SRF_0.22-3	0.288583	0
TARA_141_SRF_0.22-3	0.0132	6.55066e-06	TARA_136_SRF_0.22-3	0.3115	0
TARA_142_DCM_0.22-3		5.2575e-07	TARA_137_DCM_0.22-3	0.884	0
TARA_142_MES_0.22-3	1.2175	4.02107e-08	TARA_137_MES_0.22-3	2.9545	0
TARA_142_SRF_0.22-3	0.003	1.23524e-06	TARA_137_SRF_0.22-3	0.456	0
TARA_145_MES_0.22-3		9.26604e-08	TARA_138_DCM_0.22-3	1.108	0
TARA_145_SRF_0.22-3	0.33275	1.98321e-07	TARA_138_MES_0.22-3	3.155	0
TARA_146_MES_0.22-3	1.3135	5.08695e-08	TARA_138_SRF_0.22-3	0.1575	0
TARA_146_SRF_0.22-3		1.44666e-06	TARA_139_SRF_0.22-3	0.55525	0
TARA_148_SRF_0.22-3	0.0015	1.8378e-06	TARA_140_SRF_0.22-3	0.09345	1.34732e-06
TARA_148b_MES_0.22-3	0.179	7.63653e-08	TARA_141_SRF_0.22-3	0.0132	5.06235e-05
TARA_149_MES_0.22-3	1.34475	4.49083e-10	TARA_142_DCM_0.22-3		1.13549e-06
TARA_149_SRF_0.22-3		7.12199e-07	TARA_142_MES_0.22-3	1.2175	1.39612e-08
TARA_150_DCM_0.22-3	0	5.26661e-08	TARA_142_SRF_0.22-3	0.003	4.5113e-06
TARA_150_SRF_0.22-3	0.0055	2.98592e-08	TARA_143_DCM_0.22-3	0.001	2.1519e-07
TARA_151_DCM_0.22-3	0.022	1.43998e-07	TARA_143_SRF_0.22-3	0.0065	0
TARA_151_SRF_0.22-3	0.0125	6.11938e-08	TARA_144_SRF_0.22-3	0	3.99501e-08
TARA_152_MES_0.22-3		8.22204e-09	TARA_145_MES_0.22-3		0
TARA_152_MIX_0.22-3	0.167	3.58758e-07	TARA_145_SRF_0.22-3	0.33275	4.292e-06
TARA_152_SRF_0.22-3	0.1595	4.40415e-07	TARA_147_SRF_0.22-3	0.001	9.16952e-06
TARA_155_DCM_0.22-3	0.566253	8.47291e-09	TARA_148b_MES_0.22-3	0.179	0
TARA_155_MES_0.22-3		1.20266e-07	TARA_148_SRF_0.22-3	0.0015	6.41324e-06
TARA_155_SRF_0.22-3	0.401861	1.58806e-08	TARA_149_MES_0.22-3	1.34475	0
TARA_158_DCM_0.22-3	0.709183	4.0961e-09	TARA_149_SRF_0.22-3		2.04189e-06
TARA_158_MES_0.22-3		5.71527e-07	TARA_150_DCM_0.22-3	0	1.47757e-08
TARA_158_SRF_0.22-3	0.356899	0	TARA_150_SRF_0.22-3	0.0055	0
TARA_163_MES_0.22-3		4.49243e-07	TARA_151_DCM_0.22-3	0.022	1.24728e-08
TARA_163_SRF_0.22-3	0.290483	5.52014e-08	TARA_151_SRF_0.22-3	0.0125	0
TARA_168_DCM_0.22-3	0.098435	0	TARA_152_MIX_0.22-3	0.167	4.78903e-08
TARA_168_MIX_0.22-3	0.098435	6.39181e-09	TARA_152_SRF_0.22-3	0.1595	4.31821e-08
TARA_168_SRF_0.22-3	0	0	TARA_153_MIX_0.22-3	0.249	4.16427e-08
TARA_173_DCM_0.22-3	0.209065	0	TARA_155_DCM_0.22-3	0.566253	0
TARA_173_DCM_0.22-3	0.209065	1.26543e-08	TARA_155_SRF_0.22-3	0.401861	0
TARA_173_SRF_0.22-3	0.056871	0	TARA_158_DCM_0.22-3	0.709183	0
TARA_175_SRF_0.22-3	0.063634	5.57907e-09	TARA_158_SRF_0.22-3	0.356899	0
TARA_175_ZZZ_0.22-3	0.730535	4.70697e-08	TARA_163_MES_0.22-3		0
TARA_178_SRF_0.22-3	0.047034	0	TARA_163_SRF_0.22-3	0.290483	0
TARA_180_SRF_0.22-3	0.238302	0	TARA_168_DCM_0.22-3	0.098435	0
TARA_180_DCM_0.22-3	0.482771	0	TARA_168_MIX_0.22-3	0.098435	0
TARA_188_DCM_0.22-3	0.307592	1.20401e-08	TARA_168_SRF_0.22-3	0	0
TARA_188_SRF_0.22-3	0.216027	0	TARA_173_DCM_0.22-3	0.209065	0
TARA_189_DCM_0.22-3		0	TARA_173_SRF_0.22-3	0.056871	0
TARA_189_MES_0.22-3		1.042e-07	TARA_175_MIX_0.22-3	0.35669	0
TARA_189_SRF_0.22-3		0	TARA_175_SRF_0.22-3	0.063634	0
TARA_191_SRF_0.22-3	1.19581	0	TARA_175_ZZZ_0.22-3	0.730535	0
TARA_193_SRF_0.22-3	1.61498	0	TARA_178_SRF_0.22-3	0.047034	0
TARA_194_DCM_0.22-3	0.866194	0	TARA_180_SRF_0.22-3	0.238302	0
TARA_194_SRF_0.22-3	0.361653	0	TARA_180_DCM_0.22-3	0.482771	0
TARA_196_SRF_0.22-3	0.430504	0	TARA_188_DCM_0.22-3	0.307592	0
TARA_201_DCM_0.22-3	0.6443	3.08972e-08	TARA_188_SRF_0.22-3	0.216027	0
TARA_201_MES_0.22-3		7.31477e-08	TARA_189_DCM_0.22-3		0
TARA_201_SRF_0.22-3	0.526245	1.11266e-08	TARA_189_SRF_0.22-3		0
TARA_205_MES_0.22-3		5.22369e-08	TARA_189_MES_0.22-3		0
TARA_205_SRF_0.22-3	0.560568	0	TARA_191_SRF_0.22-3	1.19581	0
TARA_206_MES_0.22-3		1.07271e-08	TARA_193_SRF_0.22-3	1.61498	0
TARA_206_SRF_0.22-3	0.220883	0	TARA_194_DCM_0.22-3	0.866194	0
TARA_208_SRF_0.22-3	0.312072	0	TARA_194_SRF_0.22-3	0.361653	0
TARA_209_MES_0.22-3		0	TARA_196_SRF_0.22-3	0.430504	7.54425e-09
TARA_209_SRF_0.22-3		0	TARA_201_DCM_0.22-3	0.6443	0
TARA_210_MES_0.22-3	0.851461	7.93708e-08	TARA_201_SRF_0.22-3	0.526245	0
TARA_210_SRF_0.22-3	0.511975	0	TARA_205_SRF_0.22-3	0.560568	0
			TARA_206_MES_0.22-3		0
			TARA_206_SRF_0.22-3	0.220883	5.09642e-09
			TARA_208_SRF_0.22-3	0.312072	0
			TARA_209_MES_0.22-3		0
			TARA_209_SRF_0.22-3		0
			TARA_210_MES_0.22-3	0.851461	0
			TARA_210_SRF_0.22-3	0.511975	0

## Sheet: pstS
pstS
Metatranscriptome
TARA station	Pi concentration (µM)	Relative abundance
TARA_011_SRF_0.22-1.6		0.00119472
TARA_015_SRF_0.22-1.6	0.0638	7.72009e-05
TARA_016_SRF_0.22-1.6	0.02835	0.000389369
TARA_018_SRF_0.22-1.6	0.0256	0.000423794
TARA_019_SRF_0.22-1.6		0.000100476
TARA_022_DCM_0.22-1.6	0.010725	0.000171366
TARA_025_DCM_0.22-1.6		0.00246904
TARA_031_SRF_0.22-1.6	0.01225	0.00010909
TARA_032_SRF_0.22-1.6	0.00875	3.59306e-05
TARA_033_SRF_0.22-1.6	0.04575	4.44386e-05
TARA_037_MES_0.22-1.6		7.00304e-07
TARA_038_MES_0.22-1.6	2.639	1.07243e-08
TARA_039_DCM_0.22-1.6	0.2465	5.82082e-05
TARA_039_MES_0.22-1.6	2.64	4.17971e-09
TARA_039_SRF_0.22-1.6	0.2335	2.08873e-05
TARA_040_MES_0.22-1.6	2.666	0
TARA_040_SRF_0.22-1.6	0.27	5.4782e-05
TARA_040_ZZZ_0.22-1.6	0.235	2.8271e-05
TARA_041_DCM_0.22-1.6	0.846	2.95754e-05
TARA_041_SRF_0.22-1.6	0.1565	6.69478e-05
TARA_042_DCM_0.22-1.6	0.2505	3.27481e-05
TARA_042_SRF_0.22-1.6	0.0765	3.25286e-05
TARA_043_SRF_0.22-1.6	0.0705	2.59336e-05
TARA_044_SRF_0.22-1.6	0.1225	1.62418e-05
TARA_046_SRF_0.22-1.6	0.102	3.37536e-05
TARA_047_SRF_0.22-1.6	0.093	1.57329e-05
TARA_049_SRF_0.22-1.6	0.096	1.48453e-05
TARA_050_SRF_0.22-1.6	0.076	2.00646e-05
TARA_051_SRF_0.22-1.6	0.07325	2.02897e-05
TARA_052_DCM_0.22-1.6	0.159	6.48679e-05
TARA_052_SRF_0.22-1.6	0.119	3.60609e-05
TARA_053_SRF_0.22-1.6		2.75994e-05
TARA_054_SRF_0.22-1.6	0	2.49659e-05
TARA_067_SRF_0.22-3		1.97928e-06
TARA_068_DCM_0.22-3	0.227	3.4994e-05
TARA_068_SRF_0.22-3	0.1455	1.73475e-05
TARA_070_MES_0.22-3	2.522	3.03185e-07
TARA_070_SRF_0.22-3	0.309	2.0612e-05
TARA_071_SRF_0.22-3	0.127	3.46549e-05
TARA_072_DCM_0.22-3	0.143	0.000157524
TARA_072_SRF_0.22-3	0.104	1.3863e-05
TARA_076_DCM_0.22-3	0.051522	3.85207e-05
TARA_076_MES_0.22-3		1.31373e-07
TARA_076_SRF_0.22-3	0.055883	1.25893e-05
TARA_078_DCM_0.22-3	0	6.21787e-05
TARA_078_SRF_0.22-3	0	4.18778e-05
TARA_080_SRF_0.22-3	0	0.000101872
TARA_081_DCM_0.22-3	0.412	1.97776e-05
TARA_081_SRF_0.22-3	0.429	1.36915e-05
TARA_082_DCM_0.22-3	1.356	0
TARA_082_SRF_0.22-3	1.302	1.50804e-08
TARA_083_SRF_0.22-3	1.176	1.32159e-08
TARA_084_SRF_0.22-3	1.723	0
TARA_085_DCM_0.22-3	2.309	2.73097e-08
TARA_085_SRF_0.22-3	2.1055	0
TARA_086_DCM_0.22-3	2.4585	0
TARA_086_SRF_0.22-3	1.553	0
TARA_087_SRF_0.22-3		0
TARA_088_SRF_0.22-3	2.135	0
TARA_089_SRF_0.22-3	1.609	0
TARA_090_SRF_0.22-3	0.409	2.96282e-05
TARA_091_SRF_0.22-3	0.724	1.66493e-05
TARA_092_SRF_0.22-3	0.795	7.61685e-07
TARA_093_DCM_0.22-3	1.08725	6.80918e-06
TARA_093_SRF_0.22-3	0.52125	7.59681e-06
TARA_096_DCM_0.22-3	0.181	0.000103751
TARA_096_SRF_0.22-3	0.1575	5.07277e-06
TARA_097_DCM_0.22-3	0.1725	7.19979e-05
TARA_097_MES_0.22-3	0.86375	0
TARA_097_SRF_0.22-3	0.121	7.34456e-06
TARA_098_DCM_0.22-3		8.19405e-05
TARA_098_MES_0.22-3	2.023	9.15243e-07
TARA_098_SRF_0.22-3	0.1815	1.74945e-05
TARA_099_SRF_0.22-3	0.2975	1.38885e-05
TARA_100_DCM_0.22-3	0.7785	0.000104903
TARA_100_DCM_0.22-3	2.68675	1.02387e-06
TARA_100_SRF_0.22-3	0.67725	4.84134e-05
TARA_102_DCM_0.22-3	1.8615	6.00872e-05
TARA_102_MES_0.22-3	2.853	5.67246e-07
TARA_102_SRF_0.22-3	1.02575	2.5698e-05
TARA_106_DCM_0.22-3	0.776625	8.23344e-05
TARA_106_MES_0.22-3	2.66487	4.95023e-07
TARA_106_SRF_0.22-3	0.573125	2.33617e-05
TARA_109_DCM_0.22-3	0.50475	2.77785e-05
TARA_109_MES_0.22-3		5.0021e-07
TARA_109_SRF_0.22-3	0.2865	5.12532e-05
TARA_110_DCM_0.22-3	0.9295	3.43533e-05
TARA_110_MES_0.22-3		2.40704e-08
TARA_110_SRF_0.22-3	0.77275	1.95718e-05
TARA_111_DCM_0.22-3	0.443	2.48485e-05
TARA_111_SRF_0.22-3	0.5	1.50018e-05
TARA_112_DCM_0.22-3	0.1145	1.94399e-05
TARA_112_SRF_0.22-3	0.14225	6.12213e-06
TARA_113_SRF_0.22-3		5.44471e-05
TARA_122_DCM_0.22-3	0.582933	5.01997e-06
TARA_122_MES_0.22-3		0
TARA_122_SRF_0.22-3	0.56795	3.09334e-05
TARA_123_MIX_0.22-3	0.6607	7.50514e-06
TARA_123_SRF_0.22-3	0.53495	2.23601e-05
TARA_124_MIX_0.22-3	0.4885	5.5276e-06
TARA_124_SRF_0.22-3	0.63025	0.000135193
TARA_125_MIX_0.22-3	0.566	1.66083e-07
TARA_125_SRF_0.22-3	0.55725	0.000107761
TARA_127_DCM_0.22-3	0.56825	4.42903e-06
TARA_127_SRF_0.22-3	0.56525	2.86611e-05
TARA_128_DCM_0.22-3	0.54925	8.63593e-05
TARA_128_SRF_0.22-3	0.53975	3.83947e-05
TARA_129_DCM_0.22-3	0.332	1.95621e-05
TARA_129_SRF_0.22-3	0.225	1.57706e-05
TARA_131_DCM_0.22-3	0.0172	2.42761e-05
TARA_131_MES_0.22-3		1.98088e-07
TARA_131_SRF_0.22-3	0.0457	1.38031e-05
TARA_132_DCM_0.22-3	0.1252	1.68165e-05
TARA_132_MES_0.22-3		1.25121e-07
TARA_132_SRF_0.22-3	0.0062	7.26709e-05
TARA_133_DCM_0.22-3	0.43225	1.67714e-05
TARA_133_SRF_0.22-3	0.2925	1.73925e-05
TARA_134_SRF_0.22-3	0.288583	7.70396e-06
TARA_135_DCM_0.22-3	0.370333	9.10726e-06
TARA_135_SRF_0.22-3	0.288583	1.37626e-05
TARA_136_SRF_0.22-3	0.3115	1.81025e-05
TARA_137_DCM_0.22-3	0.884	1.74302e-05
TARA_137_MES_0.22-3	2.9545	5.15062e-07
TARA_137_SRF_0.22-3	0.456	5.25738e-05
TARA_138_DCM_0.22-3	1.108	2.53477e-05
TARA_138_MES_0.22-3	3.155	1.7258e-07
TARA_138_SRF_0.22-3	0.1575	2.53546e-05
TARA_139_SRF_0.22-3	0.55525	2.11151e-05
TARA_140_SRF_0.22-3	0.09345	7.02991e-06
TARA_141_SRF_0.22-3	0.0132	7.8543e-05
TARA_142_DCM_0.22-3		0.000108634
TARA_142_MES_0.22-3	1.2175	2.04057e-06
TARA_142_SRF_0.22-3	0.003	4.31337e-05
TARA_143_DCM_0.22-3	0.001	0.000522104
TARA_143_SRF_0.22-3	0.0065	9.68032e-05
TARA_144_SRF_0.22-3	0	0.000927124
TARA_145_MES_0.22-3		0
TARA_145_SRF_0.22-3	0.33275	0.000159248
TARA_147_SRF_0.22-3	0.001	7.08964e-05
TARA_148b_MES_0.22-3	0.179	4.2572e-07
TARA_148_SRF_0.22-3	0.0015	0.000151905
TARA_149_MES_0.22-3	1.34475	4.10253e-07
TARA_149_SRF_0.22-3		3.66307e-05
TARA_150_DCM_0.22-3	0	0.000275506
TARA_150_SRF_0.22-3	0.0055	5.8675e-05
TARA_151_DCM_0.22-3	0.022	9.5705e-06
TARA_151_SRF_0.22-3	0.0125	0.000109745
TARA_152_MIX_0.22-3	0.167	1.32277e-05
TARA_152_SRF_0.22-3	0.1595	3.97293e-05
TARA_153_MIX_0.22-3	0.249	2.06815e-05
TARA_155_DCM_0.22-3	0.566253	9.40503e-07
TARA_155_SRF_0.22-3	0.401861	2.45319e-06
TARA_158_DCM_0.22-3	0.709183	0
TARA_158_SRF_0.22-3	0.356899	1.45123e-07
TARA_163_MES_0.22-3		0
TARA_163_SRF_0.22-3	0.290483	0
TARA_168_DCM_0.22-3	0.098435	3.87097e-07
TARA_168_MIX_0.22-3	0.098435	2.77205e-08
TARA_168_SRF_0.22-3	0	0
TARA_173_DCM_0.22-3	0.209065	0
TARA_173_SRF_0.22-3	0.056871	0
TARA_175_MIX_0.22-3	0.35669	0
TARA_175_SRF_0.22-3	0.063634	0
TARA_175_ZZZ_0.22-3	0.730535	0
TARA_178_SRF_0.22-3	0.047034	0
TARA_180_SRF_0.22-3	0.238302	0
TARA_180_DCM_0.22-3	0.482771	0
TARA_188_DCM_0.22-3	0.307592	0
TARA_188_SRF_0.22-3	0.216027	0
TARA_189_DCM_0.22-3		0
TARA_189_SRF_0.22-3		0
TARA_189_MES_0.22-3		0
TARA_191_SRF_0.22-3	1.19581	0
TARA_193_SRF_0.22-3	1.61498	0
TARA_194_DCM_0.22-3	0.866194	0
TARA_194_SRF_0.22-3	0.361653	0
TARA_196_SRF_0.22-3	0.430504	1.09577e-08
TARA_201_DCM_0.22-3	0.6443	0
TARA_201_SRF_0.22-3	0.526245	0
TARA_205_SRF_0.22-3	0.560568	0
TARA_206_MES_0.22-3		0
TARA_206_SRF_0.22-3	0.220883	1.23581e-08
TARA_208_SRF_0.22-3	0.312072	0
TARA_209_MES_0.22-3		0
TARA_209_SRF_0.22-3		3.99826e-08
TARA_210_MES_0.22-3	0.851461	0
TARA_210_SRF_0.22-3	0.511975	2.22301e-07
